# Supplementary material for: Two tales: Worldwide distribution of Central Asian (CAS) versus ancestral East-African Indian (EAI) lineages of Mycobacterium tuberculosis underlines a remarkable cleavage for phylogeographical, epidemiological and demographical characteristics
Source: PLoS One. 2019 Jul 12;14(7):e0219706. doi: 10.1371/journal.pone.0219706 (PMC6625721; doi:10.1371/journal.pone.0219706)
Supplement: S1 Table — (XLS) [file pone.0219706.s014.xls]

## Sheet: new sheet
IsoNumber	Nb Strains	Spoligotype Binary	Spoligotype Octal	12-loci MIRU	15-loci MIRU	24-loci MIRU	VNTR	SIT	12-MIT	15-MIT	24-MIT	VIT	Clade	Origin Country	Isolation Country	Year	Drug Resistance	Sex	Age	HIV	Investigator	City of Isolation
IND0820040492	1	¢¢¢££££¢¢¢¢¢¢¢¢¢¢¢¢¢¢¢££££££££££££££¢¢¢¢¢¢¢	703777740000771	2334_6342324				357	Orphan				CAS1-Delhi	?	IND	2004	2	F	25	?	Varma M	New Delhi
IND0820040497	1	¢¢¢££££¢¢¢¢¢¢¢¢¢¢¢¢¢¢¢££££££££££££¢¢¢¢£¢¢¢¢	703777740003671	2353_6143324				1401	Orphan				CAS1-Delhi	?	IND	2004	3	M	25	?	Varma M	New Delhi
IND0820040498	1	¢¢¢££££¢¢¢¢¢¢¢¢¢¢¢¢¢¢¢££££££££££££¢¢¢¢¢¢¢¢¢	703777740003771	2332_7222632				26	Orphan				CAS1-Delhi	?	IND	2004	2	M	32	?	Varma M	New Delhi
IND0820040501	1	¢¢¢££££¢¢¢¢¢¢¢¢¢¢¢¢¢¢¢££££££££££££¢¢¢¢¢¢¢¢¢	703777740003771	3333_5123113				26	Orphan				CAS1-Delhi	?	IND	2004	3	M	23	?	Varma M	New Delhi
IND0820040503	1	¢¢¢££££¢¢¢¢¢¢¢¢¢¢¢¢¢¢£££££££££££££££££¢¢¢¢¢	703777700000171	2343_6133304				2756	Orphan				CAS	?	IND	2004	2	M	26	?	Varma M	New Delhi
IND0820040506	1	¢¢¢££££¢¢££££££££¢¢¢¢¢££££££££££££¢¢¢¢¢¢¢¢¢	703001740003771	2273_5133303				Orphan	Orphan				CAS1-Delhi	?	IND	2004	0	F	27	?	Varma M	New Delhi
IND0820040507	1	¢¢¢££££¢¢¢¢¢¢¢¢¢¢¢¢¢¢¢££££££££££££¢¢¢¢¢¢¢¢¢	703777740003771	2373_7133323				26	Orphan				CAS1-Delhi	?	IND	2004	2	F	19	?	Varma M	New Delhi
IND0820040512	1	¢¢¢££££¢¢¢¢¢¢¢¢¢¢¢¢¢¢¢££££££££££££¢¢¢¢¢¢¢¢¢	703777740003771	1373_6123523				26	Orphan				CAS1-Delhi	?	IND	2004	2	M	30	?	Varma M	New Delhi
IND0820040515	1	¢¢¢££££¢¢¢¢¢¢¢¢¢¢¢¢¢¢¢££££££££££££¢¢¢¢¢¢¢¢¢	703777740003771	2356_6332633				26	Orphan				CAS1-Delhi	?	IND	2004	2	F	31	?	Varma M	New Delhi
IND0820040516	1	¢¢¢££££¢¢¢¢¢¢¢¢¢¢¢¢¢¢¢££££££££££££¢¢£££¢¢¢¢	703777740003071	2373_6213525				381	Orphan				CAS1-Delhi	?	IND	2004	2	M	42	?	Varma M	New Delhi
IND0820040519	1	¢¢¢£££££££¢¢¢¢¢¢¢¢¢¢¢££££££££££££££¢¢¢¢¢¢¢¢	700377700001771	2342_7132333				2758	Orphan				CAS	?	IND	2004	0	F	26	?	Varma M	New Delhi
IND0820040520	1	¢¢¢££££¢¢¢¢¢¢¢¢¢¢¢¢¢¢¢££££££££££££¢¢¢¢¢¢¢¢¢	703777740003771	2333_6223322				26	Orphan				CAS1-Delhi	?	IND	2004	0	M	48	?	Varma M	New Delhi
IND0820040521	1	¢¢¢££££¢¢¢¢¢¢¢¢¢¢¢¢¢¢¢££££££££££££¢¢¢¢¢¢¢¢¢	703777740003771	2372_8243423				26	Orphan				CAS1-Delhi	?	IND	2004	1	F	30	?	Varma M	New Delhi
IND0820040522	1	¢¢¢££££¢¢¢¢¢¢¢¢¢¢¢¢¢¢¢££££££££££££¢¢¢¢¢¢¢¢¢	703777740003771	3364_7133423				26	Orphan				CAS1-Delhi	?	IND	2004	0	M	20	?	Varma M	New Delhi
IND0820040523	1	¢¢¢£££££££¢¢¢¢¢¢¢¢£££¢££££££££££££¢¢¢¢¢¢¢¢¢	700377040003771	2223_6233324				Orphan	Orphan				CAS2	?	IND	2004	1	F	32	?	Varma M	New Delhi
IND0820040524	1	¢¢¢££££¢¢¢¢¢¢¢¢¢¢¢¢¢££££££££££££££££££¢¢¢¢¢	703777600000171	2233_6143423				2759	Orphan				CAS	?	IND	2004	0	F	17	?	Varma M	New Delhi
IND0820040526	1	¢¢¢££££¢¢¢¢¢¢¢¢¢¢¢¢¢¢¢££££££££££££¢¢¢¢¢¢¢¢¢	703777740003771	2543_6253324				26	Orphan				CAS1-Delhi	?	IND	2004	0	F	30	?	Varma M	New Delhi
IND0820040528	1	¢¢¢£££££££¢¢¢¢¢¢¢¢¢¢¢¢££££££££££££¢¢¢¢¢¢¢¢¢	700377740003771	2373_6223324				288	Orphan				CAS2	?	IND	2004	0	M	20	?	Varma M	New Delhi
IND0820040534	1	¢¢¢££££¢¢¢¢¢¢¢¢¢¢¢¢¢¢¢£££££££££££££££££££££	703777740000000	2373_6243423				1264	Orphan				CAS1-Delhi	?	IND	2004	0	M	24	?	Varma M	New Delhi
IND0820040535	1	¢¢¢££££¢¢¢¢¢¢¢¢¢¢¢¢¢¢¢£££££££££££££££££££££	703777740000000	3373_7143423				1264	Orphan				CAS1-Delhi	?	IND	2004	0	M	24	?	Varma M	New Delhi
IND0820040537	1	¢¢¢££££¢¢¢¢¢¢¢¢¢¢¢¢¢¢¢££££££££££££¢¢¢¢¢¢¢¢¢	703777740003771	2352_5123312				26	Orphan				CAS1-Delhi	?	IND	2004	3	M	50	?	Varma M	New Delhi
IND0820040538	1	¢¢¢££££¢¢¢¢¢¢¢¢¢¢¢¢¢¢¢££££££££££££¢¢¢¢¢¢¢¢¢	703777740003771	3373_7143423				26	Orphan				CAS1-Delhi	?	IND	2004	1	F	80	?	Varma M	New Delhi
IND0820050540	1	¢¢¢££££¢¢¢¢¢¢¢¢¢¢¢¢¢¢¢££££££££££££¢¢¢¢¢¢¢¢¢	703777740003771	2364_5243425				26	Orphan				CAS1-Delhi	?	IND	2005	0	F	20	?	Varma M	New Delhi
IND0820050541	1	¢¢¢££££¢¢¢¢¢¢¢¢¢¢¢¢¢¢¢££££££££££££¢£¢¢¢¢¢¢¢	703777740002771	2355_5233523				1091	Orphan				CAS1-Delhi	?	IND	2005	0	M	27	?	Varma M	New Delhi
IND0820050542	1	¢¢¢££££¢¢¢¢¢¢¢¢££¢¢¢¢¢££££££££££££¢¢¢¢¢¢¢¢¢	703771740003771	2366_5333523				1947	Orphan				CAS1-Delhi	?	IND	2005	0	M	40	?	Varma M	New Delhi
IND0820050545	1	¢¢¢££££¢¢¢¢¢¢¢¢¢¢¢¢¢¢¢££££££££££££££¢¢¢¢¢¢¢	703777740000771	2363_6333333				357	Orphan				CAS1-Delhi	?	IND	2005	0	M	45	?	Varma M	New Delhi
IND0820050546	1	¢¢¢££££¢¢¢¢¢¢¢¢¢¢¢¢¢¢¢££££££££££££¢¢¢¢¢¢¢¢¢	703777740003771	2383_6233323				26	Orphan				CAS1-Delhi	?	IND	2005	0	M	65	?	Varma M	New Delhi
IND0820050548	1	¢¢¢££££¢¢¢¢¢¢¢¢¢¢¢¢¢¢¢££££££££££££¢¢¢¢¢¢¢¢¢	703777740003771	2363_7333423				26	Orphan				CAS1-Delhi	?	IND	2005	0	F	20	?	Varma M	New Delhi
IND0820050552	1	¢¢¢££££¢¢¢¢¢¢¢¢¢¢¢¢¢¢¢££££££££££££¢¢¢¢¢¢¢¢¢	703777740003771	2384_6163434				26	Orphan				CAS1-Delhi	?	IND	2005	0	M	24	?	Varma M	New Delhi
IND0820050553	1	¢¢¢££££¢¢¢¢¢¢¢¢¢£¢¢¢¢¢££££££££££££¢¢¢¢¢¢¢¢¢	703775740003771	2383_5123335				2621	Orphan				CAS1-Delhi	?	IND	2005	0	F	26	?	Varma M	New Delhi
IND0820050555	1	¢¢¢££££¢¢¢¢¢¢¢¢¢¢¢¢¢¢¢££££££££££££¢¢££¢¢¢¢¢	703777740003171	3384_7133433				25	Orphan				CAS1-Delhi	?	IND	2005	0	M	54	?	Varma M	New Delhi
IND0820050556	1	¢¢¢££££¢¢¢¢¢¢¢¢¢¢¢¢¢¢¢££££££££££££¢¢¢¢¢¢¢¢¢	703777740003771	2383_6233335				26	Orphan				CAS1-Delhi	?	IND	2005	0	M	18	?	Varma M	New Delhi
IND0820050559	1	¢¢¢££££¢¢¢¢¢¢¢¢¢¢¢¢¢¢¢££££££££££££¢¢¢¢¢¢¢¢¢	703777740003771	2383_7333633				26	Orphan				CAS1-Delhi	?	IND	2005	0	M	22	?	Varma M	New Delhi
IND0820050562	1	¢¢¢£££££££¢¢¢¢¢¢¢¢¢¢¢¢££££££££££££¢¢¢¢¢¢¢¢¢	700377740003771	2352_7132231				288	Orphan				CAS2	?	IND	2005	1	M	50	?	Varma M	New Delhi
IND0820050565	1	¢¢¢££££¢¢¢¢¢¢¢¢¢¢¢¢¢¢¢££££££££££££££¢¢¢¢¢¢¢	703777740000771	2343_7323323				357	Orphan				CAS1-Delhi	?	IND	2005	3	M	34	?	Varma M	New Delhi
IND0820050572	1	¢¢¢££££¢¢¢¢¢¢¢¢¢¢¢¢¢¢¢££££££££££££¢¢¢¢¢¢¢¢¢	703777740003771	2364_6183633				26	Orphan				CAS1-Delhi	?	IND	2005	3	F	33	?	Varma M	New Delhi
IND0820050573	1	¢¢¢££££¢¢¢¢¢¢¢¢¢¢¢¢££¢££££££££££££¢¢¢¢¢¢¢¢¢	703777440003771	2376_6313432				1344	Orphan				CAS1-Delhi	?	IND	2005	0	M	56	?	Varma M	New Delhi
IND0820050574	1	¢¢¢££££¢¢¢¢¢¢¢¢¢¢¢££££££££££££££££¢¢¢¢¢¢¢¢¢	703777000003771	2386_6184633				1951	Orphan				CAS1-Delhi	?	IND	2005	3	M	70	?	Varma M	New Delhi
IND0820050577	1	¢¢¢££££¢¢¢¢¢¢¢¢¢¢¢¢¢¢¢££££££££££££¢¢¢¢¢¢¢¢¢	703777740003771	2344_5113631				26	Orphan				CAS1-Delhi	?	IND	2005	1	M	22	?	Varma M	New Delhi
IND0820050578	1	¢¢¢££££¢¢¢¢¢¢¢¢¢¢¢¢¢¢¢££££££££££££¢¢¢¢¢¢¢¢¢	703777740003771	2366_9141633				26	Orphan				CAS1-Delhi	?	IND	2005	3	M	40	?	Varma M	New Delhi
IND0820060582	1	¢¢¢££££¢¢¢¢¢¢¢¢¢¢¢¢¢¢¢£££££££££££££££££££££	703777740000000	2332_5263324				1264	Orphan				CAS1-Delhi	?	IND	2006	1	M	56	?	Varma M	New Delhi
IND0820060585	1	¢¢¢££££¢¢¢¢¢¢¢¢¢¢¢¢¢¢¢££££££££££££¢¢¢¢¢¢¢¢¢	703777740003771	2394_6163853				26	Orphan				CAS1-Delhi	?	IND	2006	1	F	27	?	Varma M	New Delhi
FXX0300000687	1	¢¢¢££££¢¢£¢¢¢¢¢¢¢¢¢££££££££££££££££¢¢¢¢¢¢¢¢	703377400001771					21					CAS1-Kili	?	FRA		0	?	?	?	Maugein J	Bordeaux
FXX0300000695	1	¢¢¢££££¢¢¢¢¢¢¢¢¢£££¢¢¢££££££££££££¢¢¢¢¢¢¢¢¢	703774340003771					1963					CAS1-Delhi	?	FRA		0	?	?	?	Maugein J	Bordeaux
FXX0300000845	1	¢¢¢££££¢¢¢¢¢¢¢£¢¢¢¢¢¢¢££££££££££££¢¢¢¢¢¢¢¢¢	703767740003771					141					CAS1-Delhi	?	FRA		0	?	?	?	Maugein J	Bordeaux
DEU06200301282	1	¢¢¢££££¢¢¢¢¢¢¢¢¢¢¢¢¢¢¢££££££££££££¢¢¢¢¢¢¢¢¢	703777740003771					26					CAS1-Delhi	TUR	DEU	2003	0	?	?	?	Ellermeier C	Berlin
BEL04200201421	1	¢¢¢£££££¢¢¢¢¢¢¢¢¢¢¢¢¢¢££££££££££££¢¢££¢¢¢¢¢	701777740003171	226125143533			42225	Orphan	Orphan			96	CAS	?	BEL	2002	0	?	?	?	Fauville-Dufaux M	Brussels
BEL04200201430	1	££¢££££¢¢¢¢¢¢¢¢¢¢¢¢¢¢¢££££££££££££¢¢¢¢¢¢¢¢¢	103777740003771	225425153533			62225	2792	143			472	CAS1-Delhi	PAK	BEL	2002	0	?	?	?	Fauville-Dufaux M	Brussels
BEL04200201436	1	¢¢¢££££¢¢¢¢¢¢¢¢¢¢££££££££££££££££££££££££¢¢	703776000000011	226425173622			32326	1777	822			100	CAS	?	BEL	2002	0	?	?	?	Fauville-Dufaux M	Brussels
BEL04200201446	1	¢¢¢££££¢¢¢¢¢¢¢¢¢¢¢¢¢¢¢££££££££££££££¢¢¢¢¢¢¢	703777740000771	225425143533			42225	357	352			96	CAS1-Delhi	?	BEL	2002	0	?	?	?	Fauville-Dufaux M	Brussels
BEL04200201447	1	¢¢¢££££¢¢¢¢¢¢¢¢¢¢¢¢¢¢¢££££££££££££¢¢¢¢¢¢¢¢¢	703777740003771	225425163533			42225	26	408			96	CAS1-Delhi	PAK	BEL	2002	0	?	?	?	Fauville-Dufaux M	Brussels
BEL04200301505	1	¢¢¢£££££¢¢¢¢£¢¢¢¢¢¢¢¢¢££££££££££££¢¢¢¢¢¢¢¢¢	701737740003771	225425173537			22225	Orphan	Orphan			474	CAS	BEL	BEL	2003	0	?	?	?	Fauville-Dufaux M	Brussels
BEL04200301520	1	¢¢¢££££¢¢¢¢¢¢¢¢¢¢¢¢£££££££££££££££££¢¢¢¢¢¢¢	703777400000771	225325183534			42225	599	Orphan			96	CAS	?	BEL	2003	0	?	?	?	Fauville-Dufaux M	Brussels
BEL04200301526	1	¢¢¢££££¢¢¢¢¢£££££¢¢¢¢¢££££££££££££¢¢££¢¢¢¢¢	703701740003171	225325143533			42225	2973	830			96	CAS1-Delhi	?	BEL	2003	0	?	?	?	Fauville-Dufaux M	Brussels
BEL04200301544	1	¢¢¢££££¢¢¢¢¢¢¢¢¢¢¢¢¢¢¢££££££££££££¢¢¢¢¢¢¢¢¢	703777740003771	225325173533				26	469				CAS1-Delhi	?	BEL	2003	0	?	?	?	Fauville-Dufaux M	Brussels
BEL04200301558	1	¢¢¢££££¢¢¢¢¢¢¢¢¢¢¢¢¢¢¢££££££££££££¢¢££¢¢¢¢¢	703777740003171	226425163532			42225	25	356			96	CAS1-Delhi	DJI	BEL	2003	0	?	?	?	Fauville-Dufaux M	Brussels
BEL04200301563	1	¢¢¢££££¢¢¢¢¢¢¢¢¢¢¢¢¢¢¢£££££££££££££¢£££¢¢¢¢	703777740001071	225625173533			42225	2731	834			96	CAS	PAK	BEL	2003	0	?	?	?	Fauville-Dufaux M	Brussels
BEL04200301587	1	¢¢¢££££¢¢¢¢¢¢¢¢¢¢¢¢¢¢¢££££££££££££££££¢¢¢¢¢	703777740000171	226425163532			42225	1789	356			96	CAS	?	BEL	2003	0	?	?	?	Fauville-Dufaux M	Brussels
BEL04200301590	1	¢¢¢££££¢¢¢¢¢¢¢¢¢¢¢¢¢¢¢££££££££££££¢¢¢¢¢¢¢¢¢	703777740003771	225425173533			42225	26	68			96	CAS1-Delhi	PAK	BEL	2003	0	?	?	?	Fauville-Dufaux M	Brussels
BEL04200301603	1	¢¢¢££££££¢¢¢¢¢¢¢¢¢¢¢¢¢££££££££££££¢¢¢¢¢¢¢¢¢	700777740003771	226425193534			42225	1266	Orphan			96	CAS	PAK	BEL	2003	0	?	?	?	Fauville-Dufaux M	Brussels
BEL04200301643	1	¢¢¢£££££££¢¢¢¢¢¢¢¢¢¢¢¢££££££££££££¢¢¢¢¢¢¢¢¢	700377740003771	226425173531			42225	288	452			96	CAS2	PAK	BEL	2003	0	?	?	?	Fauville-Dufaux M	Brussels
BEL04200301644	1	¢¢¢££££¢¢¢¢¢¢¢¢¢¢¢¢¢¢¢££££££££££££¢¢¢¢¢££¢¢	703777740003711	227325173523			32225	1968	839			119	CAS1-Delhi	PAK	BEL	2003	0	?	?	?	Fauville-Dufaux M	Brussels
BEL04200301664	1	¢¢¢££££¢¢¢¢¢¢¢¢¢¢¢¢¢¢¢££££££££££££¢¢¢¢¢¢¢¢¢	703777740003771	225425171523			42225	26	Orphan			96	CAS1-Delhi	?	BEL	2003	0	?	?	?	Fauville-Dufaux M	Brussels
BEL04200301725	1	¢¢¢££££¢¢£¢¢¢¢¢¢¢¢¢££££££££££££££££¢¢¢¢¢¢¢¢	703377400001771	227425113434			42224	21	261			63	CAS1-Kili	?	BEL	2003	0	?	?	?	Fauville-Dufaux M	Brussels
BEL04200301767	1	¢¢¢££££¢¢¢¢¢¢¢¢¢¢¢¢¢¢¢££££££££££££¢¢¢¢¢¢¢¢¢	703777740003771	225425163523			42225	26	855			96	CAS1-Delhi	IND	BEL	2003	0	?	?	?	Fauville-Dufaux M	Brussels
BEL04200401801	1	£¢¢££££¢¢¢¢¢¢¢¢¢¢¢¢¢¢¢££££££££££££¢¢££¢¢¢¢¢	303777740003171	226425153533			32225	2694	271			119	CAS1-Delhi	IND	BEL	2004	0	?	?	?	Fauville-Dufaux M	Brussels
BEL04200401806	1	¢¢¢££££¢¢¢¢¢¢¢¢¢¢££££££££££££££££££££££££¢¢	703776000000011	226425173622			32326	1777	822			100	CAS	?	BEL	2004	0	?	?	?	Fauville-Dufaux M	Brussels
MAR03200612586	1	¢¢¢££££¢¢¢¢¢¢¢¢¢¢¢¢¢¢¢££££££££££££¢¢¢¢¢¢¢¢¢	703777740003771					26					CAS1-Delhi	MAR	MAR	2006	1	M	24	?	Lahlou O	Marrakech
PRT02200102771	1	¢¢¢££££££££££££££££££££££££££££££££££££££££	700000000000000					2148					CAS	?	PRT	2001	0	?	?	?	David S	Lisbon
PRT02200202896	1	¢¢¢££££¢¢¢¢¢¢¢¢¢¢¢¢¢¢¢££££££££££££¢¢¢¢¢¢¢¢¢	703777740003771					26					CAS1-Delhi	?	PRT	2002	0	?	?	?	David S	Lisbon
PRT02200202901	1	¢¢¢££££¢¢¢¢¢¢¢¢¢¢¢¢¢¢¢££££££££££££¢¢¢¢¢¢¢¢¢	703777740003771					26					CAS1-Delhi	?	PRT	2002	0	?	?	?	David S	Lisbon
BRB01200613009	1	¢¢¢££££¢¢¢¢¢¢¢¢¢¢¢¢¢¢¢££££££££££££¢¢¢¢¢¢¢¢¢	703777740003771					26					CAS1-Delhi	IND	BRB	2006	1	F	79	?	Baboolal S	Bridgetown
GUY01200823109	1	¢¢¢££££¢¢¢¢¢¢¢¢¢¢¢¢¢¢¢£££££££££££££££££££££	703777740000000					1264					CAS1-Delhi	?	GUY	2008	2	F	30	?	Baboolal S	?
SUR01200713276	1	¢¢¢££££¢¢¢¢¢¢£££££££££££££££££££££££¢¢¢££££	703740000000700					Orphan					CAS	?	SUR	2007	1	?	?	?	Baboolal S	Paramaribo
SUR01200813296	1	¢¢¢££££¢¢¢¢¢¢¢¢££¢£¢£¢££££££££££££¢¢¢¢¢¢¢¢¢	703771240003771					Orphan					CAS1-Delhi	?	SUR	2008	1	?	?	?	Baboolal S	?
TTO01200613333	1	¢¢¢£££££££¢¢¢¢¢¢¢¢¢¢¢¢££££££££££££¢¢¢¢¢¢¢¢¢	700377740003771	226425163533				288	155				CAS2	TTO	TTO	2006	1	M	67	?	Baboolal S	Port of spain
LBY01000004244	1	¢¢¢££££¢¢¢¢¢¢¢¢¢¢¢¢¢¢¢££££££££££££¢¢££¢¢¢¢¢	703777740003171					25					CAS1-Delhi	?	LBY		0	?	?	?	Martial D	Tripoli
LBY01000004246	1	¢¢¢££££¢¢¢¢¢¢¢¢¢¢¢¢¢¢¢££££££££££££¢¢££¢¢¢¢¢	703777740003171				31224	25				Orphan	CAS1-Delhi	?	LBY		0	?	?	?	Martial D	Tripoli
LBY01000004249	1	¢¢¢££££¢¢¢¢¢¢¢¢¢¢¢¢¢¢¢££££££££££££¢¢££¢¢¢¢¢	703777740003171					25					CAS1-Delhi	?	LBY		0	?	?	?	Martial D	Tripoli
LBY01000004253	1	¢¢¢££££¢¢¢¢¢¢¢¢¢¢¢¢¢¢¢££££££££££££¢¢££¢¢¢¢¢	703777740003171					25					CAS1-Delhi	?	LBY		0	?	?	?	Martial D	Tripoli
LBY01000004254	1	¢¢¢££££¢¢¢¢¢¢¢¢¢¢¢¢¢¢¢££££££££££££¢¢££¢¢¢¢¢	703777740003171				32225	25				119	CAS1-Delhi	?	LBY		0	?	?	?	Martial D	Tripoli
LBY01000004264	1	¢¢¢££££¢¢¢¢¢¢¢¢¢¢¢¢¢¢¢££££££££££££¢¢££¢¢¢¢¢	703777740003171				31225	25				156	CAS1-Delhi	?	LBY		0	?	?	?	Martial D	Tripoli
LBY01000004265	1	¢¢¢££££¢¢¢¢¢¢¢¢¢¢¢¢¢¢¢££££££££££££¢¢££¢¢¢¢¢	703777740003171				31225	25				156	CAS1-Delhi	?	LBY		0	?	?	?	Martial D	Tripoli
LBY01000004268	1	¢¢¢££££¢¢¢¢¢¢¢¢¢¢¢¢¢£¢££££££££££££¢¢££¢¢¢¢¢	703777640003171				61225	1203				Orphan	CAS1-Delhi	?	LBY		0	?	?	?	Martial D	Tripoli
LBY01000004291	1	¢¢¢££££¢¢¢¢¢¢¢¢¢¢¢¢¢¢¢££££££££££££¢¢££¢¢¢¢¢	703777740003171					25					CAS1-Delhi	?	LBY		0	?	?	?	Martial D	Tripoli
LBY01000004296	1	¢¢¢££££¢¢¢¢¢¢¢¢¢¢¢¢¢¢¢££££££££££££¢¢££¢¢¢¢¢	703777740003171				41204	25				Orphan	CAS1-Delhi	?	LBY		0	?	?	?	Martial D	Tripoli
DNK02199404339	1	¢¢¢££££¢¢¢¢¢¢¢¢¢¢¢¢¢¢¢££££££££££££££¢¢¢¢¢¢¢	703777740000771					357					CAS1-Delhi	SOM	DNK	1994	0	?	?	?	Lillebaek T	Copenhagen
DNK02199704548	1	¢¢¢££££¢¢£¢¢¢¢¢¢¢¢¢££££££££££££££££¢¢¢¢¢¢¢¢	703377400001771					21					CAS1-Kili	SOM	DNK	1997	0	?	?	?	Lillebaek T	Copenhagen
DNK02199704561	1	¢¢¢££££¢¢£¢¢¢¢¢¢¢¢¢££££££££££££££££¢¢¢¢¢¢¢¢	703377400001771					21					CAS1-Kili	IRQ	DNK	1997	0	?	?	?	Lillebaek T	Copenhagen
DNK02199804619	1	¢¢¢£££££¢£¢¢¢¢¢¢¢¢¢¢¢¢££££££££££££¢¢¢¢¢¢¢¢¢	701377740003771					2708					CAS	SOM	DNK	1998	0	?	?	?	Lillebaek T	Copenhagen
DNK02199904640	1	¢¢¢££££¢¢¢¢¢¢¢¢¢¢¢¢¢¢¢££££££££££££¢¢¢¢¢¢¢¢¢	703777740003771					26					CAS1-Delhi	TUR	DNK	1999	0	?	?	?	Lillebaek T	Copenhagen
SAU03000005034	1	£¢¢££££¢¢¢¢¢¢¢¢¢¢¢¢¢¢¢££££££££££££¢¢££¢¢¢¢¢	303777740003171					2694					CAS1-Delhi	?	SAU		0	?	?	?	Sahal A	Riyadh
SAU03000005039	1	¢¢¢££££¢¢¢¢¢¢¢¢¢¢¢¢¢¢¢££££££££££££¢¢¢££¢¢¢¢	703777740003471					247					CAS1-Delhi	?	SAU		0	?	?	?	Sahal A	Riyadh
SAU03000005049	1	¢¢¢££££¢¢¢¢¢¢¢¢¢¢¢¢¢¢¢££££££££££££¢¢¢¢¢¢¢¢¢	703777740003771					26					CAS1-Delhi	?	SAU		0	?	?	?	Sahal A	Riyadh
SAU03000005051	1	¢¢¢££££¢¢¢¢¢¢¢¢¢¢¢¢¢¢¢££££££££££££¢¢££¢¢¢¢¢	703777740003171					25					CAS1-Delhi	?	SAU		0	?	?	?	Sahal A	Riyadh
SAU03000005059	1	¢¢¢££££¢¢¢¢¢¢¢¢¢¢¢¢¢¢¢£££££££££££££££¢¢¢¢¢¢	703777740000371					486					CAS	?	SAU		0	?	?	?	Sahal A	Riyadh
SAU03000005071	1	¢¢¢££££¢¢¢¢¢¢¢¢¢¢¢¢¢¢¢££££££££££££¢¢¢££¢¢¢¢	703777740003471					247					CAS1-Delhi	?	SAU		0	?	?	?	Sahal A	Riyadh
SAU03000005073	1	¢¢¢££££¢¢¢¢¢¢¢£¢¢¢¢¢¢¢££££££££££££¢¢¢££¢¢£¢	703767740003461					2808					CAS1-Delhi	?	SAU		0	?	?	?	Sahal A	Riyadh
SAU03000005074	1	¢¢¢££££¢¢¢¢¢¢¢£¢¢¢¢¢¢¢££££££££££££¢¢¢££¢¢£¢	703767740003461					2808					CAS1-Delhi	?	SAU		0	?	?	?	Sahal A	Riyadh
SAU03000005077	1	¢£¢££££¢¢£¢¢¢¢£¢¢¢¢¢¢¢££££££££££££¢¢££¢¢¢¢¢	503367740003171					Orphan					CAS1-Delhi	?	SAU		0	?	?	?	Sahal A	Riyadh
SAU03000005082	1	¢¢¢££££¢¢¢¢¢¢¢¢¢¢¢¢£££££££££££££££¢¢¢££¢¢¢¢	703777400003471					Orphan					CAS	?	SAU		0	?	?	?	Sahal A	Riyadh
SAU03000005088	1	¢¢¢££££¢¢¢¢¢¢¢£££¢£££££££££££££££££££¢¢£¢¢¢	703761000000331					2682					CAS	?	SAU		0	?	?	?	Sahal A	Riyadh
SAU03000005102	1	¢¢¢££££¢¢¢¢¢¢¢¢¢¢¢¢¢¢¢££££££££££££¢¢£££¢¢¢¢	703777740003071					381					CAS1-Delhi	?	SAU		0	?	?	?	Sahal A	Riyadh
SAU03000005107	1	¢¢¢££££¢¢¢¢¢¢£££££££££££££££££££££¢¢¢¢¢¢¢¢¢	703740000003771					2680					CAS	?	SAU		0	?	?	?	Sahal A	Riyadh
SAU03000005109	1	¢¢¢££££¢¢¢¢¢¢¢¢¢¢¢¢¢¢¢££££££££££££¢¢¢¢¢¢¢¢¢	703777740003771					26					CAS1-Delhi	?	SAU		0	?	?	?	Sahal A	Riyadh
SAU03000005110	1	££¢££££¢¢¢¢¢¢¢¢¢¢¢¢¢¢¢££££££££££££¢¢££¢¢¢¢¢	103777740003171					1981					CAS1-Delhi	?	SAU		0	?	?	?	Sahal A	Riyadh
SAU03200015119	1	¢¢¢££££¢¢¢¢¢¢¢¢¢¢¢¢¢¢¢££££££££££££¢¢££¢¢¢¢¢	703777740003171					25					CAS1-Delhi	SAU	SAU	2000	1	?	?	?	Sahal A	Riyadh
SAU03200015121	1	¢¢¢££££¢¢¢¢¢¢¢¢¢¢¢¢¢¢¢££££££££££££¢¢¢¢¢¢¢¢¢	703777740003771					26					CAS1-Delhi	SAU	SAU	2000	1	?	?	?	Sahal A	Riyadh
SAU03200015122	1	¢¢¢££££¢¢¢¢¢¢¢¢¢¢¢¢¢¢¢££££££££££££¢¢££¢¢¢¢¢	703777740003171					25					CAS1-Delhi	SAU	SAU	2000	1	?	?	?	Sahal A	Riyadh
SAU03200015123	1	¢¢¢££££¢¢¢¢¢¢¢¢¢¢¢¢¢¢¢££££££££££££££¢¢¢¢¢¢¢	703777740000771					357					CAS1-Delhi	SAU	SAU	2000	1	?	?	?	Sahal A	Riyadh
SAU03200015127	1	¢¢¢££££¢¢¢¢¢¢¢¢¢¢¢¢¢¢¢££££££££££££¢¢££¢¢¢¢¢	703777740003171					25					CAS1-Delhi	SAU	SAU	2000	1	?	?	?	Sahal A	Riyadh
SAU03200015135	1	¢¢¢££££¢¢¢¢¢¢¢¢¢¢¢¢¢¢¢££££££££££££¢¢££¢¢¢¢¢	703777740003171					25					CAS1-Delhi	SAU	SAU	2000	1	?	?	?	Sahal A	Riyadh
SAU03200015142	1	¢¢¢££££¢¢¢¢¢¢¢¢¢¢¢¢££££££££££££££££¢¢¢¢¢¢¢¢	703777400001771					22					CAS1-Delhi	SAU	SAU	2000	1	?	?	?	Sahal A	Riyadh
SAU03200015145	1	¢¢¢££££¢¢¢¢¢£¢¢¢¢¢¢¢¢¢££££££££££££¢¢££¢¢¢¢¢	703737740003171					1198					CAS1-Delhi	SAU	SAU	2000	1	?	?	?	Sahal A	Riyadh
SAU03200015147	1	¢¢¢££££¢¢¢¢¢¢¢¢¢¢¢¢¢¢¢££££££££££££££££¢¢¢¢¢	703777740000171					1789					CAS	SAU	SAU	2000	1	?	?	?	Sahal A	Riyadh
SAU03200015149	1	¢¢¢££££¢¢¢¢¢¢¢¢¢¢¢¢££££££££££££££££¢¢¢¢¢¢¢¢	703777400001771					22					CAS1-Delhi	SAU	SAU	2000	1	?	?	?	Sahal A	Riyadh
SAU03200015150	1	¢¢¢££££¢¢¢¢¢¢¢¢¢¢¢¢££££££££££££££££¢¢¢¢¢¢¢¢	703777400001771					22					CAS1-Delhi	SAU	SAU	2000	1	?	?	?	Sahal A	Riyadh
SAU03200015152	1	¢¢¢££££¢¢¢¢¢¢¢¢¢¢¢¢¢£££££££££££££££¢¢¢¢¢¢¢¢	703777600001771					356					CAS1-Delhi	SAU	SAU	2000	1	?	?	?	Sahal A	Riyadh
SAU03200015153	1	¢¢¢££££¢¢¢¢¢¢¢¢¢¢¢¢£££££££££££££££¢¢¢¢¢¢¢¢¢	703777400003771					485					CAS1-Delhi	SAU	SAU	2000	1	?	?	?	Sahal A	Riyadh
SAU03200015154	1	¢¢¢££££¢¢¢¢¢¢¢££¢¢¢¢¢¢£££££££££££££¢££¢¢¢¢¢	703763740001171					Orphan					CAS	SAU	SAU	2000	1	?	?	?	Sahal A	Riyadh
SAU03200015156	1	¢¢¢££££¢¢¢¢¢¢¢¢¢¢¢¢¢¢¢££££££££££££¢¢£¢¢¢¢¢¢	703777740003371					428					CAS1-Delhi	SAU	SAU	2000	1	?	?	?	Sahal A	Riyadh
SAU03200015159	1	¢¢¢££££¢¢¢¢¢¢¢¢¢¢¢¢¢¢¢££££££££££££¢¢¢¢¢¢¢¢¢	703777740003771					26					CAS1-Delhi	SAU	SAU	2000	1	?	?	?	Sahal A	Riyadh
SAU03200015164	1	¢¢¢££££¢¢¢¢¢¢¢¢¢¢¢¢¢¢¢££££££££££££¢¢¢¢¢¢¢¢¢	703777740003771					26					CAS1-Delhi	SAU	SAU	2000	1	?	?	?	Sahal A	Riyadh
SAU03200015168	1	¢¢¢££££¢¢¢¢¢¢¢¢¢¢¢¢¢¢£££££££££££££££¢¢¢¢¢¢¢	703777700000771					1949					CAS	SAU	SAU	2000	1	?	?	?	Sahal A	Riyadh
SAU03200105171	1	¢¢¢££££¢¢¢¢¢¢¢¢¢¢¢¢¢¢¢££££££££££££¢¢££¢¢¢¢¢	703777740003171					25					CAS1-Delhi	?	SAU	2001	0	?	?	?	Sahal A	Riyadh
SAU03200105172	1	¢¢¢££££¢¢¢¢¢¢¢¢¢¢¢¢¢¢¢££££££££££££¢¢¢¢¢¢¢¢¢	703777740003771					26					CAS1-Delhi	?	SAU	2001	0	?	?	?	Sahal A	Riyadh
SAU03200115183	1	¢¢¢££££¢¢¢¢¢¢¢¢¢¢¢¢¢¢¢££££££££££££¢¢¢¢¢¢¢££	703777740003760					1883					CAS1-Delhi	SAU	SAU	2001	1	?	?	?	Sahal A	Riyadh
SAU03200115186	1	¢¢¢££££¢¢¢¢¢¢¢¢¢¢¢¢¢¢¢££££££££££££££¢¢¢¢¢¢¢	703777740000771					357					CAS1-Delhi	SAU	SAU	2001	1	?	?	?	Sahal A	Riyadh
SAU03200115187	1	¢¢¢££££¢¢¢¢¢¢¢¢¢¢¢¢¢¢¢££££££££££££¢¢££¢¢¢¢¢	703777740003171					25					CAS1-Delhi	SAU	SAU	2001	1	?	?	?	Sahal A	Riyadh
SAU03200115188	1	¢¢¢££££¢¢¢¢¢¢¢¢¢¢¢¢¢¢¢££££££££££££¢¢¢¢¢¢¢££	703777740003760					1883					CAS1-Delhi	SAU	SAU	2001	1	?	?	?	Sahal A	Riyadh
SAU03200115191	1	¢¢¢£££££££££££££££££££££££££££££££¢¢¢¢¢¢¢¢¢	700000000003771					1962					CAS	SAU	SAU	2001	1	?	?	?	Sahal A	Riyadh
SAU03200115192	1	¢¢¢££££¢¢¢¢¢¢¢¢¢¢¢¢££££££££££££££££¢¢¢¢¢¢¢¢	703777400001771					22					CAS1-Delhi	SAU	SAU	2001	1	?	?	?	Sahal A	Riyadh
SAU03200115197	1	¢¢¢££££¢¢¢¢¢¢¢¢¢¢¢¢££££££££££££££££¢¢¢¢¢¢¢¢	703777400001771					22					CAS1-Delhi	?	SAU	2001	1	?	?	?	Sahal A	Tabuk
SAU03200205204	1	¢¢¢££££¢¢¢¢¢£¢¢¢¢¢¢¢¢¢££££££££££££¢¢££¢¢¢¢¢	703737740003171					1198					CAS1-Delhi	?	SAU	2002	0	?	?	?	Sahal A	Riyadh
SAU03200205209	1	¢¢¢££££¢¢¢¢¢¢¢¢¢¢¢¢¢¢¢£££££££££££££££¢¢¢¢¢¢	703777740000371					486					CAS	SAU	SAU	2002	0	?	?	?	Sahal A	Tabuk
SAU03200205213	1	¢¢¢££££¢¢¢¢¢¢¢¢¢¢¢¢¢¢¢£££££££££££££££¢¢¢¢¢¢	703777740000371					486					CAS	SAU	SAU	2002	0	?	?	?	Sahal A	Tabuk
SAU03200215216	1	¢¢¢££££¢¢¢¢¢¢¢¢¢¢¢¢¢¢¢££££££££££££¢¢¢££¢¢¢¢	703777740003471					247					CAS1-Delhi	SAU	SAU	2002	1	?	?	?	Sahal A	Riyadh
SAU03200215219	1	¢¢¢££££¢£££¢¢¢¢¢¢¢¢¢¢¢££££££££££££¢¢££¢¢¢¢¢	702177740003171					2767					CAS1-Delhi	SAU	SAU	2002	1	?	?	?	Sahal A	Riyadh
SAU03200215221	1	¢¢¢££££¢¢¢¢¢¢¢¢¢¢¢¢¢¢£££££££££££££¢¢¢¢¢¢¢¢¢	703777700003771					142					CAS1-Delhi	SAU	SAU	2002	1	?	?	?	Sahal A	Riyadh
SAU03200215222	1	¢¢¢££££¢¢¢¢¢¢¢¢¢¢¢¢¢¢¢££££££££££££¢¢££¢¢¢¢¢	703777740003171					25					CAS1-Delhi	SAU	SAU	2002	1	?	?	?	Sahal A	Riyadh
SAU03200215224	1	¢¢¢££££¢¢¢¢¢¢¢¢¢¢¢¢££££££££££££££££¢¢¢¢¢¢¢¢	703777400001771					22					CAS1-Delhi	SAU	SAU	2002	1	?	?	?	Sahal A	Riyadh
SAU03200215226	1	¢¢¢££££¢¢¢¢¢¢¢¢¢¢¢¢¢¢¢££££££££££££¢¢££¢¢¢¢¢	703777740003171					25					CAS1-Delhi	SAU	SAU	2002	1	?	?	?	Sahal A	Riyadh
SAU03200215236	1	¢¢¢££££¢¢¢¢¢¢¢¢¢¢¢¢££££££££££££££££¢¢¢¢¢¢¢¢	703777400001771					22					CAS1-Delhi	SAU	SAU	2002	1	?	?	?	Sahal A	Riyadh
SAU03200215237	1	¢¢¢££££¢¢¢¢¢¢¢¢¢¢¢¢¢¢¢£££££££££££££££¢¢¢¢¢¢	703777740000371					486					CAS	SAU	SAU	2002	1	?	?	?	Sahal A	Riyadh
SAU03200215238	1	¢¢¢££££¢¢¢¢¢¢¢¢¢¢¢¢¢¢¢££££££££££££¢¢££¢¢¢¢¢	703777740003171					25					CAS1-Delhi	SAU	SAU	2002	1	?	?	?	Sahal A	Riyadh
SAU03200215243	1	¢¢¢££££¢¢¢¢¢¢¢¢¢¢¢¢¢¢¢£££££££££££££££££¢¢¢¢	703777740000071					2690					CAS	SAU	SAU	2002	1	?	?	?	Sahal A	Riyadh
SAU03200215244	1	¢¢¢££££¢¢¢¢¢¢¢££¢¢¢¢¢¢££££££££££££¢¢££¢¢¢¢¢	703763740003171					2585					CAS1-Delhi	SAU	SAU	2002	1	?	?	?	Sahal A	Riyadh
SAU03200215246	1	¢¢¢££££¢¢¢¢¢¢¢¢¢¢¢¢¢¢¢£££££££££££££££££££££	703777740000000					1264					CAS1-Delhi	SAU	SAU	2002	1	?	?	?	Sahal A	Riyadh
SAU03200215250	1	¢¢¢££££¢¢¢¢¢¢¢¢¢¢¢¢££££££££££££££££¢¢¢¢¢¢¢¢	703777400001771					22					CAS1-Delhi	SAU	SAU	2002	1	?	?	?	Sahal A	Riyadh
SAU03200215256	1	¢¢¢££££¢¢¢¢¢¢¢¢¢¢¢¢¢¢¢£££££££££££££££££¢¢¢¢	703777740000071					2690					CAS	SAU	SAU	2002	1	?	?	?	Sahal A	Riyadh
SAU03200215258	1	¢¢¢££££¢¢¢¢¢¢¢££¢¢¢¢¢¢££££££££££££¢¢££¢¢¢¢¢	703763740003171					2585					CAS1-Delhi	SAU	SAU	2002	1	?	?	?	Sahal A	Riyadh
SAU03200215266	1	¢¢¢££££¢¢¢¢¢¢¢¢¢¢¢¢¢¢¢££££££££££££¢¢¢¢¢¢¢¢¢	703777740003771					26					CAS1-Delhi	SAU	SAU	2002	1	?	?	?	Sahal A	Riyadh
SAU03200215267	1	¢¢¢££££¢¢¢¢¢¢¢¢¢¢¢¢££££££££££££££££¢¢¢¢¢¢¢¢	703777400001771					22					CAS1-Delhi	SAU	SAU	2002	1	?	?	?	Sahal A	Riyadh
SAU03200215270	1	¢¢¢££££¢¢¢¢¢¢¢£¢¢¢¢¢¢¢££££££££££££¢¢¢£¢¢¢¢¢	703767740003571					2695					CAS1-Delhi	SAU	SAU	2002	1	?	?	?	Sahal A	Riyadh
SAU03200215271	1	¢¢¢££££¢¢¢¢¢¢¢¢¢¢¢¢¢¢¢££££££££££££¢¢¢¢¢¢¢¢¢	703777740003771					26					CAS1-Delhi	SAU	SAU	2002	1	?	?	?	Sahal A	Riyadh
SAU03200215272	1	¢¢¢££££¢¢¢¢¢¢¢¢¢¢¢¢¢¢¢££££££££££££¢¢¢¢¢¢¢¢¢	703777740003771					26					CAS1-Delhi	SAU	SAU	2002	1	?	?	?	Sahal A	Riyadh
SAU03200215275	1	¢¢¢££££¢¢¢¢¢¢¢¢¢¢¢£¢¢£££££££££££££¢¢¢¢¢¢¢¢¢	703777300003771					2766					CAS	SAU	SAU	2002	1	?	?	?	Sahal A	Riyadh
SAU03200215276	1	¢¢¢££££¢¢¢¢¢¢¢¢¢¢¢¢¢¢¢££££££££££££¢¢£££¢¢¢¢	703777740003071					381					CAS1-Delhi	SAU	SAU	2002	1	?	?	?	Sahal A	Riyadh
SAU03200215282	1	¢¢¢££££¢¢¢¢¢¢¢¢¢¢¢¢¢¢¢££££££££££££¢¢¢¢¢¢¢¢¢	703777740003771					26					CAS1-Delhi	SAU	SAU	2002	1	?	?	?	Sahal A	Riyadh
SAU03200215284	1	¢¢¢££££¢¢¢¢¢¢¢¢¢¢¢¢¢¢¢££££££££££££¢¢££¢¢¢¢¢	703777740003171					25					CAS1-Delhi	SAU	SAU	2002	1	?	?	?	Sahal A	Riyadh
SAU03200215286	1	¢¢¢££££¢¢¢¢¢¢¢¢¢¢¢¢¢¢¢£££££££££££££££¢¢¢¢¢¢	703777740000371					486					CAS	SAU	SAU	2002	1	?	?	?	Sahal A	Riyadh
SAU03200215290	1	¢¢¢££££¢¢¢¢¢¢¢¢¢¢¢¢¢¢¢££££££££££££¢¢££¢¢¢¢¢	703777740003171					25					CAS1-Delhi	SAU	SAU	2002	1	?	?	?	Sahal A	Riyadh
SAU03200215297	1	¢¢¢££££¢¢¢¢¢¢¢¢¢¢¢¢¢¢£££££££££££££¢¢¢¢¢¢¢¢¢	703777700003771					142					CAS1-Delhi	SAU	SAU	2002	1	?	?	?	Sahal A	Riyadh
SAU03200215299	1	¢¢¢££££¢¢¢¢¢¢¢¢¢¢¢¢¢¢¢£££££££££££££££¢¢¢¢¢¢	703777740000371					486					CAS	SAU	SAU	2002	1	?	?	?	Sahal A	Riyadh
SAU03200215301	1	¢¢¢££££¢¢¢¢¢¢¢¢¢¢¢¢¢¢¢££££££££££££¢¢¢¢¢¢¢¢¢	703777740003771					26					CAS1-Delhi	SAU	SAU	2002	1	?	?	?	Sahal A	Riyadh
SAU03200215303	1	¢¢¢££££¢¢¢¢¢¢¢¢¢¢¢¢¢¢¢££££££££££££¢¢¢¢¢¢¢¢¢	703777740003771					26					CAS1-Delhi	SAU	SAU	2002	1	?	?	?	Sahal A	Riyadh
SAU03200215304	1	¢¢¢££££¢¢¢¢¢¢¢¢¢¢¢¢¢¢¢£££££££££££££££¢¢¢¢¢¢	703777740000371					486					CAS	SAU	SAU	2002	1	?	?	?	Sahal A	Riyadh
SAU03200215306	1	¢¢¢££££¢¢¢¢¢¢¢¢¢¢¢¢¢¢¢££££££££££££¢¢¢¢¢¢¢¢¢	703777740003771					26					CAS1-Delhi	SAU	SAU	2002	1	?	?	?	Sahal A	Riyadh
SAU03200215313	1	¢¢¢££££¢¢¢¢¢¢¢¢¢¢¢¢¢¢¢£££££££££££££££¢¢¢¢¢¢	703777740000371					486					CAS	SAU	SAU	2002	1	?	?	?	Sahal A	Riyadh
SAU03200215317	1	¢¢¢££££¢¢¢¢¢¢¢¢¢¢¢¢¢¢¢¢£££££££££££¢¢¢¢¢¢¢¢¢	703777760003771					2696					CAS1-Delhi	SAU	SAU	2002	1	?	?	?	Sahal A	Riyadh
SAU03200215319	1	¢¢¢££££¢¢¢¢¢¢¢¢¢¢¢¢¢¢¢££££££££££££¢¢¢¢¢¢¢¢¢	703777740003771					26					CAS1-Delhi	SAU	SAU	2002	1	?	?	?	Sahal A	Riyadh
SAU03200215331	1	¢¢¢££££¢¢¢¢¢¢¢¢¢¢¢¢¢¢¢£££££££££££££££¢¢¢¢¢¢	703777740000371					486					CAS	SAU	SAU	2002	1	?	?	?	Sahal A	Tabuk
SAU03200215338	1	¢¢¢££££¢¢¢¢¢¢¢¢¢¢¢¢¢¢¢££££££££££££¢¢££¢¢¢¢¢	703777740003171					25					CAS1-Delhi	?	SAU	2002	1	?	?	?	Sahal A	Taif
SAU03200225344	1	¢¢¢££££¢¢¢¢¢¢¢¢¢¢¢¢¢¢¢££££££££££££¢¢££¢¢¢¢¢	703777740003171					25					CAS1-Delhi	SAU	SAU	2002	2	?	?	?	Sahal A	Riyadh
SAU03200305351	1	¢¢¢££££¢¢¢¢¢¢¢¢¢¢¢£¢¢£££££££££££££¢¢¢¢¢¢¢¢¢	703777300003771					2766					CAS	?	SAU	2003	0	?	?	?	Sahal A	Ad Dammam
SAU03200305354	1	¢¢¢££££¢¢¢¢¢¢¢¢¢¢¢¢¢¢£££££££££££££¢¢¢¢¢¢¢¢¢	703777700003771					142					CAS1-Delhi	?	SAU	2003	0	?	?	?	Sahal A	Ad Dammam
SAU03200305355	1	¢¢¢££££¢¢¢¢¢¢¢¢¢¢¢¢¢¢¢££££££££££££¢¢££¢¢¢¢¢	703777740003171					25					CAS1-Delhi	?	SAU	2003	0	?	?	?	Sahal A	Ad Dammam
SAU03200305362	1	¢¢¢££££¢¢¢¢¢¢¢¢¢¢¢¢¢¢¢££££££££££££££££££¢¢¢	703777740000031					1967					CAS	?	SAU	2003	0	?	?	?	Sahal A	Taif
SAU03200305363	1	¢¢¢££££¢¢¢¢¢¢¢¢¢¢¢¢¢¢¢££££££££££££¢¢¢¢¢¢¢¢¢	703777740003771					26					CAS1-Delhi	?	SAU	2003	0	?	?	?	Sahal A	Taif
SAU03200305374	1	¢¢¢££££¢¢¢¢¢¢¢¢¢¢¢¢¢¢¢££££££££££££¢¢££¢¢¢¢¢	703777740003171					25					CAS1-Delhi	?	SAU	2003	0	?	?	?	Sahal A	Taif
SAU03200305408	1	¢¢¢££££¢¢¢¢¢¢¢¢¢¢¢¢¢¢¢££££££££££££¢¢¢¢¢¢¢¢¢	703777740003771					26					CAS1-Delhi	SAU	SAU	2003	0	?	?	?	Sahal A	Ad Dammam
SAU03200305410	1	¢¢¢££££¢¢¢¢¢¢¢¢¢¢¢¢¢¢¢££££££££££££¢¢¢¢¢¢¢¢¢	703777740003771					26					CAS1-Delhi	SAU	SAU	2003	0	?	?	?	Sahal A	Ad Dammam
SAU03200305411	1	¢¢¢££££¢¢¢¢¢¢¢¢¢¢¢¢££££££££££££££££¢¢¢¢¢¢¢¢	703777400001771					22					CAS1-Delhi	SAU	SAU	2003	0	?	?	?	Sahal A	Ad Dammam
SAU03200305413	1	¢¢¢££££¢¢¢¢¢¢¢¢¢¢¢¢¢¢¢££££££££££££¢¢¢¢¢¢¢¢¢	703777740003771					26					CAS1-Delhi	?	SAU	2003	0	?	?	?	Sahal A	Ad Dammam
SAU03200305414	1	¢¢¢££££¢¢¢¢¢¢¢¢¢¢¢£¢¢¢££££££££££££¢¢¢¢¢¢¢¢¢	703777340003771					1590					CAS1-Delhi	SAU	SAU	2003	0	?	?	?	Sahal A	Ad Dammam
SAU03200305415	1	¢¢¢££££¢¢¢¢¢¢¢¢¢¢¢¢¢¢¢££££££££££££¢¢¢¢¢¢¢¢¢	703777740003771					26					CAS1-Delhi	SAU	SAU	2003	0	?	?	?	Sahal A	Ad Dammam
SAU03200305416	1	¢¢¢££££¢¢¢¢¢¢¢¢¢¢¢¢¢££££££££££££££¢¢¢¢¢¢¢¢¢	703777600003771					1093					CAS1-Delhi	?	SAU	2003	0	?	?	?	Sahal A	Ad Dammam
SAU03200305423	1	¢¢¢££££¢¢¢¢¢¢¢¢¢¢¢¢¢¢¢££££££££££££¢¢¢¢¢¢¢¢¢	703777740003771					26					CAS1-Delhi	?	SAU	2003	0	?	?	?	Sahal A	Ad Dammam
SAU03200305424	1	¢¢¢££££¢¢¢¢¢¢¢¢¢¢¢¢¢¢¢££££££££££££¢¢¢¢¢¢¢¢¢	703777740003771					26					CAS1-Delhi	SAU	SAU	2003	0	?	?	?	Sahal A	Ad Dammam
SAU03200305425	1	¢¢¢££££¢¢¢¢¢¢¢¢¢¢¢¢££££££££££££££££¢¢¢¢¢¢¢¢	703777400001771					22					CAS1-Delhi	?	SAU	2003	0	?	?	?	Sahal A	Ad Dammam
SAU03200305426	1	¢¢¢££££¢¢¢¢¢¢¢¢¢¢¢¢¢¢¢££££££££££££¢¢¢¢¢¢¢¢¢	703777740003771					26					CAS1-Delhi	?	SAU	2003	0	?	?	?	Sahal A	Ad Dammam
SAU03200305427	1	¢¢¢££££¢¢¢¢¢¢¢¢¢¢¢¢¢¢¢££££££££££££¢¢££¢¢¢¢¢	703777740003171					25					CAS1-Delhi	?	SAU	2003	0	?	?	?	Sahal A	Ad Dammam
SAU03200305434	1	¢¢¢££££¢¢¢¢¢¢¢¢¢¢¢¢¢¢¢££££££££££££¢¢¢¢¢¢¢¢¢	703777740003771					26					CAS1-Delhi	?	SAU	2003	0	?	?	?	Sahal A	Ad Dammam
SAU03200305435	1	¢¢¢££££¢¢¢¢¢¢¢¢¢¢¢¢¢¢¢£££££££££££££££££££££	703777740000000					1264					CAS1-Delhi	?	SAU	2003	0	?	?	?	Sahal A	Ad Dammam
SAU03200305441	1	¢¢¢££££¢¢¢¢¢¢¢¢¢¢¢¢¢¢¢££££££££££££¢¢¢¢¢¢¢¢¢	703777740003771					26					CAS1-Delhi	SAU	SAU	2003	0	?	?	?	Sahal A	Ad Dammam
SAU03200305442	1	¢¢¢££££¢¢¢¢¢¢¢¢¢¢¢¢¢¢¢££££££££££££¢¢¢¢¢¢¢¢¢	703777740003771					26					CAS1-Delhi	?	SAU	2003	0	?	?	?	Sahal A	Ad Dammam
SAU03200305452	1	¢¢¢££££¢¢¢¢¢¢¢¢¢¢¢¢¢¢¢££££££££££££¢¢¢¢¢¢¢¢¢	703777740003771					26					CAS1-Delhi	SAU	SAU	2003	0	?	?	?	Sahal A	Riyadh
SAU03200305453	1	¢¢¢££££¢¢¢¢¢¢¢¢¢¢¢¢¢¢¢££££££££££££¢¢¢¢¢¢¢¢¢	703777740003771					26					CAS1-Delhi	SAU	SAU	2003	0	?	?	?	Sahal A	Riyadh
SAU03200305454	1	¢¢¢££££¢¢¢¢¢¢¢¢¢¢¢¢¢¢¢££££££££££££¢¢££¢¢¢¢¢	703777740003171					25					CAS1-Delhi	SAU	SAU	2003	0	?	?	?	Sahal A	Riyadh
SAU03200305461	1	¢¢¢££££¢¢¢¢¢¢¢¢¢¢¢¢¢¢¢££££££££££££¢¢££¢¢¢¢¢	703777740003171					25					CAS1-Delhi	SAU	SAU	2003	0	?	?	?	Sahal A	Riyadh
SAU03200305462	1	¢¢¢££££¢¢¢¢¢¢¢¢¢¢¢¢¢¢¢££££££££££££¢¢££¢¢¢¢¢	703777740003171					25					CAS1-Delhi	SAU	SAU	2003	0	?	?	?	Sahal A	Riyadh
SAU03200305464	1	¢¢¢££££¢¢¢¢¢¢¢¢¢¢¢¢¢¢¢££££££££££££¢¢¢¢¢¢¢¢¢	703777740003771					26					CAS1-Delhi	SAU	SAU	2003	0	?	?	?	Sahal A	Riyadh
SAU03200305466	1	¢¢¢££££¢¢£¢¢¢¢¢¢¢¢¢££££££££££££££££¢¢¢¢¢¢¢¢	703377400001771					21					CAS1-Kili	SAU	SAU	2003	0	?	?	?	Sahal A	Riyadh
SAU03200305467	1	¢¢¢££££¢¢¢¢¢¢¢¢¢¢¢¢¢¢¢££££££££££££¢¢££¢¢¢¢¢	703777740003171					25					CAS1-Delhi	SAU	SAU	2003	0	?	?	?	Sahal A	Riyadh
SAU03200305471	1	¢¢¢££££¢¢¢¢¢¢¢¢¢¢¢¢¢¢¢£££££££££££££££¢¢¢¢¢£	703777740000370					Orphan					CAS	SAU	SAU	2003	0	?	?	?	Sahal A	Riyadh
SAU03200305476	1	¢¢¢££££¢¢¢¢¢¢¢¢¢¢¢¢¢¢¢££££££££££££¢¢¢¢¢¢¢¢¢	703777740003771					26					CAS1-Delhi	SAU	SAU	2003	0	?	?	?	Sahal A	Riyadh
SAU03200315491	1	¢¢¢££££¢¢¢¢¢¢¢£¢¢¢¢¢¢¢££££££££££££¢¢£¢¢¢¢¢¢	703767740003371					Orphan					CAS1-Delhi	SOM	SAU	2003	1	?	?	?	Sahal A	Ad Dammam
SAU03200315495	1	¢¢¢££££¢¢¢¢¢¢¢¢¢¢¢¢¢¢¢££££££££££££¢¢££¢¢¢¢¢	703777740003171					25					CAS1-Delhi	SAU	SAU	2003	1	?	?	?	Sahal A	Ad Dammam
SAU03200315497	1	¢¢¢££££¢¢¢¢¢¢¢¢¢¢¢¢¢¢£££££££££££££¢£¢¢¢¢¢¢¢	703777700002771					2657					CAS	SAU	SAU	2003	1	?	?	?	Sahal A	Ad Dammam
SAU03200315500	1	¢¢¢££££¢¢¢¢¢¢¢¢¢¢¢¢££££££££££££££££¢¢¢¢¢¢¢¢	703777400001771					22					CAS1-Delhi	SAU	SAU	2003	1	?	?	?	Sahal A	Ad Dammam
SAU03200315502	1	¢¢¢££££¢¢¢¢¢¢¢¢¢¢¢¢¢¢¢££££££££££££¢¢££¢¢¢¢£	703777740003170					Orphan					CAS1-Delhi	IND	SAU	2003	1	?	?	?	Sahal A	Ad Dammam
SAU03200315511	1	¢¢¢££££¢¢¢¢¢¢¢£££¢£££££££££££££££££££¢¢£¢¢¢	703761000000331					2682					CAS	?	SAU	2003	1	?	?	?	Sahal A	Medina
SAU03200315517	1	¢¢¢££££¢¢£¢¢¢¢¢¢¢¢¢££££££££££££££££¢¢¢¢¢¢¢¢	703377400001771					21					CAS1-Kili	SAU	SAU	2003	1	?	?	?	Sahal A	Riyadh
SAU03200315519	1	¢¢¢££££¢¢¢¢¢¢¢¢¢¢¢¢¢¢£££££££££££££¢¢¢¢¢¢¢¢¢	703777700003771					142					CAS1-Delhi	SAU	SAU	2003	1	?	?	?	Sahal A	Riyadh
SAU03200315521	1	¢¢¢££££¢¢¢¢¢¢¢¢¢¢¢¢¢¢¢££££££££££££¢¢££¢¢¢¢¢	703777740003171					25					CAS1-Delhi	SAU	SAU	2003	1	?	?	?	Sahal A	Riyadh
SAU03200315523	1	¢¢¢££££¢¢£¢¢¢¢¢¢¢¢¢££££££££££££££££¢¢¢¢¢¢¢¢	703377400001771					21					CAS1-Kili	SAU	SAU	2003	1	?	?	?	Sahal A	Riyadh
SAU03200315526	1	¢¢¢££££¢¢¢¢¢¢¢¢¢¢¢¢¢¢¢££££££££££££¢¢¢££¢¢¢¢	703777740003471					247					CAS1-Delhi	SAU	SAU	2003	1	?	?	?	Sahal A	Riyadh
SAU03200315528	1	¢¢¢££££¢¢¢¢¢¢¢¢¢¢¢¢¢¢¢£££££££££££££¢££¢¢¢¢¢	703777740001171					1199					CAS1-Delhi	SAU	SAU	2003	1	?	?	?	Sahal A	Riyadh
SAU03200315534	1	¢¢¢££££¢¢¢¢¢¢¢¢¢¢¢¢¢¢¢££££££££££££££¢¢¢¢¢¢¢	703777740000771					357					CAS1-Delhi	SAU	SAU	2003	1	?	?	?	Sahal A	Riyadh
SAU03200315536	1	¢¢¢££££¢¢¢¢¢¢¢¢¢¢¢¢¢¢¢££££££££££££¢¢¢¢¢¢¢¢¢	703777740003771					26					CAS1-Delhi	SAU	SAU	2003	1	?	?	?	Sahal A	Riyadh
SAU03200315539	1	¢¢¢££££¢¢¢¢¢¢¢¢¢¢¢¢¢££££££££££££££¢¢££¢¢¢¢¢	703777600003171					2683					CAS1-Delhi	SAU	SAU	2003	1	?	?	?	Sahal A	Riyadh
SAU03200315544	1	¢¢¢££££¢¢¢¢¢¢¢¢¢¢¢¢¢¢£££££££££££££¢¢££¢¢¢¢¢	703777700003171					2392					CAS	SAU	SAU	2003	1	?	?	?	Sahal A	Riyadh
SAU03200315549	1	¢¢¢££££¢¢¢¢¢¢¢¢¢¢¢¢£££££££££££££££¢¢¢¢¢¢¢¢¢	703777400003771					485					CAS1-Delhi	SAU	SAU	2003	1	?	?	?	Sahal A	Riyadh
SAU03200315550	1	¢¢¢££££¢¢¢¢¢¢¢£¢¢¢¢¢¢¢££££££££££££¢¢¢£¢¢¢¢¢	703767740003571					2695					CAS1-Delhi	SAU	SAU	2003	1	?	?	?	Sahal A	Riyadh
SAU03200315552	1	¢¢¢££££¢¢¢¢¢¢¢¢¢¢¢¢¢¢¢££££££££££££¢¢££¢¢¢¢¢	703777740003171					25					CAS1-Delhi	SAU	SAU	2003	1	?	?	?	Sahal A	Riyadh
SAU03200315553	1	¢¢¢££££¢¢¢¢¢¢¢¢¢¢¢¢¢¢¢££££££££££££¢¢££¢¢¢¢¢	703777740003171					25					CAS1-Delhi	SAU	SAU	2003	1	?	?	?	Sahal A	Riyadh
SAU03200315556	1	¢¢¢££££¢¢¢¢¢¢¢¢¢££££££££££££££££££££££££¢¢¢	703774000000031					Orphan					CAS	SAU	SAU	2003	1	?	?	?	Sahal A	Riyadh
SAU03200315557	1	¢¢¢££££¢¢¢¢¢¢¢¢¢¢¢¢¢¢¢££££££££££££¢¢¢¢¢¢¢¢¢	703777740003771					26					CAS1-Delhi	SAU	SAU	2003	1	?	?	?	Sahal A	Riyadh
SAU03200315559	1	¢¢¢££££¢¢¢¢¢¢¢¢¢¢¢¢¢££££££££££££££¢¢££¢¢¢¢¢	703777600003171					2683					CAS1-Delhi	SAU	SAU	2003	1	?	?	?	Sahal A	Riyadh
SAU03200315564	1	¢¢¢££££¢¢¢¢¢¢¢¢¢¢¢¢¢¢¢££££££££££££££££££££¢	703777740000001					3820					CAS	SAU	SAU	2003	1	?	?	?	Sahal A	Riyadh
SAU03200315566	1	¢¢¢££££¢¢¢¢¢¢¢¢¢¢¢¢¢¢¢£££££££££££££££¢¢¢¢¢¢	703777740000371					486					CAS	SAU	SAU	2003	1	?	?	?	Sahal A	Riyadh
SAU03200315568	1	¢¢¢££££¢¢¢¢¢¢¢¢¢¢¢¢¢¢¢££££££££££££¢¢££¢¢¢¢¢	703777740003171					25					CAS1-Delhi	SAU	SAU	2003	1	?	?	?	Sahal A	Riyadh
SAU03200315571	1	¢¢¢££££¢¢¢¢¢¢¢¢¢¢¢¢¢¢¢££££££££££££¢¢¢¢¢¢¢¢¢	703777740003771					26					CAS1-Delhi	SAU	SAU	2003	1	?	?	?	Sahal A	Riyadh
SAU03200315575	1	¢¢¢££££¢¢¢¢¢¢¢¢¢¢¢¢¢¢¢£££££££££££££££¢¢¢¢¢¢	703777740000371					486					CAS	SAU	SAU	2003	1	?	?	?	Sahal A	Riyadh
SAU03200315576	1	¢¢¢££££¢¢¢¢¢¢¢¢¢¢¢¢¢¢¢££££££££££££¢¢££¢¢¢¢¢	703777740003171					25					CAS1-Delhi	SAU	SAU	2003	1	?	?	?	Sahal A	Riyadh
SAU03200315578	1	¢¢¢££££¢¢¢¢¢¢¢¢¢¢¢¢¢¢¢££££££££££££¢¢££¢¢¢¢¢	703777740003171					25					CAS1-Delhi	SAU	SAU	2003	1	?	?	?	Sahal A	Riyadh
SAU03200315581	1	¢¢¢££££¢¢¢¢¢¢¢¢¢¢¢¢¢¢¢££££££££££££¢¢££¢¢¢¢¢	703777740003171					25					CAS1-Delhi	SAU	SAU	2003	1	?	?	?	Sahal A	Tabuk
SAU03200315584	1	¢¢¢££££¢¢¢¢¢¢¢¢¢¢¢¢¢¢¢££££££££££££¢¢££¢¢¢¢¢	703777740003171					25					CAS1-Delhi	SAU	SAU	2003	1	?	?	?	Sahal A	Taif
SAU03200315587	1	¢¢¢££££¢¢£¢¢¢¢¢¢¢¢¢££££££££££££££££¢¢¢¢¢¢¢¢	703377400001771					21					CAS1-Kili	?	SAU	2003	1	?	?	?	Sahal A	Taif
SAU03200315590	1	¢¢¢££££¢¢£¢¢¢¢¢¢¢¢¢££££££££££££££££¢¢¢¢¢¢¢¢	703377400001771					21					CAS1-Kili	?	SAU	2003	1	?	?	?	Sahal A	Taif
SAU03200315591	1	¢¢¢££££¢¢¢¢¢¢¢¢¢¢¢¢¢¢¢££££££££££££¢¢¢¢¢¢¢¢¢	703777740003771					26					CAS1-Delhi	SAU	SAU	2003	1	?	?	?	Sahal A	Taif
SAU03200315595	1	¢¢¢££££¢¢¢¢¢¢¢¢¢¢¢¢¢¢¢£££££££££££££¢££¢¢¢¢¢	703777740001171					1199					CAS1-Delhi	SAU	SAU	2003	1	?	?	?	Sahal A	Taif
SAU03200315598	1	¢¢¢££££¢¢¢¢¢¢¢££¢¢¢¢¢¢££££££££££££¢¢££¢¢¢¢¢	703763740003171					2585					CAS1-Delhi	?	SAU	2003	1	?	?	?	Sahal A	Taif
SAU03200315621	1	¢¢¢££££¢¢¢¢¢¢¢¢¢¢¢¢¢¢¢££££££££££££¢¢¢¢¢¢¢¢¢	703777740003771					26					CAS1-Delhi	SAU	SAU	2003	1	?	?	?	Sahal A	Taif
SAU03200315626	1	¢¢¢££££¢¢¢¢¢¢¢¢¢¢¢¢¢¢¢££££££££££££¢¢¢¢¢¢¢¢¢	703777740003771					26					CAS1-Delhi	?	SAU	2003	1	?	?	?	Sahal A	Taif
SAU03200315627	1	¢¢¢££££¢¢¢¢¢¢¢¢¢¢¢¢¢¢¢££££££££££££¢¢££¢¢¢¢¢	703777740003171					25					CAS1-Delhi	?	SAU	2003	1	?	?	?	Sahal A	Taif
SAU03200315630	1	¢¢¢££££¢¢¢¢¢¢¢¢¢¢¢¢¢¢¢££££££££££££¢¢¢¢¢¢¢¢¢	703777740003771					26					CAS1-Delhi	SAU	SAU	2003	1	?	?	?	Sahal A	Taif
SAU03200315631	1	¢¢¢££££¢¢¢¢¢¢¢¢¢¢¢¢¢¢¢££££££££££££¢¢¢¢¢¢¢¢¢	703777740003771					26					CAS1-Delhi	?	SAU	2003	1	?	?	?	Sahal A	Taif
SAU03200315657	1	¢¢¢££££¢¢¢¢¢¢¢¢¢¢¢¢¢¢¢££££££££££££¢¢££¢¢¢¢¢	703777740003171					25					CAS1-Delhi	SAU	SAU	2003	1	?	?	?	Sahal A	Taif
SAU03200315658	1	¢¢¢££££¢¢¢¢¢¢¢¢¢¢¢¢¢¢¢££££££££££££¢¢££¢¢¢¢¢	703777740003171					25					CAS1-Delhi	SAU	SAU	2003	1	?	?	?	Sahal A	Taif
SAU03200315676	1	¢¢¢££££¢¢¢¢¢¢¢¢¢¢¢¢¢¢£££££££££££££¢¢¢¢¢¢¢¢¢	703777700003771					142					CAS1-Delhi	ETH	SAU	2003	1	?	?	?	Sahal A	Taif
SAU03200315686	1	¢¢¢££££¢¢¢¢¢¢¢¢¢¢¢¢¢¢¢££££££££££££¢¢££¢¢¢¢¢	703777740003171					25					CAS1-Delhi	SAU	SAU	2003	1	?	?	?	Sahal A	Taif
SAU03200315696	1	¢¢¢££££¢¢¢¢¢¢¢¢¢¢¢¢¢¢¢££££££££££££¢¢££¢¢¢¢¢	703777740003171					25					CAS1-Delhi	?	SAU	2003	1	?	?	?	Sahal A	Taif
SAU03200315714	1	¢¢¢££££¢¢£¢¢¢¢¢¢¢¢¢££££££££££££££££¢¢¢¢¢¢¢¢	703377400001771					21					CAS1-Kili	SAU	SAU	2003	1	?	?	?	Sahal A	Taif
SAU03200315722	1	¢¢¢££££¢¢£¢¢¢¢¢¢¢¢¢££££££££££££££££¢¢¢¢¢¢¢¢	703377400001771					21					CAS1-Kili	NER	SAU	2003	1	?	?	?	Sahal A	Taif
SAU03200315726	1	¢¢¢££££¢¢¢¢¢¢¢¢¢¢¢¢¢¢¢££££££££££££¢¢¢¢¢¢¢¢¢	703777740003771					26					CAS1-Delhi	SAU	SAU	2003	1	?	?	?	Sahal A	Taif
SAU03200315736	1	¢¢¢££££¢¢¢¢¢¢¢¢¢¢¢¢¢¢¢££££££££££££¢¢££¢¢¢¢¢	703777740003171					25					CAS1-Delhi	SAU	SAU	2003	1	?	?	?	Sahal A	Taif
SAU03200315741	1	¢¢¢££££¢¢¢¢¢¢¢¢¢¢¢¢¢¢¢££££££££££££¢¢¢¢¢¢¢¢¢	703777740003771					26					CAS1-Delhi	ETH	SAU	2003	1	?	?	?	Sahal A	Taif
SAU03200315748	1	¢¢¢££££¢¢¢¢¢¢¢¢¢¢¢¢¢¢¢££££££££££££¢¢££¢¢¢¢¢	703777740003171					25					CAS1-Delhi	SAU	SAU	2003	1	?	?	?	Sahal A	Taif
SAU03200315751	1	¢¢¢££££¢¢¢¢¢¢¢¢¢¢¢¢¢¢¢££££££££££££££££££¢¢¢	703777740000031					1967					CAS	SOM	SAU	2003	1	?	?	?	Sahal A	Taif
SAU03200315758	1	¢¢¢££££¢¢¢¢¢¢¢¢¢¢¢¢££££££££££££££££¢¢¢¢¢¢¢¢	703777400001771					22					CAS1-Delhi	SAU	SAU	2003	1	?	?	?	Sahal A	Taif
SAU03200315766	1	¢¢¢££££¢¢£¢¢¢¢¢¢¢¢¢£££££££££££££££¢¢¢¢¢¢¢¢¢	703377400003771					2391					CAS1-Kili	SAU	SAU	2003	1	?	?	?	Sahal A	Taif
SAU03200315767	1	¢¢¢££££¢¢¢¢¢¢¢¢¢¢¢¢££££££££££££££££¢¢¢¢¢¢¢¢	703777400001771					22					CAS1-Delhi	SAU	SAU	2003	1	?	?	?	Sahal A	Taif
SAU03200325777	1	¢¢¢££££¢¢¢¢¢¢¢¢¢¢¢¢££££££££££££££££¢¢¢¢¢¢¢¢	703777400001771					22					CAS1-Delhi	SAU	SAU	2003	2	?	?	?	Sahal A	Taif
SAU03200405784	1	¢¢¢££££¢¢¢¢¢¢¢££¢¢¢¢¢¢££££££££££££¢¢££¢¢¢¢¢	703763740003171					2585					CAS1-Delhi	?	SAU	2004	0	?	?	?	Sahal A	Ad Dammam
SAU03200405789	1	¢¢¢££££¢£££¢¢¢¢¢¢¢¢¢¢¢££££££££££££¢¢££¢¢¢¢¢	702177740003171					2767					CAS1-Delhi	?	SAU	2004	0	?	?	?	Sahal A	Ad Dammam
SAU03200405791	1	¢¢¢££££¢¢¢¢¢¢¢¢¢¢¢¢¢¢¢££££££££££££¢¢¢££¢¢¢¢	703777740003471					247					CAS1-Delhi	?	SAU	2004	0	?	?	?	Sahal A	Ad Dammam
SAU03200405792	1	¢¢¢££££¢¢¢¢¢¢¢¢¢¢¢¢¢¢¢£££££££££££££¢¢¢¢¢¢¢¢	703777740001771					203					CAS	?	SAU	2004	0	?	?	?	Sahal A	Ad Dammam
SAU03200405797	1	¢¢¢££££¢¢¢¢¢¢¢££¢¢¢¢¢¢££££££££££££¢¢££¢¢¢¢¢	703763740003171					2585					CAS1-Delhi	?	SAU	2004	0	?	?	?	Sahal A	Ad Dammam
SAU03200405798	1	¢¢¢££££¢¢¢¢¢¢¢¢¢¢¢¢¢¢¢£££££££££££££££££££££	703777740000000					1264					CAS1-Delhi	?	SAU	2004	0	?	?	?	Sahal A	Ad Dammam
SAU03200405808	1	¢¢¢££££¢¢¢¢¢¢¢¢¢¢¢¢¢¢¢££££££££££££¢¢££¢¢¢¢¢	703777740003171					25					CAS1-Delhi	?	SAU	2004	0	?	?	?	Sahal A	Ad Dammam
SAU03200405810	1	¢¢¢££££¢¢¢¢¢¢¢¢¢¢¢¢¢¢¢££££££££££££¢¢££¢¢¢¢¢	703777740003171					25					CAS1-Delhi	?	SAU	2004	0	?	?	?	Sahal A	Ad Dammam
SAU03200405812	1	¢¢¢££££¢¢¢¢¢¢¢¢¢¢¢¢¢¢¢££££££££££££¢¢¢¢¢¢¢¢¢	703777740003771					26					CAS1-Delhi	?	SAU	2004	0	?	?	?	Sahal A	Ad Dammam
SAU03200405815	1	¢¢¢££££¢¢¢¢¢¢¢£¢¢¢¢¢¢£££££££££££££¢¢¢¢¢¢¢¢¢	703767700003771					Orphan					CAS	?	SAU	2004	0	?	?	?	Sahal A	Ad Dammam
SAU03200405817	1	¢¢¢££££¢¢¢¢¢¢¢¢¢¢¢¢¢¢¢££££££££££££¢¢¢¢¢¢¢¢¢	703777740003771					26					CAS1-Delhi	?	SAU	2004	0	?	?	?	Sahal A	Ad Dammam
SAU03200405833	1	¢¢¢££££¢¢¢¢¢¢¢¢¢¢¢¢¢¢¢££££££££££££¢¢¢¢¢¢¢¢¢	703777740003771					26					CAS1-Delhi	?	SAU	2004	0	?	?	?	Sahal A	Taif
SAU03200405837	1	¢¢¢££££¢¢¢¢¢¢¢¢¢¢¢¢¢¢¢££££££££££££¢¢££¢¢¢¢¢	703777740003171					25					CAS1-Delhi	?	SAU	2004	0	?	?	?	Sahal A	Taif
SAU03200405842	1	¢¢¢££££¢¢¢¢¢¢¢¢¢¢¢¢¢¢¢££££££££££££¢¢¢¢¢¢¢¢¢	703777740003771					26					CAS1-Delhi	?	SAU	2004	0	?	?	?	Sahal A	Taif
SAU03200405894	1	¢¢¢££££¢¢¢¢¢¢¢¢¢¢¢¢¢¢¢££££££££££££¢¢££¢¢¢¢¢	703777740003171					25					CAS1-Delhi	?	SAU	2004	0	?	?	?	Sahal A	Riyadh
SAU03200405901	1	¢¢¢££££¢¢¢¢¢¢¢¢£¢¢¢¢¢¢££££££££££££¢¢££¢¢¢¢¢	703773740003171					Orphan					CAS1-Delhi	?	SAU	2004	0	?	?	?	Sahal A	Riyadh
SAU03200405906	1	¢¢¢££££¢¢¢¢¢¢¢£¢¢¢¢¢¢¢£££££££££££££££££££££	703767740000000					2591					CAS	?	SAU	2004	0	?	?	?	Sahal A	Ad Dammam
SAU03200405907	1	¢¢¢££££¢¢¢¢¢¢¢¢¢¢¢¢¢¢¢££££££££££££¢¢¢¢¢¢¢¢¢	703777740003771					26					CAS1-Delhi	?	SAU	2004	0	?	?	?	Sahal A	Ad Dammam
SAU03200405910	1	¢¢¢£££££££¢¢¢¢¢¢¢¢¢¢¢¢££££££££££££¢¢¢¢¢¢¢¢¢	700377740003771					288					CAS2	?	SAU	2004	0	?	?	?	Sahal A	Ad Dammam
SAU03200405920	1	¢¢¢££££¢¢¢¢¢¢¢¢¢¢¢¢¢¢¢££££££££££££¢¢££¢¢¢¢¢	703777740003171					25					CAS1-Delhi	?	SAU	2004	0	?	?	?	Sahal A	Ad Dammam
SAU03200405924	1	¢¢¢££££¢¢¢¢¢¢¢¢¢¢¢¢¢¢¢££££££££££££¢¢££¢¢¢¢¢	703777740003171					25					CAS1-Delhi	?	SAU	2004	0	?	?	?	Sahal A	Ad Dammam
SAU03200405926	1	¢¢¢££££¢¢¢¢¢¢¢¢¢¢¢¢¢¢¢£££££££££££££££¢¢¢¢¢¢	703777740000371					486					CAS	?	SAU	2004	0	?	?	?	Sahal A	Ad Dammam
SAU03200405935	1	¢¢¢££££¢¢¢¢¢¢¢¢¢¢¢¢¢¢¢££££££££££££¢¢££¢¢¢¢¢	703777740003171					25					CAS1-Delhi	?	SAU	2004	0	?	?	?	Sahal A	Ad Dammam
SAU03200405939	1	¢¢¢££££¢¢¢¢¢¢¢¢¢¢¢¢¢¢¢££££££££££££¢¢££¢¢¢¢¢	703777740003171					25					CAS1-Delhi	?	SAU	2004	0	?	?	?	Sahal A	Ad Dammam
SAU03200405952	1	¢¢¢££££¢¢¢¢¢¢£££££££££££££££££££££££¢¢¢¢¢££	703740000000760					864					CAS	SAU	SAU	2004	0	?	?	?	Sahal A	Ad Dammam
SAU03200405956	1	¢¢¢££££¢¢¢¢££££¢¢¢¢¢¢¢££££££££££££¢¢££¢¢¢¢¢	703607740003171					2670					CAS1-Delhi	?	SAU	2004	0	?	?	?	Sahal A	Jizan
SAU03200405958	1	¢¢¢££££¢¢¢¢¢¢¢¢¢¢¢¢££££££££££££££££¢¢¢¢¢¢¢¢	703777400001771					22					CAS1-Delhi	?	SAU	2004	0	?	?	?	Sahal A	Jizan
SAU03200405967	1	¢¢¢££££¢¢¢¢££££¢¢¢¢¢¢¢££££££££££££¢¢££¢¢¢¢¢	703607740003171					2670					CAS1-Delhi	?	SAU	2004	0	?	?	?	Sahal A	Jizan
SAU03200405978	1	¢¢¢££££¢¢¢¢¢¢¢¢¢¢¢¢££££££££££££££££¢¢¢¢¢¢¢¢	703777400001771					22					CAS1-Delhi	?	SAU	2004	0	?	?	?	Sahal A	Jizan
SAU03200405984	1	££¢££££¢¢¢¢¢¢¢¢¢¢¢¢¢¢¢££££££££££££¢¢££¢¢¢¢¢	103777740003171					1981					CAS1-Delhi	?	SAU	2004	0	?	?	?	Sahal A	Medina
SAU03200405985	1	¢¢¢££££¢¢¢¢¢¢¢£££££££££££££££££££££££¢¢£¢¢¢	703760000000331					1120					CAS	?	SAU	2004	0	?	?	?	Sahal A	Medina
SAU03200405998	1	££¢££££¢¢¢¢¢¢¢¢¢¢¢¢¢¢¢££££££££££££¢¢££¢¢¢¢¢	103777740003171					1981					CAS1-Delhi	?	SAU	2004	0	?	?	?	Sahal A	Medina
SAU03200406000	1	¢¢¢££££¢¢¢¢¢¢£££££££££££££££££££££¢¢¢¢¢¢¢¢¢	703740000003771					2680					CAS	?	SAU	2004	0	?	?	?	Sahal A	Medina
SAU03200406008	1	¢¢¢££££¢¢¢¢¢¢¢¢¢¢¢¢¢¢¢££££££££££££¢¢£££¢¢¢¢	703777740003071					381					CAS1-Delhi	?	SAU	2004	0	?	?	?	Sahal A	Medina
SAU03200406013	1	¢¢¢££££¢¢¢¢¢¢£££££££££££££££££££££¢¢¢¢¢¢¢¢¢	703740000003771					2680					CAS	?	SAU	2004	0	?	?	?	Sahal A	Medina
SAU03200406016	1	££¢££££¢¢¢¢¢¢¢¢¢¢¢¢¢¢¢££££££££££££¢¢££¢¢¢¢¢	103777740003171					1981					CAS1-Delhi	?	SAU	2004	0	?	?	?	Sahal A	Medina
SAU03200406018	1	¢¢¢££££¢¢¢¢¢¢¢¢¢¢¢¢££££££££££££££££¢¢¢¢¢¢¢¢	703777400001771					22					CAS1-Delhi	?	SAU	2004	0	?	?	?	Sahal A	Medina
SAU03200406022	1	¢¢¢££££¢¢¢¢¢¢¢¢¢¢¢¢¢¢¢££££££££££££¢¢££¢¢¢¢¢	703777740003171					25					CAS1-Delhi	?	SAU	2004	0	?	?	?	Sahal A	Medina
SAU03200406023	1	¢¢¢££££¢¢¢¢¢¢¢¢¢¢¢¢¢¢¢££££££££££££¢¢¢££¢¢¢¢	703777740003471					247					CAS1-Delhi	?	SAU	2004	0	?	?	?	Sahal A	Medina
SAU03200406025	1	¢¢¢££££¢¢¢¢¢¢¢¢¢¢¢¢¢¢¢££££££££££££¢¢££¢¢¢¢¢	703777740003171					25					CAS1-Delhi	?	SAU	2004	0	?	?	?	Sahal A	Medina
SAU03200406027	1	¢¢¢££££¢¢¢¢¢¢¢¢¢¢¢¢¢¢¢£££££££££££££¢££¢¢¢¢¢	703777740001171					1199					CAS1-Delhi	?	SAU	2004	0	?	?	?	Sahal A	Medina
SAU03200406028	1	¢¢¢££££¢¢¢¢¢¢¢¢¢¢¢¢¢££££££££££££££¢¢££¢¢¢¢¢	703777600003171					2683					CAS1-Delhi	?	SAU	2004	0	?	?	?	Sahal A	Medina
SAU03200406030	1	¢¢¢££££¢¢¢¢¢¢¢¢¢¢¢¢¢¢¢££££££££££££££¢¢¢¢¢¢¢	703777740000771					357					CAS1-Delhi	?	SAU	2004	0	?	?	?	Sahal A	Medina
SAU03200406031	1	¢¢¢££££¢¢¢¢¢¢¢¢£££££££££££££££££££££££££££¢	703770000000001					2684					CAS	?	SAU	2004	0	?	?	?	Sahal A	Medina
SAU03200406037	1	¢¢¢££££¢¢¢¢¢¢¢¢¢¢¢¢££££££££££££££££¢¢¢¢¢¢¢¢	703777400001771					22					CAS1-Delhi	?	SAU	2004	0	?	?	?	Sahal A	Medina
SAU03200406040	1	¢¢¢££££¢¢£¢¢¢¢¢¢¢¢¢££££££££££££££££¢¢¢¢¢¢¢¢	703377400001771					21					CAS1-Kili	?	SAU	2004	0	?	?	?	Sahal A	Medina
SAU03200406044	1	¢¢¢££££¢¢¢¢¢¢¢¢¢¢¢££££££££££££££££¢¢££¢¢¢¢¢	703777000003171					2685					CAS	?	SAU	2004	0	?	?	?	Sahal A	Medina
SAU03200406050	1	¢¢¢££££¢¢¢¢¢¢¢¢¢¢¢¢¢¢¢££££££££££££¢¢¢¢¢¢¢¢¢	703777740003771					26					CAS1-Delhi	?	SAU	2004	0	?	?	?	Sahal A	Medina
SAU03200406051	1	¢¢¢££££¢¢¢¢¢¢¢¢¢¢¢¢¢¢¢££££££££££££¢¢¢££¢¢¢¢	703777740003471					247					CAS1-Delhi	?	SAU	2004	0	?	?	?	Sahal A	Medina
SAU03200406054	1	¢¢¢££££¢¢¢¢¢¢¢¢¢¢¢¢¢¢¢££££££££££££££¢¢¢¢¢¢¢	703777740000771					357					CAS1-Delhi	?	SAU	2004	0	?	?	?	Sahal A	Medina
SAU03200406064	1	¢¢¢££££¢¢¢¢¢¢¢¢¢¢¢¢¢¢¢££££££££££££¢¢£££¢¢¢¢	703777740003071					381					CAS1-Delhi	?	SAU	2004	0	?	?	?	Sahal A	Medina
SAU03200406067	1	¢¢¢££££¢¢¢¢¢¢¢¢¢¢¢¢¢¢¢££££££££££££¢¢¢¢¢¢¢¢¢	703777740003771					26					CAS1-Delhi	?	SAU	2004	0	?	?	?	Sahal A	Medina
SAU03200406076	1	¢¢¢££££¢¢¢¢¢¢¢¢¢¢¢¢¢¢¢££££££££££££¢¢££¢¢¢¢¢	703777740003171					25					CAS1-Delhi	SAU	SAU	2004	0	?	?	?	Sahal A	Riyadh
SAU03200406077	1	¢¢¢££££¢¢¢¢¢¢¢¢¢¢¢¢¢¢¢££££££££££££¢¢££¢¢¢¢¢	703777740003171					25					CAS1-Delhi	SAU	SAU	2004	0	?	?	?	Sahal A	Riyadh
SAU03200406079	1	¢¢¢££££¢¢¢¢¢¢¢¢¢¢¢¢¢¢¢££££££££££££¢¢££¢¢¢¢¢	703777740003171					25					CAS1-Delhi	?	SAU	2004	0	?	?	?	Sahal A	Riyadh
SAU03200406080	1	¢¢¢££££¢¢¢¢¢£¢¢¢¢¢¢¢¢¢££££££££££££¢¢££¢¢¢¢¢	703737740003171					1198					CAS1-Delhi	?	SAU	2004	0	?	?	?	Sahal A	Riyadh
SAU03200406081	1	¢¢¢££££¢¢¢¢¢¢¢¢¢¢¢¢¢¢¢£££££££££££££¢££¢¢¢¢¢	703777740001171					1199					CAS1-Delhi	SAU	SAU	2004	0	?	?	?	Sahal A	Riyadh
SAU03200406085	1	¢¢¢££££¢¢¢¢¢£¢£££¢¢¢¢¢££££££££££££¢¢¢££¢¢¢¢	703721740003471					Orphan					CAS1-Delhi	?	SAU	2004	0	?	?	?	Sahal A	Riyadh
SAU03200406087	1	¢¢¢££££¢¢¢¢¢¢¢¢£¢¢¢¢¢¢££££££££££££¢¢¢¢¢¢¢¢¢	703773740003771					1959					CAS1-Delhi	?	SAU	2004	0	?	?	?	Sahal A	Riyadh
SAU03200406088	1	¢¢¢££££¢¢¢¢¢¢¢¢¢¢¢¢¢¢¢££££££££££££££¢¢¢¢¢¢¢	703777740000771					357					CAS1-Delhi	?	SAU	2004	0	?	?	?	Sahal A	Riyadh
SAU03200406089	1	¢¢¢££££¢¢¢¢¢¢¢£¢¢¢¢¢¢¢££££££££££££¢¢¢£¢¢¢¢¢	703767740003571					2695					CAS1-Delhi	SAU	SAU	2004	0	?	?	?	Sahal A	Riyadh
SAU03200406090	1	¢¢¢££££¢¢¢¢¢¢¢¢¢¢¢¢¢¢¢£££££££££££££££££¢¢¢¢	703777740000071					2690					CAS	?	SAU	2004	0	?	?	?	Sahal A	Riyadh
SAU03200406095	1	¢¢¢££££¢¢¢¢¢¢¢¢¢¢¢¢¢¢¢££££££££££££¢¢¢¢¢¢¢¢¢	703777740003771					26					CAS1-Delhi	?	SAU	2004	0	?	?	?	Sahal A	Riyadh
SAU03200406096	1	¢¢¢££££¢¢¢¢¢¢¢¢¢¢¢¢¢¢¢£££££££££££££££¢¢¢¢¢¢	703777740000371					486					CAS	?	SAU	2004	0	?	?	?	Sahal A	Riyadh
SAU03200406097	1	¢¢¢££££¢¢¢¢¢¢¢¢¢¢¢¢¢¢¢£££££££££££££££¢¢¢¢¢¢	703777740000371					486					CAS	SAU	SAU	2004	0	?	?	?	Sahal A	Riyadh
SAU03200406101	1	¢¢¢££££¢¢¢¢¢¢¢¢¢¢¢¢¢¢£££££££££££££¢£¢¢¢¢¢¢¢	703777700002771					2657					CAS	?	SAU	2004	0	?	?	?	Sahal A	Riyadh
SAU03200406105	1	¢¢¢££££¢¢¢¢¢¢¢¢¢¢¢¢¢¢¢£££££££££££££££¢¢¢¢¢¢	703777740000371					486					CAS	?	SAU	2004	0	?	?	?	Sahal A	Riyadh
SAU03200406108	1	¢¢¢££££¢¢¢¢¢¢¢¢¢¢¢¢¢¢¢££££££££££££¢¢¢¢¢¢¢¢¢	703777740003771					26					CAS1-Delhi	?	SAU	2004	0	?	?	?	Sahal A	Riyadh
SAU03200406113	1	¢¢¢££££¢¢¢¢¢¢¢¢¢¢¢¢¢¢¢££££££££££££££¢¢¢¢¢¢¢	703777740000771					357					CAS1-Delhi	?	SAU	2004	0	?	?	?	Sahal A	Riyadh
SAU03200406114	1	¢¢¢££££¢¢¢¢¢¢¢¢¢¢¢¢¢¢¢££££££££££££¢¢¢¢¢¢¢¢¢	703777740003771					26					CAS1-Delhi	?	SAU	2004	0	?	?	?	Sahal A	Riyadh
SAU03200406115	1	¢¢¢££££¢¢¢¢¢¢¢¢¢¢¢¢¢¢¢££££££££££££¢¢¢¢¢¢¢¢¢	703777740003771					26					CAS1-Delhi	?	SAU	2004	0	?	?	?	Sahal A	Riyadh
SAU03200406117	1	¢¢¢££££¢¢¢¢¢¢¢¢¢¢¢¢¢¢¢££££££££££££¢¢¢¢¢¢¢¢¢	703777740003771					26					CAS1-Delhi	?	SAU	2004	0	?	?	?	Sahal A	Riyadh
SAU03200406121	1	¢¢¢££££¢¢¢¢¢¢¢¢¢¢¢¢¢¢¢££££££££££££¢¢££¢¢¢¢¢	703777740003171					25					CAS1-Delhi	?	SAU	2004	0	?	?	?	Sahal A	Riyadh
SAU03200406122	1	¢¢¢££££¢¢¢¢¢¢¢¢¢¢¢¢¢££££££££££££££¢¢££¢¢¢¢¢	703777600003171					2683					CAS1-Delhi	?	SAU	2004	0	?	?	?	Sahal A	Riyadh
SAU03200406124	1	¢¢¢££££¢¢¢¢¢¢¢¢¢¢¢¢¢¢¢££££££££££££¢¢¢¢¢¢¢¢¢	703777740003771					26					CAS1-Delhi	?	SAU	2004	0	?	?	?	Sahal A	Riyadh
SAU03200406126	1	¢¢¢££££¢¢¢¢¢¢¢¢¢¢¢¢¢¢¢£££££££££££££££¢¢¢¢¢¢	703777740000371					486					CAS	?	SAU	2004	0	?	?	?	Sahal A	Riyadh
SAU03200406129	1	¢¢¢££££¢¢¢¢¢¢¢¢¢¢¢¢¢¢¢££££££££££££¢£££¢¢¢¢¢	703777740002171					1787					CAS1-Delhi	?	SAU	2004	0	?	?	?	Sahal A	Riyadh
SAU03200406135	1	¢¢¢££££¢¢¢¢¢¢¢¢¢¢¢¢¢¢¢££££££££££££¢¢¢££¢¢¢¢	703777740003471					247					CAS1-Delhi	?	SAU	2004	0	?	?	?	Sahal A	Riyadh
SAU03200406137	1	¢¢¢££££¢¢¢¢¢¢¢¢¢¢¢¢¢¢¢££££££££££££¢¢££¢¢¢¢¢	703777740003171					25					CAS1-Delhi	?	SAU	2004	0	?	?	?	Sahal A	Riyadh
SAU03200406138	1	¢¢¢££££¢¢¢¢¢¢¢¢¢¢¢¢¢¢¢££££££££££££¢¢££¢¢¢¢¢	703777740003171					25					CAS1-Delhi	?	SAU	2004	0	?	?	?	Sahal A	Riyadh
SAU03200406143	1	¢¢¢££££¢¢¢¢¢¢¢¢¢¢¢¢££££££££££££££££¢¢¢¢¢¢¢¢	703777400001771					22					CAS1-Delhi	SAU	SAU	2004	0	?	?	?	Sahal A	Tabuk
SAU03200406152	1	¢¢¢££££¢¢¢¢¢¢¢¢¢¢¢¢¢¢¢£££££££££££££££¢¢¢¢¢¢	703777740000371					486					CAS	SAU	SAU	2004	0	?	?	?	Sahal A	Tabuk
SAU03200406154	1	¢¢¢££££¢¢¢¢¢¢¢¢¢¢¢¢¢¢¢££££££££££££¢¢££¢¢¢¢¢	703777740003171					25					CAS1-Delhi	SAU	SAU	2004	0	?	?	?	Sahal A	Tabuk
SAU03200406160	1	¢¢¢££££¢¢¢¢¢¢¢¢¢¢¢¢¢¢¢££££££££££££¢¢££¢¢¢¢¢	703777740003171					25					CAS1-Delhi	?	SAU	2004	0	?	?	?	Sahal A	Tabuk
SAU03200406161	1	¢¢¢££££¢¢¢¢¢¢¢¢¢¢¢¢¢¢¢£££££££££££££££¢¢¢¢¢¢	703777740000371					486					CAS	?	SAU	2004	0	?	?	?	Sahal A	Tabuk
SAU03200416168	1	¢¢¢££££¢¢¢¢¢¢¢¢¢¢¢¢¢¢¢££££££££££££¢¢££¢¢¢¢¢	703777740003171					25					CAS1-Delhi	IND	SAU	2004	1	?	?	?	Sahal A	Ad Dammam
SAU03200416172	1	¢¢¢££££¢¢¢¢¢¢¢¢¢¢¢¢¢¢¢££££££££££££¢¢¢£¢¢¢¢¢	703777740003571					289					CAS1-Delhi	SAU	SAU	2004	1	?	?	?	Sahal A	Ad Dammam
SAU03200416180	1	¢¢¢££££¢¢¢¢¢¢¢¢¢¢¢¢¢¢¢£££££££££££££££¢¢¢¢¢¢	703777740000371					486					CAS	SAU	SAU	2004	1	?	?	?	Sahal A	Ad Dammam
SAU03200416188	1	¢¢¢££££¢¢¢¢¢¢¢¢¢¢¢¢££££££££££££££££¢¢¢¢¢¢¢¢	703777400001771					22					CAS1-Delhi	IDN	SAU	2004	1	?	?	?	Sahal A	Ad Dammam
SAU03200416190	1	¢¢¢££££¢¢¢¢¢¢¢¢¢¢¢¢¢¢¢££££££££££££¢¢££¢¢¢¢¢	703777740003171					25					CAS1-Delhi	SAU	SAU	2004	1	?	?	?	Sahal A	Ad Dammam
SAU03200416194	1	¢¢¢££££¢¢¢¢¢¢¢¢¢¢¢¢¢¢¢££££££££££££¢¢¢¢¢¢¢¢¢	703777740003771					26					CAS1-Delhi	IDN	SAU	2004	1	?	?	?	Sahal A	Ad Dammam
SAU03200416199	1	¢¢¢££££¢¢¢¢¢¢¢¢¢¢¢¢¢¢¢££££££££££££¢¢¢¢¢¢¢¢¢	703777740003771					26					CAS1-Delhi	BGD	SAU	2004	1	?	?	?	Sahal A	Ad Dammam
SAU03200416202	1	¢¢¢££££¢¢¢¢¢¢¢££¢¢¢¢¢¢££££££££££££¢¢££¢¢¢¢¢	703763740003171					2585					CAS1-Delhi	SAU	SAU	2004	1	?	?	?	Sahal A	Ad Dammam
SAU03200416212	1	¢¢¢££££¢¢¢¢¢¢¢¢¢¢¢¢££££££££££££££££¢¢¢¢¢¢¢¢	703777400001771					22					CAS1-Delhi	SAU	SAU	2004	1	?	?	?	Sahal A	Ad Dammam
SAU03200416219	1	¢¢¢££££¢¢¢¢¢¢¢¢¢¢¢¢¢¢¢££££££££££££¢¢¢¢¢¢¢¢¢	703777740003771					26					CAS1-Delhi	IND	SAU	2004	1	?	?	?	Sahal A	Ad Dammam
SAU03200416221	1	¢¢¢££££¢¢¢¢¢¢¢¢¢¢¢¢¢¢¢££££££££££££££¢¢¢¢¢¢¢	703777740000771					357					CAS1-Delhi	NPL	SAU	2004	1	?	?	?	Sahal A	Ad Dammam
SAU03200416242	1	¢¢¢££££¢¢¢¢¢¢¢¢¢¢¢¢¢¢¢££££££££££££¢¢¢¢¢¢¢¢¢	703777740003771					26					CAS1-Delhi	SAU	SAU	2004	1	?	?	?	Sahal A	Ad Dammam
SAU03200416250	1	¢¢¢££££¢¢¢¢¢¢¢¢¢¢¢¢¢¢¢£££££££££££££££¢¢¢¢¢¢	703777740000371					486					CAS	SAU	SAU	2004	1	?	?	?	Sahal A	Ad Dammam
SAU03200416253	1	¢¢¢££££¢¢¢¢¢¢¢¢¢¢¢¢¢¢¢£££££££££££££¢¢¢¢¢¢¢¢	703777740001771					203					CAS	YEM	SAU	2004	1	?	?	?	Sahal A	Ad Dammam
SAU03200416255	1	¢¢¢££££¢¢¢¢¢¢¢¢¢¢¢¢£¢¢££££££££££££¢¢££¢¢¢¢¢	703777540003171					Orphan					CAS1-Delhi	IND	SAU	2004	1	?	?	?	Sahal A	Ad Dammam
SAU03200416262	1	¢¢¢££££¢¢¢¢£¢¢¢¢¢¢¢£££££££££££££££¢¢¢¢¢¢¢¢¢	703677400003771					Orphan					CAS	SAU	SAU	2004	1	?	?	?	Sahal A	Ad Dammam
SAU03200416263	1	¢¢¢££££¢¢¢¢¢¢¢¢¢¢¢¢¢¢¢££££££££££££¢¢££¢¢¢¢¢	703777740003171					25					CAS1-Delhi	LKA	SAU	2004	1	?	?	?	Sahal A	Ad Dammam
SAU03200416268	1	¢¢¢££££¢¢¢¢¢¢¢¢¢¢¢¢¢¢¢££££££££££££¢¢¢¢¢¢¢¢¢	703777740003771					26					CAS1-Delhi	SAU	SAU	2004	1	?	?	?	Sahal A	Ad Dammam
SAU03200416271	1	¢¢¢££££¢¢¢¢¢¢¢¢¢¢¢¢¢¢¢££££££££££££¢¢¢¢¢¢¢¢¢	703777740003771					26					CAS1-Delhi	IDN	SAU	2004	1	?	?	?	Sahal A	Ad Dammam
SAU03200416277	1	¢¢¢££££¢¢¢¢¢¢¢¢¢¢¢¢¢¢¢££££££££££££¢¢££¢¢¢¢¢	703777740003171					25					CAS1-Delhi	SAU	SAU	2004	1	?	?	?	Sahal A	Ad Dammam
SAU03200416279	1	¢¢¢££££¢¢¢¢¢¢¢¢¢¢¢¢¢¢¢£££££££££££££££¢¢¢¢¢¢	703777740000371					486					CAS	SAU	SAU	2004	1	?	?	?	Sahal A	Ad Dammam
SAU03200416284	1	¢¢¢££££¢¢¢¢¢¢¢¢¢¢¢¢¢¢¢££££££££££££¢¢¢¢¢¢¢¢¢	703777740003771					26					CAS1-Delhi	NPL	SAU	2004	1	?	?	?	Sahal A	Ad Dammam
SAU03200416285	1	¢¢¢££££¢¢¢¢¢¢¢£¢¢¢¢¢¢¢££££££££££££¢¢¢££¢¢¢£	703767740003470					Orphan					CAS1-Delhi	SAU	SAU	2004	1	?	?	?	Sahal A	Ad Dammam
SAU03200416300	1	¢¢¢££££¢¢¢¢¢¢¢¢¢¢¢¢¢¢¢££££££££££££¢¢££¢¢¢¢¢	703777740003171					25					CAS1-Delhi	SAU	SAU	2004	1	?	?	?	Sahal A	Ad Dammam
SAU03200416301	1	¢¢¢£££££££¢¢¢¢¢¢¢¢¢¢¢¢££££££££££££¢¢¢¢¢¢¢¢¢	700377740003771					288					CAS2	NPL	SAU	2004	1	?	?	?	Sahal A	Ad Dammam
SAU03200416309	1	¢¢¢££££¢¢¢¢¢¢¢¢¢¢¢¢¢¢£££££££££££££¢£¢¢¢¢¢¢¢	703777700002771					2657					CAS	SAU	SAU	2004	1	?	?	?	Sahal A	Ad Dammam
SAU03200416314	1	¢¢¢££££¢¢¢¢¢¢¢¢¢¢¢£¢¢¢££££££££££££¢¢¢¢¢¢¢¢¢	703777340003771					1590					CAS1-Delhi	SAU	SAU	2004	1	?	?	?	Sahal A	Ad Dammam
SAU03200416318	1	¢¢¢££££¢¢¢¢¢¢¢£¢¢¢¢¢¢¢££££££££££££¢¢¢¢¢¢¢¢¢	703767740003771					141					CAS1-Delhi	IND	SAU	2004	1	?	?	?	Sahal A	Ad Dammam
SAU03200416320	1	¢¢¢££££¢¢¢¢¢¢¢¢¢¢¢¢¢¢¢££££££££££££¢£¢¢¢¢¢¢¢	703777740002771					1091					CAS1-Delhi	IND	SAU	2004	1	?	?	?	Sahal A	Ad Dammam
SAU03200416324	1	¢¢¢££££¢¢¢¢¢¢¢¢¢¢¢¢¢¢¢££££££££££££¢¢££¢¢¢¢¢	703777740003171					25					CAS1-Delhi	SAU	SAU	2004	1	?	?	?	Sahal A	Ad Dammam
SAU03200416328	1	¢¢¢££££¢¢¢¢¢¢¢¢¢¢¢¢¢¢¢££££££££££££¢£¢¢¢¢¢¢¢	703777740002771					1091					CAS1-Delhi	IND	SAU	2004	1	?	?	?	Sahal A	Ad Dammam
SAU03200416336	1	¢¢¢££££¢¢¢¢¢¢¢¢¢¢¢¢¢¢¢££££££££££££¢¢¢¢¢¢¢¢¢	703777740003771					26					CAS1-Delhi	SAU	SAU	2004	1	?	?	?	Sahal A	Ad Dammam
SAU03200416340	1	¢¢¢££££¢¢¢¢¢¢¢¢¢¢¢¢¢¢¢£££££££££££££££¢¢¢¢¢¢	703777740000371					486					CAS	SAU	SAU	2004	1	?	?	?	Sahal A	Ad Dammam
SAU03200416344	1	¢¢¢££££¢¢¢¢¢¢¢¢¢¢¢¢¢¢¢££££££££££££¢¢££¢¢¢¢¢	703777740003171					25					CAS1-Delhi	NPL	SAU	2004	1	?	?	?	Sahal A	Ad Dammam
SAU03200416357	1	¢¢¢££££¢¢¢¢¢¢¢¢¢¢¢¢¢¢¢££££££££££££¢¢¢¢¢¢¢¢¢	703777740003771					26					CAS1-Delhi	SAU	SAU	2004	1	?	?	?	Sahal A	Ad Dammam
SAU03200416359	1	¢¢¢££££¢¢¢¢¢¢¢¢¢¢¢¢¢¢¢££££££££££££¢¢¢¢¢¢¢¢¢	703777740003771					26					CAS1-Delhi	SAU	SAU	2004	1	?	?	?	Sahal A	Ad Dammam
SAU03200416363	1	¢¢¢££££¢¢¢¢¢¢¢£¢¢¢¢¢¢¢££££££££££££¢¢££¢¢¢¢¢	703767740003171					309					CAS1-Delhi	?	SAU	2004	1	?	?	?	Sahal A	Medina
SAU03200416369	1	¢¢¢££££¢¢¢¢¢¢¢¢¢¢¢¢¢¢¢£££££££££££££¢££¢¢¢¢¢	703777740001171					1199					CAS1-Delhi	?	SAU	2004	1	?	?	?	Sahal A	Medina
SAU03200416372	1	¢¢¢££££¢¢¢¢¢¢¢£¢¢¢¢¢¢¢££££££££££££¢¢¢££¢¢¢¢	703767740003471					2686					CAS1-Delhi	?	SAU	2004	1	?	?	?	Sahal A	Medina
SAU03200416373	1	¢¢¢££££¢¢¢¢¢¢¢£¢¢¢¢¢¢¢££££££££££££¢¢¢££¢¢¢¢	703767740003471					2686					CAS1-Delhi	?	SAU	2004	1	?	?	?	Sahal A	Medina
SAU03200416376	1	¢¢¢££££¢¢¢¢¢¢¢¢¢¢¢¢¢¢£££££££££££££¢¢¢¢¢¢¢¢¢	703777700003771					142					CAS1-Delhi	SAU	SAU	2004	1	?	?	?	Sahal A	Riyadh
SAU03200416377	1	¢¢¢££££¢¢¢¢¢¢¢¢¢¢¢¢¢¢¢££££££££££££¢¢¢¢¢¢¢¢¢	703777740003771					26					CAS1-Delhi	SAU	SAU	2004	1	?	?	?	Sahal A	Riyadh
SAU03200416378	1	¢¢¢££££¢¢¢¢¢¢¢¢¢¢¢¢¢¢¢££££££££££££¢¢¢¢¢¢¢¢¢	703777740003771					26					CAS1-Delhi	SAU	SAU	2004	1	?	?	?	Sahal A	Riyadh
SAU03200416379	1	¢¢¢££££¢¢¢¢¢¢¢¢¢¢¢¢££££££££££££££££¢¢¢¢¢¢¢¢	703777400001771					22					CAS1-Delhi	SAU	SAU	2004	1	?	?	?	Sahal A	Riyadh
SAU03200416380	1	¢¢¢££££¢¢¢¢¢¢¢¢¢¢¢¢¢¢¢££££££££££££¢¢££¢¢¢¢¢	703777740003171					25					CAS1-Delhi	SAU	SAU	2004	1	?	?	?	Sahal A	Riyadh
SAU03200416383	1	¢¢¢££££¢¢¢¢¢¢¢¢¢¢¢¢¢¢¢££££££££££££¢¢¢¢¢¢¢¢¢	703777740003771					26					CAS1-Delhi	SAU	SAU	2004	1	?	?	?	Sahal A	Riyadh
SAU03200416387	1	¢¢¢££££¢¢¢¢¢¢¢¢¢¢¢¢¢¢¢££££££££££££¢¢££¢¢¢¢¢	703777740003171					25					CAS1-Delhi	SAU	SAU	2004	1	?	?	?	Sahal A	Riyadh
SAU03200416388	1	¢¢¢££££¢¢¢¢¢¢¢¢¢¢¢¢¢¢¢££££££££££££¢¢££¢¢¢¢¢	703777740003171					25					CAS1-Delhi	SAU	SAU	2004	1	?	?	?	Sahal A	Riyadh
SAU03200416392	1	¢¢¢££££¢¢¢¢¢¢¢¢¢¢¢¢¢¢¢££££££££££££¢¢¢¢¢¢¢¢¢	703777740003771					26					CAS1-Delhi	SAU	SAU	2004	1	?	?	?	Sahal A	Riyadh
SAU03200416394	1	¢¢¢££££¢¢¢¢¢¢¢££¢¢¢¢¢¢££££££££££££¢¢¢¢¢¢¢¢¢	703763740003771					2693					CAS1-Delhi	SAU	SAU	2004	1	?	?	?	Sahal A	Riyadh
SAU03200416397	1	¢¢¢££££¢¢¢¢¢¢¢££¢¢¢¢¢¢££££££££££££¢¢¢¢¢¢¢¢¢	703763740003771					2693					CAS1-Delhi	SAU	SAU	2004	1	?	?	?	Sahal A	Riyadh
SAU03200416401	1	¢¢¢££££¢¢¢¢¢¢¢££¢¢¢¢¢¢££££££££££££¢¢¢¢¢¢¢¢¢	703763740003771					2693					CAS1-Delhi	SAU	SAU	2004	1	?	?	?	Sahal A	Riyadh
SAU03200416404	1	¢¢¢££££¢¢¢¢¢¢¢¢¢¢¢¢¢££££££££££££££¢¢££¢¢£¢¢	703777600003151					Orphan					CAS	SAU	SAU	2004	1	?	?	?	Sahal A	Riyadh
SAU03200416405	1	¢¢¢££££¢¢£¢¢¢¢¢¢¢¢¢££££££££££££££££¢¢¢¢¢¢¢¢	703377400001771					21					CAS1-Kili	SAU	SAU	2004	1	?	?	?	Sahal A	Riyadh
SAU03200416406	1	¢¢¢££££¢¢¢¢¢¢¢¢¢¢¢¢¢¢¢£££££££££££££¢££¢¢¢¢¢	703777740001171					1199					CAS1-Delhi	SAU	SAU	2004	1	?	?	?	Sahal A	Riyadh
SAU03200416411	1	¢¢¢££££¢¢¢¢¢¢¢¢¢¢¢¢¢££££££££££££££¢¢££¢¢¢¢¢	703777600003171					2683					CAS1-Delhi	SAU	SAU	2004	1	?	?	?	Sahal A	Riyadh
SAU03200416416	1	¢¢¢££££¢¢£¢¢¢¢¢¢¢¢¢££££££££££££££££¢¢¢¢¢¢¢¢	703377400001771					21					CAS1-Kili	SAU	SAU	2004	1	?	?	?	Sahal A	Riyadh
SAU03200416418	1	¢¢¢££££¢¢¢¢¢¢¢¢¢¢¢¢££££££££££££££££¢¢¢¢¢¢¢¢	703777400001771					22					CAS1-Delhi	SAU	SAU	2004	1	?	?	?	Sahal A	Riyadh
SAU03200416420	1	¢¢¢££££¢¢£¢¢¢¢¢¢¢¢¢££££££££££££££££¢¢¢¢¢¢¢¢	703377400001771					21					CAS1-Kili	SAU	SAU	2004	1	?	?	?	Sahal A	Riyadh
SAU03200416422	1	¢¢¢££££¢¢¢¢¢¢¢¢¢¢¢¢¢¢¢££££££££££££¢¢££¢¢¢¢¢	703777740003171					25					CAS1-Delhi	SAU	SAU	2004	1	?	?	?	Sahal A	Riyadh
SAU03200416425	1	¢¢¢££££¢¢¢¢¢¢¢¢¢¢¢¢¢¢¢££££££££££££¢¢££¢¢¢¢¢	703777740003171					25					CAS1-Delhi	SAU	SAU	2004	1	?	?	?	Sahal A	Riyadh
SAU03200416427	1	¢¢¢££££¢¢¢¢¢¢¢¢¢¢¢¢¢¢¢££££££££££££¢¢££¢¢¢¢¢	703777740003171					25					CAS1-Delhi	SAU	SAU	2004	1	?	?	?	Sahal A	Riyadh
SAU03200416441	1	¢¢¢££££¢¢¢¢¢¢¢¢¢¢¢¢¢¢¢¢£££££££££££¢¢¢¢¢¢¢¢¢	703777760003771					2696					CAS1-Delhi	SAU	SAU	2004	1	?	?	?	Sahal A	Taif
SAU03200416442	1	¢¢¢££££¢¢¢¢¢¢¢¢¢¢¢¢¢¢¢¢£££££££££££¢¢¢¢¢¢¢¢¢	703777760003771					2696					CAS1-Delhi	SAU	SAU	2004	1	?	?	?	Sahal A	Taif
SAU03200416460	1	¢¢¢££££¢¢¢¢¢¢¢¢¢¢¢¢££££££££££££££££¢¢¢¢¢¢¢¢	703777400001771					22					CAS1-Delhi	SAU	SAU	2004	1	?	?	?	Sahal A	Taif
SAU03200416467	1	¢¢¢££££¢¢¢¢¢¢¢¢¢¢¢¢¢¢¢££££££££££££¢¢¢¢¢¢¢¢¢	703777740003771					26					CAS1-Delhi	SOM	SAU	2004	1	?	?	?	Sahal A	Taif
SAU03200416473	1	¢¢¢££££¢¢¢¢¢¢¢¢¢¢¢¢¢¢¢££££££££££££¢¢££¢¢¢¢¢	703777740003171					25					CAS1-Delhi	SAU	SAU	2004	1	?	?	?	Sahal A	Taif
SAU03200416483	1	¢¢¢££££¢¢¢¢¢¢¢¢¢¢¢¢¢¢¢££££££££££££¢¢¢¢¢¢¢¢¢	703777740003771					26					CAS1-Delhi	YEM	SAU	2004	1	?	?	?	Sahal A	Taif
SAU03200416490	1	¢¢¢££££¢¢¢¢¢¢¢¢¢¢¢¢¢¢¢££££££££££££¢¢££¢¢¢¢¢	703777740003171					25					CAS1-Delhi	SAU	SAU	2004	1	?	?	?	Sahal A	Taif
SAU03200416503	1	¢¢¢££££¢¢¢¢¢¢¢¢¢¢¢¢¢¢¢££££££££££££¢¢££¢¢¢¢¢	703777740003171					25					CAS1-Delhi	SAU	SAU	2004	1	?	?	?	Sahal A	Taif
SAU03200416512	1	¢¢¢££££¢¢¢¢¢¢¢¢¢¢¢¢¢¢¢££££££££££££¢¢££¢¢¢¢¢	703777740003171					25					CAS1-Delhi	SAU	SAU	2004	1	?	?	?	Sahal A	Taif
SAU03200416535	1	¢¢¢££££¢¢¢¢¢¢¢¢¢¢¢¢¢¢¢££££££££££££¢¢¢¢¢¢¢¢¢	703777740003771					26					CAS1-Delhi	SAU	SAU	2004	1	?	?	?	Sahal A	Taif
SAU03200416536	1	¢¢¢££££¢¢¢¢¢¢¢¢¢¢¢¢¢¢¢££££££££££££¢¢££¢¢¢¢¢	703777740003171					25					CAS1-Delhi	SAU	SAU	2004	1	?	?	?	Sahal A	Taif
SAU03200416537	1	¢¢¢££££¢¢¢¢¢¢¢¢¢¢¢¢¢¢¢££££££££££££¢¢££¢¢¢¢¢	703777740003171					25					CAS1-Delhi	SAU	SAU	2004	1	?	?	?	Sahal A	Taif
SAU03200416538	1	¢¢¢££££¢¢¢¢¢¢¢¢¢¢¢¢¢¢¢££££££££££££¢¢££¢¢¢¢¢	703777740003171					25					CAS1-Delhi	YEM	SAU	2004	1	?	?	?	Sahal A	Taif
SAU03200416539	1	¢¢¢££££¢¢¢¢¢¢¢¢¢¢¢¢¢¢¢££££££££££££¢¢££¢¢¢¢¢	703777740003171					25					CAS1-Delhi	ETH	SAU	2004	1	?	?	?	Sahal A	Taif
SAU03200416540	1	¢¢¢££££¢¢£¢¢¢¢¢¢¢¢¢¢¢¢££££££££££££¢¢££¢¢¢¢¢	703377740003171					1314					CAS1-Delhi	ETH	SAU	2004	1	?	?	?	Sahal A	Taif
SAU03200416541	1	¢¢¢££££¢¢¢¢¢¢¢¢¢¢¢¢¢¢¢££££££££££££¢¢¢¢¢¢¢¢¢	703777740003771					26					CAS1-Delhi	ETH	SAU	2004	1	?	?	?	Sahal A	Taif
SAU03200416546	1	¢¢¢££££¢¢¢¢¢¢¢¢¢¢¢¢¢¢¢££££££££££££¢¢¢¢¢¢¢¢¢	703777740003771					26					CAS1-Delhi	SAU	SAU	2004	1	?	?	?	Sahal A	Taif
SAU03200416548	1	¢¢¢££££¢¢¢¢¢¢¢¢¢¢¢¢¢¢¢££££££££££££¢¢££¢¢¢¢¢	703777740003171					25					CAS1-Delhi	YEM	SAU	2004	1	?	?	?	Sahal A	Taif
SAU03200416549	1	¢¢¢££££¢¢¢¢¢¢¢¢¢¢¢¢¢¢¢££££££££££££¢¢££¢¢¢¢¢	703777740003171					25					CAS1-Delhi	YEM	SAU	2004	1	?	?	?	Sahal A	Taif
SAU03200416557	1	¢¢¢££££¢¢¢¢¢¢¢¢¢¢¢¢¢¢¢£££££££££££££¢££¢¢¢¢¢	703777740001171					1199					CAS1-Delhi	SOM	SAU	2004	1	?	?	?	Sahal A	Taif
SAU03200416559	1	¢¢¢££££¢¢¢¢¢¢¢¢¢¢¢¢¢¢¢££££££££££££¢¢££¢¢¢¢¢	703777740003171					25					CAS1-Delhi	SOM	SAU	2004	1	?	?	?	Sahal A	Taif
SAU03200416560	1	¢¢¢££££¢¢¢¢¢¢¢¢¢¢¢¢¢¢¢££££££££££££¢¢££¢¢¢¢¢	703777740003171					25					CAS1-Delhi	SAU	SAU	2004	1	?	?	?	Sahal A	Taif
SAU03200416605	1	¢¢¢££££¢¢¢¢¢¢¢¢¢¢¢¢¢££££££££££££££¢¢££¢¢¢¢¢	703777600003171					2683					CAS1-Delhi	NER	SAU	2004	1	?	?	?	Sahal A	Taif
SAU03200416606	1	¢¢¢££££¢¢¢¢¢¢¢¢¢¢¢¢¢¢¢££££££££££££¢¢¢¢¢¢¢¢¢	703777740003771					26					CAS1-Delhi	SAU	SAU	2004	1	?	?	?	Sahal A	Taif
SAU03200416608	1	¢¢¢££££¢¢¢¢¢¢¢¢¢¢¢¢¢¢¢££££££££££££££¢¢¢¢¢¢¢	703777740000771					357					CAS1-Delhi	SAU	SAU	2004	1	?	?	?	Sahal A	Taif
SAU03200416609	1	¢¢¢££££¢¢¢¢¢¢¢¢£££££££££££££££££££££££££££¢	703770000000001					2684					CAS	SAU	SAU	2004	1	?	?	?	Sahal A	Taif
SAU03200416616	1	¢¢¢££££¢¢¢¢¢¢¢¢¢¢¢¢¢¢¢££££££££££££¢¢£££¢¢¢¢	703777740003071					381					CAS1-Delhi	SAU	SAU	2004	1	?	?	?	Sahal A	Taif
SAU03200416617	1	¢¢¢££££¢¢¢¢¢¢¢¢¢¢¢¢¢¢¢££££££££££££¢¢££¢¢¢¢¢	703777740003171					25					CAS1-Delhi	NER	SAU	2004	1	?	?	?	Sahal A	Taif
SAU03200416629	1	¢¢¢££££¢¢¢¢¢¢¢¢¢¢¢¢££££££££££££££££¢¢¢¢¢¢¢¢	703777400001771					22					CAS1-Delhi	ETH	SAU	2004	1	?	?	?	Sahal A	Taif
SAU03200416632	1	¢¢¢££££¢¢£¢¢¢¢¢¢¢¢¢££££££££££££££££¢¢¢¢¢¢¢¢	703377400001771					21					CAS1-Kili	PHL	SAU	2004	1	?	?	?	Sahal A	Taif
SAU03200416636	1	¢¢¢££££¢¢¢¢¢¢¢¢¢¢¢££££££££££££££££¢¢££¢¢¢¢¢	703777000003171					2685					CAS	AFG	SAU	2004	1	?	?	?	Sahal A	Taif
SAU03200416642	1	¢¢¢££££¢¢¢¢¢¢¢¢¢¢¢¢¢¢¢££££££££££££¢¢££¢¢¢¢¢	703777740003171					25					CAS1-Delhi	?	SAU	2004	1	?	?	?	Sahal A	Taif
SAU03200416643	1	¢¢¢££££¢¢¢¢¢¢¢¢¢¢¢¢¢¢¢££££££££££££££££££¢¢¢	703777740000031					1967					CAS	?	SAU	2004	1	?	?	?	Sahal A	Taif
SAU03200426647	1	¢¢¢££££¢¢¢¢¢¢¢¢¢¢¢¢¢¢¢££££££££££££¢¢££¢¢¢¢¢	703777740003171					25					CAS1-Delhi	IRQ	SAU	2004	2	?	?	?	Sahal A	Ad Dammam
SAU03200426652	1	¢¢¢££££¢¢¢¢¢¢¢¢¢¢¢¢¢¢¢£££££££££££££££¢¢¢¢¢¢	703777740000371					486					CAS	SAU	SAU	2004	2	?	?	?	Sahal A	Riyadh
SAU03200426661	1	¢¢¢££££¢¢¢¢¢£¢¢¢¢¢¢¢¢¢££££££££££££¢¢¢¢¢¢¢¢¢	703737740003771					1343					CAS1-Delhi	SAU	SAU	2004	2	?	?	?	Sahal A	Riyadh
SAU03200426663	1	¢¢¢££££¢¢¢¢¢¢¢¢¢¢¢¢££££££££££££££££¢¢¢¢¢¢¢¢	703777400001771					22					CAS1-Delhi	SAU	SAU	2004	2	?	?	?	Sahal A	Riyadh
SAU03200426664	1	¢¢¢££££¢¢¢¢¢¢¢¢¢¢¢¢¢¢¢££££££££££££££¢¢¢¢¢¢¢	703777740000771					357					CAS1-Delhi	SAU	SAU	2004	2	?	?	?	Sahal A	Riyadh
SAU03200426665	1	¢¢¢££££¢¢¢¢¢¢¢¢£££££££££££££££££££££££££££¢	703770000000001					2684					CAS	SAU	SAU	2004	2	?	?	?	Sahal A	Riyadh
SAU03200426671	1	¢¢¢££££¢¢¢¢¢¢¢¢¢¢¢¢¢¢¢££££££££££££¢¢££¢¢¢¢¢	703777740003171					25					CAS1-Delhi	SAU	SAU	2004	2	?	?	?	Sahal A	Taif
SAU03200426672	1	¢¢¢££££¢¢¢¢¢¢¢¢¢¢¢¢¢¢¢££££££££££££¢¢££¢¢¢¢¢	703777740003171					25					CAS1-Delhi	SAU	SAU	2004	2	?	?	?	Sahal A	Taif
SAU03200426675	1	¢¢¢££££¢¢¢¢¢¢¢¢¢¢¢¢¢¢¢££££££££££££¢¢££¢¢¢¢¢	703777740003171					25					CAS1-Delhi	YEM	SAU	2004	2	?	?	?	Sahal A	Taif
SAU03200426677	1	¢¢¢££££¢¢¢¢¢¢¢¢¢¢¢¢¢¢¢££££££££££££¢¢££¢¢¢¢¢	703777740003171					25					CAS1-Delhi	YEM	SAU	2004	2	?	?	?	Sahal A	Taif
SAU03200426684	1	¢¢¢££££¢¢¢¢¢¢¢££¢¢¢¢¢¢££££££££££££¢¢¢¢¢¢¢¢¢	703763740003771					2693					CAS1-Delhi	PAK	SAU	2004	2	?	?	?	Sahal A	Taif
SAU03200426685	1	¢¢¢££££¢¢¢¢¢¢¢¢¢¢¢¢¢¢¢££££££££££££¢¢¢¢¢¢£¢¢	703777740003751					2783					CAS1-Delhi	PAK	SAU	2004	2	?	?	?	Sahal A	Taif
SAU03200516724	1	¢¢¢££££¢¢¢¢¢¢¢¢¢££££££££££££££££££££¢¢¢¢¢¢¢	703774000000771					Orphan					CAS	SAU	SAU	2005	1	?	?	?	Sahal A	Ad Dammam
SAU03200516728	1	¢¢¢££££¢¢¢¢¢¢¢¢¢¢¢¢¢¢¢££££££££££££¢¢££¢¢¢¢¢	703777740003171					25					CAS1-Delhi	IND	SAU	2005	1	?	?	?	Sahal A	Ad Dammam
SAU03200516729	1	¢¢¢££££¢¢¢¢¢¢¢¢¢¢¢¢¢¢¢££££££££££££¢¢££¢¢¢¢¢	703777740003171					25					CAS1-Delhi	SAU	SAU	2005	1	?	?	?	Sahal A	Ad Dammam
SAU03200516732	1	¢¢¢££££¢¢¢¢¢£¢¢¢¢¢¢¢¢¢££££££££££££¢¢¢¢¢¢¢¢¢	703737740003771					1343					CAS1-Delhi	IND	SAU	2005	1	?	?	?	Sahal A	Ad Dammam
SAU03200516735	1	¢¢¢££££¢¢¢¢¢¢¢¢¢¢¢¢¢¢¢££££££££££££¢¢¢££¢¢¢¢	703777740003471					247					CAS1-Delhi	SAU	SAU	2005	1	?	?	?	Sahal A	Ad Dammam
SAU03200516739	1	¢¢¢££££¢¢¢¢¢¢¢¢¢¢¢¢££££££££££££££££¢¢¢¢¢¢¢¢	703777400001771					22					CAS1-Delhi	SAU	SAU	2005	1	?	?	?	Sahal A	Ad Dammam
SAU03200516743	1	¢¢¢££££¢¢¢¢¢¢¢¢¢¢¢¢¢¢¢££££££££££££¢¢¢¢¢¢¢¢¢	703777740003771					26					CAS1-Delhi	IND	SAU	2005	1	?	?	?	Sahal A	Ad Dammam
SAU03200516744	1	¢¢¢££££¢¢¢¢¢¢¢¢¢¢¢¢¢¢¢££££££££££££¢¢¢¢¢£¢¢¢	703777740003731					429					CAS1-Delhi	IND	SAU	2005	1	?	?	?	Sahal A	Ad Dammam
SAU03200516745	1	¢¢¢££££¢¢¢¢¢¢¢¢¢¢¢¢££££££££££££££££¢¢¢¢¢¢¢¢	703777400001771					22					CAS1-Delhi	SAU	SAU	2005	1	?	?	?	Sahal A	Ad Dammam
SAU03200516756	1	¢¢¢££££¢¢¢¢¢¢¢¢¢¢¢¢££££££££££££££££¢¢¢¢¢¢¢¢	703777400001771					22					CAS1-Delhi	PHL	SAU	2005	1	?	?	?	Sahal A	Ad Dammam
SAU03200516759	1	¢¢¢££££¢¢¢¢¢¢¢¢¢¢¢¢¢¢¢££££££££££££¢¢¢¢¢¢¢¢¢	703777740003771					26					CAS1-Delhi	SAU	SAU	2005	1	?	?	?	Sahal A	Ad Dammam
SAU03200516765	1	¢¢¢££££¢¢¢¢¢¢¢¢¢¢¢¢¢¢¢££££££££££££¢¢¢¢¢¢¢¢¢	703777740003771					26					CAS1-Delhi	SAU	SAU	2005	1	?	?	?	Sahal A	Ad Dammam
SAU03200516766	1	¢¢¢££££¢¢¢¢¢¢¢¢¢¢¢¢¢¢¢££££££££££££¢¢££¢¢¢¢¢	703777740003171					25					CAS1-Delhi	SAU	SAU	2005	1	?	?	?	Sahal A	Ad Dammam
SAU03200516767	1	¢¢¢££££¢¢¢¢¢¢¢¢¢¢¢¢¢¢¢££££££££££££¢¢££¢¢¢¢¢	703777740003171					25					CAS1-Delhi	SAU	SAU	2005	1	?	?	?	Sahal A	Ad Dammam
SAU03200516772	1	¢¢¢££££¢¢¢¢¢¢¢¢¢¢¢¢¢¢¢££££££££££££¢¢¢¢¢¢¢¢¢	703777740003771					26					CAS1-Delhi	YEM	SAU	2005	1	?	?	?	Sahal A	Ad Dammam
SAU03200516777	1	¢¢¢££££¢¢¢¢¢¢¢¢¢¢¢¢¢¢¢££££££££££££¢¢££¢¢¢¢¢	703777740003171					25					CAS1-Delhi	NPL	SAU	2005	1	?	?	?	Sahal A	Ad Dammam
SAU03200516788	1	¢¢¢££££¢¢¢¢£¢¢¢¢¢¢¢¢¢¢£££££££££££££££¢¢¢¢¢¢	703677740000371					Orphan					CAS	SAU	SAU	2005	1	?	?	?	Sahal A	Ad Dammam
SAU03200516790	1	¢¢¢££££¢¢¢¢¢¢¢¢¢¢¢¢¢¢¢££££££££££££¢¢££¢¢¢¢¢	703777740003171					25					CAS1-Delhi	SAU	SAU	2005	1	?	?	?	Sahal A	Ad Dammam
SAU03200516794	1	¢¢¢££££¢¢£¢¢¢¢¢¢¢¢¢¢¢¢££££££££££££¢¢¢¢¢¢¢¢¢	703377740003771					1942					CAS1-Delhi	IDN	SAU	2005	1	?	?	?	Sahal A	Ad Dammam
SAU03200516795	1	¢¢¢££££¢¢¢¢¢¢¢¢¢¢¢¢¢¢¢££££££££££££¢¢¢¢¢¢¢¢¢	703777740003771					26					CAS1-Delhi	SAU	SAU	2005	1	?	?	?	Sahal A	Ad Dammam
SAU03200516805	1	¢¢¢£££££££££££££££££££££££££££££££££££££¢¢¢	700000000000031					Orphan					CAS	YEM	SAU	2005	1	?	?	?	Sahal A	Ad Dammam
SAU03200516821	1	¢¢¢££££¢¢¢¢¢¢¢¢¢¢¢££££££££££££££££¢¢££¢¢¢¢¢	703777000003171					2685					CAS	SAU	SAU	2005	1	?	?	?	Sahal A	Riyadh
SAU03200516822	1	¢¢¢££££¢¢¢¢¢¢¢¢¢¢¢¢¢¢¢££££££££££££¢¢¢¢¢¢¢¢¢	703777740003771					26					CAS1-Delhi	SAU	SAU	2005	1	?	?	?	Sahal A	Riyadh
SAU03200516823	1	¢¢¢££££¢¢¢¢¢¢¢¢¢¢¢¢¢¢¢££££££££££££¢¢££¢¢¢¢¢	703777740003171					25					CAS1-Delhi	SAU	SAU	2005	1	?	?	?	Sahal A	Riyadh
SAU03200516825	1	£¢¢££££¢¢¢¢¢¢¢¢¢¢¢¢¢¢¢££££££££££££¢¢££¢¢¢¢¢	303777740003171					2694					CAS1-Delhi	SAU	SAU	2005	1	?	?	?	Sahal A	Riyadh
SAU03200516826	1	£¢¢££££¢¢¢¢¢¢¢¢¢¢¢¢¢¢¢££££££££££££¢¢££¢¢¢¢¢	303777740003171					2694					CAS1-Delhi	SAU	SAU	2005	1	?	?	?	Sahal A	Riyadh
SAU03200516828	1	¢¢¢££££¢¢¢¢¢¢¢¢¢¢¢¢¢¢¢££££££££££££¢¢¢££¢¢¢¢	703777740003471					247					CAS1-Delhi	SAU	SAU	2005	1	?	?	?	Sahal A	Riyadh
SAU03200516830	1	£¢¢££££¢¢¢¢¢¢¢¢¢¢¢¢¢¢¢££££££££££££¢¢££¢¢¢¢¢	303777740003171					2694					CAS1-Delhi	SAU	SAU	2005	1	?	?	?	Sahal A	Riyadh
SAU03200606839	1	¢¢¢££££¢¢£¢¢¢¢¢¢¢¢¢££££££££££££££££¢¢¢¢¢¢¢¢	703377400001771					21					CAS1-Kili	?	SAU	2006	0	?	?	?	Sahal A	Ad Dammam
SAU03200606840	1	¢¢¢££££¢¢£¢¢¢¢¢¢¢¢¢££££££££££££££££¢¢¢¢¢¢¢¢	703377400001771					21					CAS1-Kili	?	SAU	2006	0	?	?	?	Sahal A	Ad Dammam
TZA01200506868	1	¢£¢££££¢¢£¢¢¢¢¢¢¢¢¢££££££££££££££££¢¢¢¢¢¢¢¢	503377400001771					3405					CAS1-Kili	TZA	TZA	2005	0	?	?	?	Eldholm V	Dar es Salaam
TZA01200506869	1	¢£¢££££¢¢£¢¢¢¢¢¢¢¢¢¢¢¢£££££££££££££££¢¢¢¢¢¢	503377740000371					Orphan					CAS	TZA	TZA	2005	0	?	?	?	Eldholm V	Dar es Salaam
TZA01200506884	1	¢¢¢£££££££¢¢¢¢¢¢¢¢¢¢¢¢££££££££££££¢¢¢¢¢¢¢¢¢	700377740003771					288					CAS2	TZA	TZA	2005	0	?	?	?	Eldholm V	Dar es Salaam
TZA01200506886	1	¢¢¢£££££¢£¢¢¢££¢¢¢££££££££££££££££££¢¢¢¢¢¢¢	701347000000771					Orphan					CAS	TZA	TZA	2005	0	?	?	?	Eldholm V	Dar es Salaam
TZA01200506887	1	¢¢¢£££££¢¢£¢¢¢¢£¢¢¢¢£££££££££££££££¢¢¢¢¢¢¢¢	701573600001771					Orphan					CAS	TZA	TZA	2005	0	?	?	?	Eldholm V	Dar es Salaam
TZA01200506888	1	¢¢¢££££¢¢£¢¢¢¢¢¢¢¢¢££££££££££££££££¢¢££¢¢¢¢	703377400001471					Orphan					CAS1-Kili	TZA	TZA	2005	0	?	?	?	Eldholm V	Dar es Salaam
TZA01200506889	1	¢¢¢££££¢¢£¢¢¢¢¢¢¢¢¢¢¢££££££££££££££¢¢¢¢¢¢¢¢	703377700001771					Orphan					CAS	TZA	TZA	2005	0	?	?	?	Eldholm V	Dar es Salaam
TZA01200506890	1	¢¢¢££££¢¢¢¢¢¢¢¢¢¢¢¢¢¢¢£££££££££££££££¢¢¢¢¢¢	703777740000371					486					CAS	TZA	TZA	2005	0	?	?	?	Eldholm V	Dar es Salaam
TZA01200506891	1	¢¢¢££££¢¢¢¢¢¢¢¢¢¢¢¢¢¢¢££££££££££££££¢¢¢£¢¢£	703777740000730					Orphan					CAS	TZA	TZA	2005	0	?	?	?	Eldholm V	Dar es Salaam
TZA01200506923	1	¢£¢££££¢¢£¢¢¢¢£¢¢¢¢££££££££££££££££¢¢£££££¢	503367400001401					2924					CAS1-Kili	TZA	TZA	2005	0	?	?	?	Eldholm V	Dar es Salaam
TZA01200506924	1	¢£¢££££¢¢£¢¢¢¢£¢¢¢¢££££££££££££££££¢¢£££££¢	503367400001401					2924					CAS1-Kili	TZA	TZA	2005	0	?	?	?	Eldholm V	Dar es Salaam
TZA01200506925	1	¢£¢££££¢¢£¢¢¢¢£¢¢¢¢££££££££££££££££¢¢££¢¢¢¢	503367400001471					2925					CAS1-Kili	TZA	TZA	2005	0	?	?	?	Eldholm V	Dar es Salaam
TZA01200506926	1	¢£¢££££¢¢£¢¢¢¢£¢¢¢¢££££££££££££££££¢¢££¢¢¢¢	503367400001471					2925					CAS1-Kili	TZA	TZA	2005	0	?	?	?	Eldholm V	Dar es Salaam
TZA01200506927	1	¢£¢££££¢¢£¢¢¢¢£¢¢¢¢££££££££££££££££¢¢¢¢¢¢¢¢	503367400001771					2928					CAS1-Kili	TZA	TZA	2005	0	?	?	?	Eldholm V	Dar es Salaam
TZA01200506928	1	¢£¢££££¢¢£¢¢¢¢£¢¢¢¢££££££££££££££££¢¢¢¢¢¢¢¢	503367400001771					2928					CAS1-Kili	TZA	TZA	2005	0	?	?	?	Eldholm V	Dar es Salaam
TZA01200506929	1	¢£¢££££¢¢£¢¢¢¢£¢¢¢¢££££££££££££££££¢¢¢¢¢¢¢¢	503367400001771					2928					CAS1-Kili	TZA	TZA	2005	0	?	?	?	Eldholm V	Dar es Salaam
TZA01200506930	1	¢¢¢££££¢¢£¢¢¢¢£¢¢¢¢££££££££££££££££¢¢¢¢¢¢¢¢	703367400001771					1675					CAS1-Kili	TZA	TZA	2005	0	?	?	?	Eldholm V	Dar es Salaam
TZA01200506931	1	¢¢¢££££¢¢£¢¢¢¢£¢¢¢¢££££££££££££££££¢¢¢¢¢¢¢¢	703367400001771					1675					CAS1-Kili	TZA	TZA	2005	0	?	?	?	Eldholm V	Dar es Salaam
TZA01200506932	1	¢¢¢££££¢¢£¢¢¢¢£¢¢¢¢££££££££££££££££¢¢¢¢¢¢¢¢	703367400001771					1675					CAS1-Kili	TZA	TZA	2005	0	?	?	?	Eldholm V	Dar es Salaam
TZA01200506933	1	¢¢¢££££¢¢£¢¢¢¢£¢¢¢¢££££££££££££££££¢¢¢¢¢¢¢¢	703367400001771					1675					CAS1-Kili	TZA	TZA	2005	0	?	?	?	Eldholm V	Dar es Salaam
TZA01200506934	1	¢¢¢££££¢¢£¢¢¢¢£¢¢¢¢££££££££££££££££¢¢¢¢¢¢¢¢	703367400001771					1675					CAS1-Kili	TZA	TZA	2005	0	?	?	?	Eldholm V	Dar es Salaam
TZA01200506935	1	¢¢¢££££¢¢£¢¢¢¢£¢¢¢¢££££££££££££££££¢¢¢¢¢¢¢¢	703367400001771					1675					CAS1-Kili	TZA	TZA	2005	0	?	?	?	Eldholm V	Dar es Salaam
TZA01200506936	1	¢¢¢££££¢¢£¢¢¢¢¢¢¢¢¢££££££££££££££££¢¢¢¢¢¢¢¢	703377400001771					21					CAS1-Kili	TZA	TZA	2005	0	?	?	?	Eldholm V	Dar es Salaam
TZA01200506937	1	¢¢¢££££¢¢£¢¢¢¢¢¢¢¢¢££££££££££££££££¢¢¢¢¢¢¢¢	703377400001771					21					CAS1-Kili	TZA	TZA	2005	0	?	?	?	Eldholm V	Dar es Salaam
TZA01200506938	1	¢¢¢££££¢¢£¢¢¢¢¢¢¢¢¢££££££££££££££££¢¢¢¢¢¢¢¢	703377400001771					21					CAS1-Kili	TZA	TZA	2005	0	?	?	?	Eldholm V	Dar es Salaam
TZA01200506939	1	¢¢¢££££¢¢£¢¢¢¢¢¢¢¢¢££££££££££££££££¢¢¢¢¢¢¢¢	703377400001771					21					CAS1-Kili	TZA	TZA	2005	0	?	?	?	Eldholm V	Dar es Salaam
TZA01200506940	1	¢¢¢££££¢¢£¢¢¢¢¢¢¢¢¢££££££££££££££££¢¢¢¢¢¢¢¢	703377400001771					21					CAS1-Kili	TZA	TZA	2005	0	?	?	?	Eldholm V	Dar es Salaam
TZA01200506941	1	¢¢¢££££¢¢£¢¢¢¢¢¢¢¢¢££££££££££££££££¢¢¢¢¢¢¢¢	703377400001771					21					CAS1-Kili	TZA	TZA	2005	0	?	?	?	Eldholm V	Dar es Salaam
TZA01200506942	1	¢¢¢££££¢¢£¢¢¢¢¢¢¢¢¢££££££££££££££££¢¢¢¢¢¢¢¢	703377400001771					21					CAS1-Kili	TZA	TZA	2005	0	?	?	?	Eldholm V	Dar es Salaam
TZA01200506943	1	¢¢¢££££¢¢£¢¢¢¢¢¢¢¢¢££££££££££££££££¢¢¢¢¢¢¢¢	703377400001771					21					CAS1-Kili	TZA	TZA	2005	0	?	?	?	Eldholm V	Dar es Salaam
TZA01200506944	1	¢¢¢££££¢¢£¢¢¢¢¢¢¢¢¢££££££££££££££££¢¢¢¢¢¢¢¢	703377400001771					21					CAS1-Kili	TZA	TZA	2005	0	?	?	?	Eldholm V	Dar es Salaam
TZA01200506945	1	¢¢¢££££¢¢£¢¢¢¢¢¢¢¢¢££££££££££££££££¢¢¢¢¢¢¢¢	703377400001771					21					CAS1-Kili	TZA	TZA	2005	0	?	?	?	Eldholm V	Dar es Salaam
TZA01200506946	1	¢¢¢££££¢¢£¢¢¢¢¢¢¢¢¢££££££££££££££££¢¢¢¢¢¢¢¢	703377400001771					21					CAS1-Kili	TZA	TZA	2005	0	?	?	?	Eldholm V	Dar es Salaam
TZA01200506947	1	¢¢¢££££¢¢£¢¢¢¢¢¢¢¢¢££££££££££££££££¢¢¢¢¢¢¢¢	703377400001771					21					CAS1-Kili	TZA	TZA	2005	0	?	?	?	Eldholm V	Dar es Salaam
TZA01200506948	1	¢¢¢££££¢¢£¢¢¢¢¢¢¢¢¢££££££££££££££££¢¢¢¢¢¢¢¢	703377400001771					21					CAS1-Kili	TZA	TZA	2005	0	?	?	?	Eldholm V	Dar es Salaam
TZA01200506949	1	¢¢¢££££¢¢£¢¢¢¢¢¢¢¢¢££££££££££££££££¢¢¢¢¢¢¢¢	703377400001771					21					CAS1-Kili	TZA	TZA	2005	0	?	?	?	Eldholm V	Dar es Salaam
TZA01200506950	1	¢¢¢££££¢¢£¢¢¢¢¢¢¢¢¢££££££££££££££££¢¢¢¢¢¢¢¢	703377400001771					21					CAS1-Kili	TZA	TZA	2005	0	?	?	?	Eldholm V	Dar es Salaam
TZA01200506951	1	¢¢¢££££¢¢£¢¢¢¢¢¢¢¢¢££££££££££££££££¢¢¢¢¢¢¢¢	703377400001771					21					CAS1-Kili	TZA	TZA	2005	0	?	?	?	Eldholm V	Dar es Salaam
TZA01200506952	1	¢¢¢££££¢¢£¢¢¢¢¢¢¢¢¢££££££££££££££££¢¢¢¢¢¢¢¢	703377400001771					21					CAS1-Kili	TZA	TZA	2005	0	?	?	?	Eldholm V	Dar es Salaam
TZA01200506953	1	¢¢¢££££¢¢£¢¢¢¢¢¢¢¢¢££££££££££££££££¢¢¢¢¢¢¢¢	703377400001771					21					CAS1-Kili	TZA	TZA	2005	0	?	?	?	Eldholm V	Dar es Salaam
TZA01200506954	1	¢¢¢££££¢¢£¢¢¢¢¢¢¢¢¢££££££££££££££££¢¢¢¢¢¢¢¢	703377400001771					21					CAS1-Kili	TZA	TZA	2005	0	?	?	?	Eldholm V	Dar es Salaam
TZA01200506955	1	¢¢¢££££¢¢£¢¢¢¢¢¢¢¢¢££££££££££££££££¢¢¢¢¢¢¢¢	703377400001771					21					CAS1-Kili	TZA	TZA	2005	0	?	?	?	Eldholm V	Dar es Salaam
TZA01200506956	1	¢¢¢££££¢¢£¢¢¢¢¢¢¢¢¢££££££££££££££££¢¢¢¢¢¢¢¢	703377400001771					21					CAS1-Kili	TZA	TZA	2005	0	?	?	?	Eldholm V	Dar es Salaam
TZA01200506957	1	¢¢¢££££¢¢£¢¢¢¢¢¢¢¢¢££££££££££££££££¢¢¢¢¢¢¢¢	703377400001771					21					CAS1-Kili	TZA	TZA	2005	0	?	?	?	Eldholm V	Dar es Salaam
TZA01200506958	1	¢¢¢££££¢¢£¢¢¢¢¢¢¢¢¢££££££££££££££££¢¢¢¢¢¢¢¢	703377400001771					21					CAS1-Kili	TZA	TZA	2005	0	?	?	?	Eldholm V	Dar es Salaam
TZA01200506959	1	¢¢¢££££¢¢£¢¢¢¢¢¢¢¢¢££££££££££££££££¢¢¢¢¢¢¢¢	703377400001771					21					CAS1-Kili	TZA	TZA	2005	0	?	?	?	Eldholm V	Dar es Salaam
TZA01200506960	1	¢¢¢££££¢¢£¢¢¢¢¢¢¢¢¢££££££££££££££££¢¢¢¢¢¢¢¢	703377400001771					21					CAS1-Kili	TZA	TZA	2005	0	?	?	?	Eldholm V	Dar es Salaam
TZA01200506961	1	¢¢¢££££¢¢£¢¢¢¢¢¢¢¢¢££££££££££££££££¢¢¢¢¢¢¢¢	703377400001771					21					CAS1-Kili	TZA	TZA	2005	0	?	?	?	Eldholm V	Dar es Salaam
TZA01200506962	1	¢¢¢££££¢¢£¢¢¢¢¢¢¢¢¢££££££££££££££££¢¢¢¢¢¢¢¢	703377400001771					21					CAS1-Kili	TZA	TZA	2005	0	?	?	?	Eldholm V	Dar es Salaam
TZA01200506963	1	¢¢¢££££¢¢¢¢¢¢¢¢¢¢¢¢££££££££££££££££¢¢¢¢¢¢¢¢	703777400001771					22					CAS1-Delhi	TZA	TZA	2005	0	?	?	?	Eldholm V	Dar es Salaam
TZA01200506964	1	¢¢¢££££¢¢¢¢¢¢¢¢¢¢¢¢££££££££££££££££¢¢¢¢¢¢¢¢	703777400001771					22					CAS1-Delhi	TZA	TZA	2005	0	?	?	?	Eldholm V	Dar es Salaam
TZA01200506965	1	¢¢¢££££¢¢¢¢¢¢¢¢¢¢¢¢££££££££££££££££¢¢¢¢¢¢¢¢	703777400001771					22					CAS1-Delhi	TZA	TZA	2005	0	?	?	?	Eldholm V	Dar es Salaam
TZA01200506966	1	¢¢¢££££¢¢¢¢¢¢¢¢¢¢¢¢¢¢¢££££££££££££¢¢¢¢¢¢¢¢¢	703777740003771					26					CAS1-Delhi	TZA	TZA	2005	0	?	?	?	Eldholm V	Dar es Salaam
TZA01200506967	1	¢¢¢££££¢¢¢¢¢¢¢¢¢¢¢¢¢¢¢££££££££££££¢¢¢¢¢¢¢¢¢	703777740003771					26					CAS1-Delhi	TZA	TZA	2005	0	?	?	?	Eldholm V	Dar es Salaam
TZA01200506968	1	¢¢¢££££¢¢¢¢¢¢¢¢¢¢¢¢¢¢¢££££££££££££¢¢¢¢¢¢¢¢¢	703777740003771					26					CAS1-Delhi	TZA	TZA	2005	0	?	?	?	Eldholm V	Dar es Salaam
ETH01200707237	1	¢¢¢££££¢¢¢¢¢¢¢¢¢¢¢¢¢¢¢££££££££££££¢¢££¢¢¢¢¢	703777740003171					25					CAS1-Delhi	?	ETH	2007	0	?	?	?	Aseffa A	Weldiya
ETH01200707241	1	¢¢¢££££¢¢¢¢¢¢¢¢¢¢¢¢¢¢¢££££££££££££¢¢££¢¢¢¢¢	703777740003171					25					CAS1-Delhi	?	ETH	2007	0	?	?	?	Aseffa A	Gonder
ETH01200707243	1	¢¢¢££££¢¢¢¢£¢¢¢¢¢¢¢¢¢¢££££££££££££¢¢££¢¢¢¢¢	703677740003171					2359					CAS1-Delhi	?	ETH	2007	0	?	?	?	Aseffa A	Gonder
ETH01200707250	1	¢¢¢££££¢¢¢¢¢¢¢¢¢¢¢¢¢¢¢££££££££££££¢¢££¢¢¢¢¢	703777740003171					25					CAS1-Delhi	?	ETH	2007	0	?	?	?	Aseffa A	Weldiya
ETH01200707254	1	¢¢¢££££¢¢¢¢¢¢¢¢¢¢¢¢¢¢¢££££££££££££¢¢¢££¢¢¢¢	703777740003471					247					CAS1-Delhi	?	ETH	2007	0	?	?	?	Aseffa A	Weldiya
ETH01200707256	1	¢¢¢££££¢¢¢¢¢£££££¢¢¢¢¢££££££££££££¢¢££¢¢¢¢¢	703701740003171					2973					CAS1-Delhi	?	ETH	2007	0	?	?	?	Aseffa A	Gonder
ETH01200707257	1	¢¢¢££££¢¢¢¢¢¢¢¢¢¢¢¢¢¢¢££££££££££££¢¢££¢¢¢¢¢	703777740003171					25					CAS1-Delhi	?	ETH	2007	0	?	?	?	Aseffa A	Gonder
ETH01200707258	1	¢¢¢££££¢¢¢¢£¢¢¢¢¢££¢¢¢££££££££££££¢¢££¢¢¢¢¢	703676340003171					Orphan					CAS1-Delhi	?	ETH	2007	0	?	?	?	Aseffa A	Gonder
ETH01200707260	1	¢¢¢££££¢¢¢¢¢¢¢¢¢¢¢¢¢¢¢££££££££££££¢¢££¢¢¢¢¢	703777740003171					25					CAS1-Delhi	?	ETH	2007	0	?	?	?	Aseffa A	Gimbi
ETH01200707268	1	¢¢¢££££¢¢¢¢¢¢¢¢¢¢¢¢¢¢¢££££££££££££¢¢££¢¢¢¢¢	703777740003171					25					CAS1-Delhi	?	ETH	2007	0	?	?	?	Aseffa A	Weldiya
ETH01200707269	1	¢¢¢££££¢¢¢¢¢¢¢¢¢¢¢¢¢¢¢££££££££££££¢¢¢££¢¢¢¢	703777740003471					247					CAS1-Delhi	?	ETH	2007	0	?	?	?	Aseffa A	Weldiya
ETH01200707270	1	¢¢¢££££¢¢¢¢¢¢¢¢¢¢¢¢¢¢¢££££££££££££¢¢££££¢¢¢	703777740003031					24					CAS1-Delhi	?	ETH	2007	0	?	?	?	Aseffa A	Weldiya
ETH01200707271	1	¢¢¢££££¢¢¢¢¢¢¢¢¢¢¢¢¢¢¢££££££££££££¢¢££¢¢¢¢¢	703777740003171					25					CAS1-Delhi	?	ETH	2007	0	?	?	?	Aseffa A	Weldiya
ETH01200707272	1	¢¢¢££££¢¢¢¢¢¢¢¢¢¢¢¢¢¢¢££££££££££££¢¢££¢¢¢¢¢	703777740003171					25					CAS1-Delhi	?	ETH	2007	0	?	?	?	Aseffa A	Weldiya
ETH01200707276	1	¢¢¢££££¢¢¢¢¢¢¢¢¢¢¢¢¢¢¢££££££££££££¢¢££¢¢¢¢¢	703777740003171					25					CAS1-Delhi	?	ETH	2007	0	?	?	?	Aseffa A	Weldiya
ETH01200707280	1	¢¢¢££££¢¢¢¢¢¢¢¢¢¢¢¢¢¢¢££££££££££££¢¢¢¢¢¢¢¢¢	703777740003771					26					CAS1-Delhi	?	ETH	2007	0	?	?	?	Aseffa A	Butajira
ETH01200707282	1	¢¢¢££££¢¢¢¢¢¢¢¢¢¢¢¢¢¢¢££££££££££££¢¢££¢¢¢¢¢	703777740003171					25					CAS1-Delhi	?	ETH	2007	0	?	?	?	Aseffa A	Gonder
ETH01200707283	1	¢¢¢££££¢¢¢¢¢¢¢¢¢¢¢¢¢¢¢££££££££££££¢¢££¢¢¢¢¢	703777740003171					25					CAS1-Delhi	?	ETH	2007	0	?	?	?	Aseffa A	Gonder
ETH01200707300	1	¢¢¢££££¢¢¢¢¢¢¢¢¢¢¢¢¢¢¢££££££££££££¢¢££¢¢¢¢¢	703777740003171					25					CAS1-Delhi	?	ETH	2007	0	?	?	?	Aseffa A	Butajira
ETH01200707303	1	¢¢¢££££¢¢¢¢¢¢¢¢¢¢¢¢¢¢¢££££££££££££¢¢££¢¢¢¢¢	703777740003171					25					CAS1-Delhi	?	ETH	2007	0	?	?	?	Aseffa A	Gimbi
ETH01200707310	1	¢¢¢££££¢¢¢¢¢¢¢¢¢¢¢¢¢¢¢££££££££££££¢¢££¢¢¢¢¢	703777740003171					25					CAS1-Delhi	?	ETH	2007	0	?	?	?	Aseffa A	Gimbi
ETH01200707320	1	¢¢¢££££¢¢¢¢¢¢¢¢¢¢¢¢¢¢¢££££££££££££¢¢££¢¢¢¢¢	703777740003171					25					CAS1-Delhi	?	ETH	2007	0	?	?	?	Aseffa A	Weldiya
ETH01200707322	1	¢¢¢££££¢¢¢¢¢¢¢¢¢¢¢¢¢¢¢££££££££££££¢¢££¢¢¢¢¢	703777740003171					25					CAS1-Delhi	?	ETH	2007	0	?	?	?	Aseffa A	Weldiya
ETH01200707324	1	¢¢¢££££¢¢¢¢¢¢¢¢¢¢¢¢¢¢¢££££££££££££¢¢££¢¢¢¢¢	703777740003171					25					CAS1-Delhi	?	ETH	2007	0	?	?	?	Aseffa A	Weldiya
ETH01200707328	1	¢¢¢££££¢¢¢¢¢¢¢¢¢¢¢¢¢¢¢££££££££££££¢¢££¢¢¢¢¢	703777740003171					25					CAS1-Delhi	?	ETH	2007	0	?	?	?	Aseffa A	Gimbi
ETH01200707336	1	¢£¢££££¢¢¢¢¢¢¢¢¢¢¢¢¢¢¢££££££££££££¢¢££¢¢¢¢¢	503777740003171					Orphan					CAS1-Delhi	?	ETH	2007	0	?	?	?	Aseffa A	Gonder
ETH01200707337	1	¢¢¢££££¢¢¢¢£¢¢¢¢¢¢¢¢¢¢££££££££££££¢¢££¢¢¢¢¢	703677740003171					2359					CAS1-Delhi	?	ETH	2007	0	?	?	?	Aseffa A	Weldiya
ETH01200707338	1	¢¢¢££££¢¢¢¢¢¢¢¢¢¢¢¢¢¢¢££££££££££££¢¢££¢¢¢¢¢	703777740003171					25					CAS1-Delhi	?	ETH	2007	0	?	?	?	Aseffa A	Weldiya
ETH01200707340	1	¢¢¢££££¢¢¢¢¢¢¢¢¢¢¢¢¢¢¢££££££££££££¢¢££¢¢¢¢¢	703777740003171					25					CAS1-Delhi	?	ETH	2007	0	?	?	?	Aseffa A	Weldiya
ETH01200707343	1	¢¢¢££££¢¢¢¢¢¢¢¢¢¢¢¢¢¢¢££££££££££££¢¢££¢¢¢¢¢	703777740003171					25					CAS1-Delhi	?	ETH	2007	0	?	?	?	Aseffa A	Gonder
ETH01200707344	1	¢¢¢££££¢¢¢¢¢¢¢¢¢¢¢¢¢¢¢££££££££££££¢¢¢££¢¢¢¢	703777740003471					247					CAS1-Delhi	?	ETH	2007	0	?	?	?	Aseffa A	Gonder
ETH01200707346	1	¢¢¢££££££¢¢¢¢¢¢¢¢¢¢¢¢¢££££££££££££¢¢££¢¢¢¢¢	700777740003171					Orphan					CAS	?	ETH	2007	0	?	?	?	Aseffa A	Butajira
ETH01200707351	1	¢¢¢££££¢¢¢¢¢¢¢¢¢¢¢¢¢¢¢££££££££££££¢¢££¢¢¢¢¢	703777740003171					25					CAS1-Delhi	?	ETH	2007	0	?	?	?	Aseffa A	Butajira
ETH01200707353	1	¢¢¢££££¢¢¢¢¢¢¢¢¢¢¢¢¢¢¢££££££££££££¢¢££¢¢¢¢¢	703777740003171					25					CAS1-Delhi	?	ETH	2007	0	?	?	?	Aseffa A	Weldiya
ETH01200707356	1	¢¢¢££££¢¢¢¢¢¢¢¢¢¢¢¢¢¢¢££££££££££££¢¢££¢¢¢¢¢	703777740003171					25					CAS1-Delhi	?	ETH	2007	0	?	?	?	Aseffa A	Weldiya
ETH01200707357	1	¢¢¢££££¢¢¢¢¢¢¢¢¢¢¢¢¢¢¢££££££££££££¢¢££¢¢¢¢¢	703777740003171					25					CAS1-Delhi	?	ETH	2007	0	?	?	?	Aseffa A	Weldiya
ETH01200707358	1	¢¢¢££££¢¢¢¢¢¢¢¢¢¢¢¢¢¢¢££££££££££££¢¢££¢¢¢¢¢	703777740003171					25					CAS1-Delhi	?	ETH	2007	0	?	?	?	Aseffa A	Weldiya
ETH01200707360	1	¢¢¢££££¢¢¢¢£¢¢¢¢¢¢¢¢¢¢££££££££££££¢¢££¢¢¢¢¢	703677740003171					2359					CAS1-Delhi	?	ETH	2007	0	?	?	?	Aseffa A	Weldiya
ETH01200707366	1	¢¢¢££££¢¢¢¢¢¢¢¢¢¢¢¢¢¢¢££££££££££££¢¢££¢¢¢¢¢	703777740003171					25					CAS1-Delhi	?	ETH	2007	0	?	?	?	Aseffa A	Weldiya
ETH01200707368	1	¢¢¢££££¢¢¢¢¢¢¢¢¢¢¢¢¢¢¢££££££££££££¢¢££¢¢¢¢¢	703777740003171					25					CAS1-Delhi	?	ETH	2007	0	?	?	?	Aseffa A	Weldiya
ETH01200707369	1	¢¢¢££££¢¢¢¢¢¢¢¢¢¢¢¢¢¢¢££££££££££££¢¢££¢¢¢¢¢	703777740003171					25					CAS1-Delhi	?	ETH	2007	0	?	?	?	Aseffa A	Weldiya
ETH01200707371	1	¢¢¢££££¢¢¢¢¢¢¢¢¢¢¢¢¢¢¢££££££££££££¢¢££¢¢¢¢¢	703777740003171					25					CAS1-Delhi	?	ETH	2007	0	?	?	?	Aseffa A	Gimbi
ETH01200707372	1	¢¢¢££££¢¢¢¢¢¢¢¢¢¢¢¢¢¢¢££££££££££££¢¢££¢¢¢¢¢	703777740003171					25					CAS1-Delhi	?	ETH	2007	0	?	?	?	Aseffa A	Gimbi
ETH01200707373	1	¢¢¢££££¢¢¢¢¢¢¢¢¢¢¢¢¢¢¢££££££££££££¢¢££¢¢¢¢¢	703777740003171					25					CAS1-Delhi	?	ETH	2007	0	?	?	?	Aseffa A	Gimbi
ETH01200707377	1	¢¢¢££££¢¢£¢¢¢¢¢¢¢¢¢££££££££££££££££¢¢¢¢¢¢¢¢	703377400001771					21					CAS1-Kili	?	ETH	2007	0	?	?	?	Aseffa A	Gimbi
ETH01200707391	1	¢¢¢££££¢¢¢¢¢¢¢¢¢¢¢¢¢¢¢££££££££££££¢¢££¢¢¢¢¢	703777740003171					25					CAS1-Delhi	?	ETH	2007	0	?	?	?	Aseffa A	Gimbi
ETH01200807405	1	¢¢¢££££¢¢¢¢¢¢¢¢¢¢¢¢¢¢¢££££££££££££¢¢££¢¢¢¢¢	703777740003171					25					CAS1-Delhi	?	ETH	2008	0	?	?	?	Aseffa A	Weldiya
ETH01200807406	1	¢¢¢££££¢¢¢¢¢¢¢¢¢¢¢¢¢¢¢££££££££££££¢¢££¢¢¢¢¢	703777740003171					25					CAS1-Delhi	?	ETH	2008	0	?	?	?	Aseffa A	Butajira
ETH01200807407	1	¢¢¢££££¢¢¢¢¢¢¢¢¢¢¢¢¢¢¢££££££££££££¢¢££¢¢¢¢¢	703777740003171					25					CAS1-Delhi	?	ETH	2008	0	?	?	?	Aseffa A	Butajira
ETH01200807414	1	¢¢¢££££¢¢£¢¢¢¢£¢¢¢¢££££££££££££££££¢¢¢¢¢¢¢¢	703367400001771					1675					CAS1-Kili	?	ETH	2008	0	?	?	?	Aseffa A	Butajira
ETH01200807415	1	¢¢¢££££¢¢¢¢¢¢¢¢¢¢¢¢¢¢¢££££££££££££¢¢¢¢¢¢¢¢¢	703777740003771					26					CAS1-Delhi	?	ETH	2008	0	?	?	?	Aseffa A	Gimbi
ETH01200807431	1	¢¢¢££££¢¢¢¢¢¢¢¢¢¢¢¢¢¢¢££££££££££££¢¢££¢¢¢¢¢	703777740003171					25					CAS1-Delhi	?	ETH	2008	0	?	?	?	Aseffa A	Butajira
ETH01200807442	1	¢¢¢££££¢¢¢¢¢¢¢¢¢¢¢¢¢¢¢££££££££££££¢¢¢¢¢¢¢¢¢	703777740003771					26					CAS1-Delhi	?	ETH	2008	0	?	?	?	Aseffa A	Butajira
ETH01200807450	1	¢¢¢££££¢¢¢¢¢¢¢¢¢¢¢¢¢¢¢££££££££££££¢¢££¢¢¢¢¢	703777740003171					25					CAS1-Delhi	?	ETH	2008	0	?	?	?	Aseffa A	Weldiya
ETH01200807451	1	¢¢¢££££¢¢¢¢¢¢¢¢¢¢¢¢¢¢¢££££££££££££¢¢££¢¢¢¢¢	703777740003171					25					CAS1-Delhi	?	ETH	2008	0	?	?	?	Aseffa A	Weldiya
ETH01200807454	1	¢¢¢££££¢¢¢¢¢¢¢¢¢¢¢¢¢¢¢££££££££££££¢¢¢¢¢¢¢¢¢	703777740003771					26					CAS1-Delhi	?	ETH	2008	0	?	?	?	Aseffa A	Butajira
ETH01200907459	1	¢¢¢££££¢¢¢¢¢¢¢¢¢¢¢¢¢¢¢££££££££££££¢¢££¢¢¢¢¢	703777740003171					25					CAS1-Delhi	?	ETH	2009	0	?	?	?	Aseffa A	Butajira
ETH01200907469	1	¢¢¢££££¢¢¢¢¢¢¢¢¢¢¢¢¢¢¢££££££££££££¢¢££¢¢¢¢¢	703777740003171					25					CAS1-Delhi	?	ETH	2009	0	?	?	?	Aseffa A	Butajira
ETH01200907481	1	¢¢¢££££¢¢¢¢¢¢¢¢¢¢¢¢¢¢¢££££££££££££¢¢¢££¢¢¢¢	703777740003471					247					CAS1-Delhi	?	ETH	2009	0	?	?	?	Aseffa A	Weldiya
ETH01200907487	1	¢¢¢££££¢¢¢¢¢¢¢¢¢¢¢¢¢¢¢££££££££££££¢¢¢¢¢¢¢¢¢	703777740003771					26					CAS1-Delhi	?	ETH	2009	0	?	?	?	Aseffa A	Butajira
ETH01200907497	1	¢¢¢££££¢¢¢¢¢¢¢¢¢¢¢¢¢¢¢££££££££££££¢¢££¢¢¢¢¢	703777740003171					25					CAS1-Delhi	?	ETH	2009	0	?	?	?	Aseffa A	Weldiya
ETH01200907498	1	¢¢¢££££¢¢¢¢¢¢¢¢¢¢¢¢¢¢¢££££££££££££¢¢££¢¢¢¢¢	703777740003171					25					CAS1-Delhi	?	ETH	2009	0	?	?	?	Aseffa A	Weldiya
ETH01200907502	1	¢¢¢££££¢¢¢¢¢¢¢¢¢¢¢¢¢¢¢££££££££££££¢¢££££¢¢¢	703777740003031					24					CAS1-Delhi	?	ETH	2009	0	?	?	?	Aseffa A	Weldiya
ETH01200907504	1	¢¢¢££££¢¢¢¢¢¢¢¢¢¢¢¢¢¢¢££££££££££££¢¢££¢¢¢¢¢	703777740003171					25					CAS1-Delhi	?	ETH	2009	0	?	?	?	Aseffa A	Weldiya
ETH01200907511	1	¢¢¢££££¢¢¢¢£¢¢¢¢¢¢¢¢¢¢££££££££££££¢¢££¢¢¢¢¢	703677740003171					2359					CAS1-Delhi	?	ETH	2009	0	?	?	?	Aseffa A	Weldiya
ETH01200907512	1	¢¢¢££££¢¢¢¢¢¢¢¢¢¢¢¢¢¢¢££££££££££££¢¢££¢¢¢¢¢	703777740003171					25					CAS1-Delhi	?	ETH	2009	0	?	?	?	Aseffa A	Weldiya
ETH01200907514	1	¢¢¢££££¢¢£¢¢¢¢¢¢¢¢¢££££££££££££££££¢¢¢¢¢¢¢¢	703377400001771					21					CAS1-Kili	?	ETH	2009	0	?	?	?	Aseffa A	Weldiya
ETH01200907516	1	¢¢¢££££¢¢¢¢¢¢¢¢¢¢¢£££££££££££££££££££££¢¢¢¢	703777000000071					Orphan					CAS	?	ETH	2009	0	?	?	?	Aseffa A	Weldiya
ETH01200907517	1	¢¢¢££££¢¢¢¢¢¢¢¢¢¢¢¢¢¢¢££££££££££££¢¢££¢¢¢¢¢	703777740003171					25					CAS1-Delhi	?	ETH	2009	0	?	?	?	Aseffa A	Weldiya
ETH01200907518	1	¢¢¢££££¢¢¢¢¢¢¢¢¢¢¢¢¢¢¢££££££££££££¢¢¢¢¢¢¢¢¢	703777740003771					26					CAS1-Delhi	?	ETH	2009	0	?	?	?	Aseffa A	Weldiya
ETH01200907519	1	¢¢¢££££¢¢¢¢¢¢¢¢¢¢¢¢¢¢¢££££££££££££¢¢££¢¢¢¢¢	703777740003171					25					CAS1-Delhi	?	ETH	2009	0	?	?	?	Aseffa A	Weldiya
ETH01200907522	1	¢¢¢££££¢¢¢¢£¢¢¢¢¢¢¢¢¢¢££££££££££££¢¢££¢¢¢¢¢	703677740003171					2359					CAS1-Delhi	?	ETH	2009	0	?	?	?	Aseffa A	Weldiya
ETH01200907523	1	¢¢¢££££¢¢¢¢¢¢¢¢¢¢¢¢¢¢¢££££££££££££¢¢¢¢¢¢¢¢¢	703777740003771					26					CAS1-Delhi	?	ETH	2009	0	?	?	?	Aseffa A	Weldiya
ETH01200907539	1	¢¢¢££££¢¢£¢¢¢¢¢¢¢¢¢££££££££££££££££¢¢¢¢¢¢¢¢	703377400001771					21					CAS1-Kili	?	ETH	2009	0	?	?	?	Aseffa A	Gonder
ETH01200907541	1	¢¢¢££££¢¢¢¢¢¢¢¢¢¢¢¢¢¢££££££££££££££££££¢¢¢¢	703777700000071					3026					CAS1-Delhi	?	ETH	2009	0	?	?	?	Aseffa A	Gonder
ETH01200907542	1	¢¢¢££££¢¢¢¢¢¢¢¢¢¢¢¢¢¢¢££££££££££££¢£££¢¢¢¢¢	703777740002171					1787					CAS1-Delhi	?	ETH	2009	0	?	?	?	Aseffa A	Gonder
ETH01200907543	1	¢¢¢££££¢¢¢¢¢¢¢¢¢¢¢¢¢¢¢££££££££££££¢¢££¢¢¢¢¢	703777740003171					25					CAS1-Delhi	?	ETH	2009	0	?	?	?	Aseffa A	Gonder
ETH01200907544	1	¢¢¢££££¢¢¢¢¢¢¢£¢¢¢¢¢¢¢££££££££££££¢¢££¢¢¢¢¢	703767740003171					309					CAS1-Delhi	?	ETH	2009	0	?	?	?	Aseffa A	Gonder
ETH01200907545	1	¢¢¢££££¢¢¢¢¢¢¢¢¢¢¢¢¢¢¢£££££££££££££¢££¢¢¢¢¢	703777740001171					1199					CAS1-Delhi	?	ETH	2009	0	?	?	?	Aseffa A	Gonder
ETH01200907546	1	¢¢¢££££¢¢£¢¢¢¢¢¢¢¢¢££££££££££££££££¢¢¢¢¢¢¢¢	703377400001771					21					CAS1-Kili	?	ETH	2009	0	?	?	?	Aseffa A	Gonder
ETH01200907547	1	¢¢¢££££¢¢¢¢£¢¢¢¢¢¢¢¢¢¢££££££££££££¢¢££¢¢¢¢¢	703677740003171					2359					CAS1-Delhi	?	ETH	2009	0	?	?	?	Aseffa A	Gonder
ETH01200907551	1	¢¢¢££££¢¢¢¢¢¢¢¢¢¢¢¢¢¢¢££££££££££££¢¢££¢¢¢¢¢	703777740003171					25					CAS1-Delhi	?	ETH	2009	0	?	?	?	Aseffa A	Gonder
ETH01200907557	1	¢¢¢££££¢¢¢¢¢¢¢¢¢¢¢¢¢¢¢££££££££££££¢¢££¢¢¢¢¢	703777740003171					25					CAS1-Delhi	?	ETH	2009	0	?	?	?	Aseffa A	Fiche
ETH01200907564	1	¢¢¢££££¢¢¢¢¢¢¢¢¢¢¢¢¢¢¢££££££££££££¢¢¢¢¢¢¢¢¢	703777740003771					26					CAS1-Delhi	?	ETH	2009	0	?	?	?	Aseffa A	Fiche
ETH01200907566	1	¢¢¢££££¢¢¢¢¢¢¢¢¢¢¢¢¢¢¢££££££££££££¢¢¢¢¢¢¢¢¢	703777740003771					26					CAS1-Delhi	?	ETH	2009	0	?	?	?	Aseffa A	Fiche
ETH01200907569	1	¢¢¢££££¢¢¢¢¢¢¢¢¢¢¢¢¢¢¢££££££££££££¢¢££¢¢¢¢¢	703777740003171					25					CAS1-Delhi	?	ETH	2009	0	?	?	?	Aseffa A	Negele
ETH01200907570	1	¢¢¢££££¢¢¢¢¢¢¢¢¢¢¢¢¢¢¢££££££££££££¢¢¢££¢¢¢¢	703777740003471					247					CAS1-Delhi	?	ETH	2009	0	?	?	?	Aseffa A	Negele
ETH01200907571	1	¢¢¢££££¢¢¢¢¢¢¢¢¢¢¢¢¢¢¢££££££££££££¢¢¢££¢¢¢¢	703777740003471					247					CAS1-Delhi	?	ETH	2009	0	?	?	?	Aseffa A	Negele
ETH01200907577	1	¢¢¢££££¢¢¢¢¢¢¢¢¢¢¢¢¢¢¢££££££££££££¢¢££¢¢¢¢¢	703777740003171					25					CAS1-Delhi	?	ETH	2009	0	?	?	?	Aseffa A	Filtu
ETH01200907581	1	¢¢¢££££¢¢¢¢¢¢¢¢¢¢¢¢¢¢¢££££££££££££¢¢££¢¢¢¢¢	703777740003171					25					CAS1-Delhi	?	ETH	2009	0	?	?	?	Aseffa A	Negele
ETH01200907590	1	¢¢¢££££¢¢¢¢¢£¢¢¢¢¢¢¢¢¢££££££££££££¢¢££¢¢¢¢¢	703737740003171					1198					CAS1-Delhi	?	ETH	2009	0	?	?	?	Aseffa A	Negele
ETH01200907594	1	¢¢¢££££¢¢¢¢¢¢¢¢¢¢¢¢¢¢¢££££££££££££¢¢¢¢¢¢¢¢¢	703777740003771					26					CAS1-Delhi	?	ETH	2009	0	?	?	?	Aseffa A	Negele
ETH01200907600	1	¢¢¢££££¢¢¢¢¢¢¢¢¢¢¢¢¢¢¢££££££££££££¢¢¢¢¢¢¢¢¢	703777740003771					26					CAS1-Delhi	?	ETH	2009	0	?	?	?	Aseffa A	Fiche
ETH01200907602	1	¢¢¢££££¢¢£¢¢¢¢¢¢¢¢¢££££££££££££££££¢¢¢¢¢¢¢¢	703377400001771					21					CAS1-Kili	?	ETH	2009	0	?	?	?	Aseffa A	Fiche
ETH01200907604	1	¢¢¢££££¢¢¢¢¢¢¢¢¢¢¢¢¢¢¢££££££££££££¢¢¢¢¢¢¢¢¢	703777740003771					26					CAS1-Delhi	?	ETH	2009	0	?	?	?	Aseffa A	Fiche
ETH01200907615	1	¢¢¢££££¢¢¢¢¢¢¢¢¢¢¢¢¢¢¢££££££££££££¢¢¢¢¢¢¢¢¢	703777740003771					26					CAS1-Delhi	?	ETH	2009	0	?	?	?	Aseffa A	Negele
ETH01200907617	1	¢¢¢££££¢¢¢¢¢¢¢¢¢¢¢¢¢¢¢££££££££££££¢¢¢££¢¢¢¢	703777740003471					247					CAS1-Delhi	?	ETH	2009	0	?	?	?	Aseffa A	Fiche
ETH01200907620	1	¢¢¢££££¢¢¢¢¢¢¢¢¢¢¢¢¢¢¢££££££££££££¢¢££¢¢¢¢¢	703777740003171					25					CAS1-Delhi	?	ETH	2009	0	?	?	?	Aseffa A	Fiche
ETH01200907621	1	¢¢¢££££¢¢¢¢¢¢¢¢¢¢¢¢¢¢¢££££££££££££¢¢££¢¢¢¢¢	703777740003171					25					CAS1-Delhi	?	ETH	2009	0	?	?	?	Aseffa A	Weldiya
ETH01200907624	1	¢¢¢££££¢¢¢¢¢¢¢¢¢¢¢¢¢¢¢££££££££££££¢¢££¢¢¢¢¢	703777740003171					25					CAS1-Delhi	?	ETH	2009	0	?	?	?	Aseffa A	Gonder
ETH01200907625	1	¢¢¢££££¢¢¢¢¢¢¢¢¢¢¢¢¢¢¢££££££££££££¢¢¢¢¢¢¢¢¢	703777740003771					26					CAS1-Delhi	?	ETH	2009	0	?	?	?	Aseffa A	Gonder
ETH01200907626	1	¢¢¢££££¢¢¢¢¢¢¢¢¢¢¢¢¢¢¢££££££££££££¢¢££¢¢¢¢¢	703777740003171					25					CAS1-Delhi	?	ETH	2009	0	?	?	?	Aseffa A	Gonder
ETH01200907627	1	¢¢¢££££¢¢¢¢¢£¢¢¢¢¢¢¢¢¢££££££££££££¢¢££¢¢¢¢¢	703737740003171					1198					CAS1-Delhi	?	ETH	2009	0	?	?	?	Aseffa A	Gonder
ETH01200907630	1	¢¢¢££££¢¢¢¢¢¢¢¢¢¢¢¢¢¢¢££££££££££££¢¢££¢¢¢¢¢	703777740003171					25					CAS1-Delhi	?	ETH	2009	0	?	?	?	Aseffa A	Gonder
ETH01200907632	1	¢¢¢££££¢¢¢¢¢¢¢¢¢¢¢¢¢¢¢££££££££££££¢¢££¢¢¢¢¢	703777740003171					25					CAS1-Delhi	?	ETH	2009	0	?	?	?	Aseffa A	Gonder
ETH01200907634	1	¢¢¢££££¢¢¢¢¢¢¢¢¢¢¢¢¢¢¢££££££££££££¢¢££¢¢¢¢¢	703777740003171					25					CAS1-Delhi	?	ETH	2009	0	?	?	?	Aseffa A	Gonder
ETH01200907636	1	¢¢¢££££¢¢£¢¢¢¢¢¢¢¢¢££££££££££££££££¢¢¢¢¢¢¢¢	703377400001771					21					CAS1-Kili	?	ETH	2009	0	?	?	?	Aseffa A	Gonder
ETH01200907644	1	¢¢¢££££¢¢¢¢¢¢¢¢¢¢¢¢¢¢¢££££££££££££¢¢££¢¢¢¢¢	703777740003171					25					CAS1-Delhi	?	ETH	2009	0	?	?	?	Aseffa A	Butajira
ETH01200907645	1	¢¢¢££££¢¢¢¢¢¢¢¢¢¢¢¢¢¢¢££££££££££££¢¢¢££¢¢¢¢	703777740003471					247					CAS1-Delhi	?	ETH	2009	0	?	?	?	Aseffa A	Butajira
ETH01200907648	1	¢¢¢££££¢¢¢¢¢¢¢¢¢¢¢¢¢¢¢££££££££££££¢¢££¢¢¢¢¢	703777740003171					25					CAS1-Delhi	?	ETH	2009	0	?	?	?	Aseffa A	Fiche
ETH01200907651	1	¢¢¢££££¢¢¢¢¢¢¢¢¢¢¢¢¢¢¢££££££££££££¢¢¢¢¢¢¢¢¢	703777740003771					26					CAS1-Delhi	?	ETH	2009	0	?	?	?	Aseffa A	Fiche
ETH01200907653	1	¢¢¢££££¢¢¢¢¢¢¢¢¢¢¢¢¢¢¢££££££££££££¢¢££¢¢¢¢¢	703777740003171					25					CAS1-Delhi	?	ETH	2009	0	?	?	?	Aseffa A	Fiche
ETH01200907656	1	¢¢¢££££¢¢¢¢¢¢¢¢¢¢¢¢¢¢¢££££££££££££¢¢¢¢¢¢¢¢¢	703777740003771					26					CAS1-Delhi	?	ETH	2009	0	?	?	?	Aseffa A	Fiche
ETH01200907667	1	¢¢¢££££¢¢¢¢¢¢¢¢¢¢¢¢¢¢¢££££££££££££¢¢££¢¢¢¢¢	703777740003171					25					CAS1-Delhi	?	ETH	2009	0	?	?	?	Aseffa A	Fiche
ETH01200907668	1	¢¢¢££££¢¢¢¢¢¢¢¢¢¢¢¢¢¢¢££££££££££££¢¢££¢¢¢¢¢	703777740003171					25					CAS1-Delhi	?	ETH	2009	0	?	?	?	Aseffa A	Fiche
ETH01200907682	1	¢¢¢££££¢¢¢¢¢¢¢¢¢¢¢¢¢¢£££££££££££££¢¢¢¢¢¢¢¢¢	703777700003771					142					CAS1-Delhi	?	ETH	2009	0	?	?	?	Aseffa A	Negele
ETH01200907691	1	¢¢¢££££¢¢¢¢¢¢¢¢¢¢¢¢¢¢¢££££££££££££¢¢££¢¢¢¢¢	703777740003171					25					CAS1-Delhi	?	ETH	2009	0	?	?	?	Aseffa A	Negele
ETH01200907700	1	¢¢¢££££¢¢¢¢¢¢¢¢¢¢¢¢¢¢¢££££££££££££¢¢¢¢¢¢¢¢¢	703777740003771					26					CAS1-Delhi	?	ETH	2009	0	?	?	?	Aseffa A	Filtu
ETH01200907701	1	¢¢¢££££¢¢£¢¢¢¢¢¢¢¢¢££££££££££££££££¢¢¢¢¢¢¢¢	703377400001771					21					CAS1-Kili	?	ETH	2009	0	?	?	?	Aseffa A	Negele
ETH01200907704	1	¢¢¢££££¢¢£¢¢¢¢¢¢¢¢¢££££££££££££££££¢¢¢¢¢¢¢¢	703377400001771					21					CAS1-Kili	?	ETH	2009	0	?	?	?	Aseffa A	Negele
ETH01200907705	1	¢¢¢££££¢¢£¢¢¢¢¢¢¢¢¢££££££££££££££££¢¢¢¢¢¢¢¢	703377400001771					21					CAS1-Kili	?	ETH	2009	0	?	?	?	Aseffa A	Negele
ETH01200907707	1	¢¢¢££££¢¢¢¢¢¢¢¢¢¢¢¢¢¢¢££££££££££££¢¢££¢¢¢¢¢	703777740003171					25					CAS1-Delhi	?	ETH	2009	0	?	?	?	Aseffa A	Negele
ETH01200907715	1	¢¢¢££££¢¢£¢¢¢¢¢¢¢¢¢££££££££££££££££¢¢¢¢¢¢¢¢	703377400001771					21					CAS1-Kili	?	ETH	2009	0	?	?	?	Aseffa A	Negele
ETH01200907726	1	¢¢¢££££¢¢¢¢¢¢¢¢¢¢¢¢¢¢¢££££££££££££¢¢££¢¢¢¢¢	703777740003171					25					CAS1-Delhi	?	ETH	2009	0	?	?	?	Aseffa A	Weldiya
ETH01200907728	1	¢¢¢££££¢¢£¢¢¢¢¢¢¢¢¢££££££££££££££££¢¢¢¢¢¢¢¢	703377400001771					21					CAS1-Kili	?	ETH	2009	0	?	?	?	Aseffa A	Gonder
ETH01200907729	1	¢¢¢££££¢¢¢¢¢¢¢¢¢¢¢¢¢¢¢££££££££££££¢¢££¢¢¢¢¢	703777740003171					25					CAS1-Delhi	?	ETH	2009	0	?	?	?	Aseffa A	Gonder
ETH01200907730	1	¢¢¢££££¢¢¢¢¢¢¢¢¢¢¢¢¢¢¢££££££££££££¢¢¢¢¢¢¢¢¢	703777740003771					26					CAS1-Delhi	?	ETH	2009	0	?	?	?	Aseffa A	Gonder
ETH01200907731	1	¢¢¢££££¢¢¢¢¢¢¢¢¢¢¢¢¢¢¢££££££££££££¢¢££¢¢¢¢¢	703777740003171					25					CAS1-Delhi	?	ETH	2009	0	?	?	?	Aseffa A	Gonder
ETH01200907732	1	¢¢¢££££¢¢¢¢¢¢¢¢¢¢¢¢¢¢¢££££££££££££¢¢¢¢¢¢¢¢¢	703777740003771					26					CAS1-Delhi	?	ETH	2009	0	?	?	?	Aseffa A	Gonder
ETH01200907740	1	¢¢¢££££¢¢¢¢¢¢¢¢¢¢¢£¢¢¢££££££££££££¢¢££¢¢¢¢¢	703777340003171					Orphan					CAS1-Delhi	?	ETH	2009	0	?	?	?	Aseffa A	Fiche
ETH01200907747	1	¢¢¢££££¢¢¢¢¢¢¢¢¢¢¢¢¢¢¢££££££££££££¢¢¢¢¢¢¢¢¢	703777740003771					26					CAS1-Delhi	?	ETH	2009	0	?	?	?	Aseffa A	Fiche
ETH01200907753	1	¢¢¢££££¢¢¢¢¢¢¢¢¢¢¢¢¢¢¢££££££££££££¢¢££¢¢¢¢¢	703777740003171					25					CAS1-Delhi	?	ETH	2009	0	?	?	?	Aseffa A	Fiche
ETH01200907758	1	¢¢¢££££¢¢¢¢¢¢¢¢¢¢¢¢¢¢£££££££££££££¢¢¢¢¢¢¢¢¢	703777700003771					142					CAS1-Delhi	?	ETH	2009	0	?	?	?	Aseffa A	Fiche
ETH01200907760	1	¢¢¢££££¢¢¢¢¢¢¢¢¢¢¢¢£££££££££££££££¢¢££¢¢¢¢¢	703777400003171					600					CAS1-Delhi	?	ETH	2009	0	?	?	?	Aseffa A	Fiche
ETH01200907761	1	¢¢¢££££¢¢¢¢¢¢¢¢¢¢¢¢¢¢¢££££££££££££¢¢££¢¢¢¢¢	703777740003171					25					CAS1-Delhi	?	ETH	2009	0	?	?	?	Aseffa A	Fiche
ETH01200907768	1	¢¢¢££££¢¢¢¢¢¢¢¢¢¢¢¢¢¢¢££££££££££££¢¢££¢¢¢¢¢	703777740003171					25					CAS1-Delhi	?	ETH	2009	0	?	?	?	Aseffa A	Fiche
ETH01200907769	1	¢¢¢££££¢¢¢¢¢¢¢¢¢¢¢¢¢¢¢££££££££££££¢¢££¢¢¢¢¢	703777740003171					25					CAS1-Delhi	?	ETH	2009	0	?	?	?	Aseffa A	Fiche
ETH01200907772	1	¢¢¢££££¢¢£¢¢¢¢¢¢¢¢¢££££££££££££££££¢¢¢¢¢¢¢¢	703377400001771					21					CAS1-Kili	?	ETH	2009	0	?	?	?	Aseffa A	Fiche
ETH01200907780	1	¢¢¢££££¢¢¢¢¢¢¢¢¢¢¢¢¢¢¢££££££££££££¢¢££¢¢¢¢¢	703777740003171					25					CAS1-Delhi	?	ETH	2009	0	?	?	?	Aseffa A	Gonder
ETH01200907788	1	¢¢¢££££¢¢¢¢¢¢¢¢¢¢¢¢¢¢¢££££££££££££¢¢££¢¢¢¢¢	703777740003171					25					CAS1-Delhi	?	ETH	2009	0	?	?	?	Aseffa A	Fiche
ETH01200907789	1	¢¢¢££££¢¢¢¢¢¢¢¢¢¢¢¢¢¢¢££££££££££££¢¢££¢¢¢¢¢	703777740003171					25					CAS1-Delhi	?	ETH	2009	0	?	?	?	Aseffa A	Fiche
ETH01200907794	1	¢¢¢££££¢¢¢¢¢¢¢¢¢¢¢¢¢¢¢££££££££££££¢¢¢¢¢¢¢¢¢	703777740003771					26					CAS1-Delhi	?	ETH	2009	0	?	?	?	Aseffa A	Negele
ETH01200907802	1	¢¢¢££££¢¢¢¢¢¢¢¢¢¢¢¢¢¢¢££££££££££££¢¢££¢¢¢¢¢	703777740003171					25					CAS1-Delhi	?	ETH	2009	0	?	?	?	Aseffa A	Negele
ETH01200907803	1	¢¢¢££££¢¢¢¢¢¢¢¢¢¢¢¢¢¢¢££££££££££££¢¢££¢¢¢¢¢	703777740003171					25					CAS1-Delhi	?	ETH	2009	0	?	?	?	Aseffa A	Negele
ETH01200907813	1	¢¢¢££££¢¢£¢¢¢¢£¢¢¢¢££££££££££££££££¢¢¢¢¢¢¢¢	703367400001771					1675					CAS1-Kili	?	ETH	2009	0	?	?	?	Aseffa A	Negele
ETH01200907817	1	¢¢¢££££¢¢£¢¢¢¢¢¢¢¢¢££££££££££££££££¢¢¢¢¢¢¢¢	703377400001771					21					CAS1-Kili	?	ETH	2009	0	?	?	?	Aseffa A	Negele
ETH01200907823	1	¢¢¢££££¢¢¢¢¢¢¢¢¢¢¢¢¢¢¢££££££££££££¢¢¢¢¢¢¢¢¢	703777740003771					26					CAS1-Delhi	?	ETH	2009	0	?	?	?	Aseffa A	Weldiya
ETH01200907824	1	¢¢¢££££¢¢£¢¢¢¢¢¢¢¢¢££££££££££££££££¢¢¢¢¢¢¢¢	703377400001771					21					CAS1-Kili	?	ETH	2009	0	?	?	?	Aseffa A	Weldiya
ETH01201007829	1	¢¢¢££££¢¢¢¢¢¢¢¢¢¢¢¢¢¢¢££££££££££££¢¢££¢¢¢¢¢	703777740003171					25					CAS1-Delhi	?	ETH	2010	0	?	?	?	Aseffa A	Gonder
ETH01201007835	1	¢¢¢££££¢¢¢¢¢¢¢¢¢¢¢¢¢¢¢££££££££££££¢¢£££¢¢¢¢	703777740003071					381					CAS1-Delhi	?	ETH	2010	0	?	?	?	Aseffa A	Gimbi
ETH01201007841	1	¢¢¢££££¢¢¢¢£¢¢¢¢¢¢¢¢¢¢££££££££££££¢¢££¢¢¢¢¢	703677740003171					2359					CAS1-Delhi	?	ETH	2010	0	?	?	?	Aseffa A	Negele
ETH01201007865	1	¢¢¢££££¢¢¢¢¢¢¢¢¢¢¢¢¢¢¢££££££££££££¢¢££¢¢¢¢¢	703777740003171					25					CAS1-Delhi	?	ETH	2010	0	?	?	?	Aseffa A	Gimbi
ETH01201007868	1	¢¢¢££££¢¢¢¢¢¢¢¢¢¢¢¢¢¢¢££££££££££££¢¢££¢£¢¢¢	703777740003131					1312					CAS1-Delhi	?	ETH	2010	0	?	?	?	Aseffa A	Gimbi
ETH01201007869	1	¢¢¢££££¢¢¢¢¢¢¢¢¢¢¢¢¢¢¢££££££££££££¢¢¢¢¢¢¢¢¢	703777740003771					26					CAS1-Delhi	?	ETH	2010	0	?	?	?	Aseffa A	Gimbi
ETH01201007889	1	¢¢¢££££¢¢¢¢¢¢¢¢¢¢¢¢¢¢¢££££££££££££¢¢££¢¢¢¢¢	703777740003171					25					CAS1-Delhi	?	ETH	2010	0	?	?	?	Aseffa A	Fiche
ETH01201007914	1	¢¢¢££££¢¢¢¢¢¢¢¢¢¢¢¢¢¢£££££££££££££¢¢¢¢¢¢¢¢¢	703777700003771					142					CAS1-Delhi	?	ETH	2010	0	?	?	?	Aseffa A	Fiche
ETH01201007918	1	¢¢¢££££¢¢£¢¢¢¢¢¢¢¢¢££££££££££££££££¢¢¢¢¢¢¢¢	703377400001771					21					CAS1-Kili	?	ETH	2010	0	?	?	?	Aseffa A	Fiche
ETH01201007922	1	¢¢¢££££¢¢¢¢¢¢¢¢¢¢¢¢¢¢¢££££££££££££¢¢££¢¢¢¢¢	703777740003171					25					CAS1-Delhi	?	ETH	2010	0	?	?	?	Aseffa A	Fiche
ETH01201007923	1	¢¢¢££££¢¢¢¢¢¢¢¢¢¢¢¢¢¢¢£££££££££££££££££££££	703777740000000					1264					CAS1-Delhi	?	ETH	2010	0	?	?	?	Aseffa A	Fiche
ETH01201007926	1	¢¢¢££££¢¢¢££££¢¢¢¢¢¢¢¢££££££££££££¢¢¢¢¢¢¢¢¢	703417740003771					3319					CAS1-Delhi	?	ETH	2010	0	?	?	?	Aseffa A	Filtu
ETH01201007935	1	¢¢¢££££¢¢£¢¢¢¢¢¢¢¢¢££££££££££££££££¢¢¢¢¢¢¢¢	703377400001771					21					CAS1-Kili	?	ETH	2010	0	?	?	?	Aseffa A	Negele
ETH01201007938	1	¢¢¢££££¢¢¢¢¢¢¢¢¢¢¢¢¢¢¢££££££££££££¢¢££¢¢¢¢¢	703777740003171					25					CAS1-Delhi	?	ETH	2010	0	?	?	?	Aseffa A	Negele
ETH01201007947	1	¢¢¢££££¢¢£¢¢¢¢¢¢¢¢¢££££££££££££££££¢¢¢¢¢¢¢¢	703377400001771					21					CAS1-Kili	?	ETH	2010	0	?	?	?	Aseffa A	Negele
ETH01201007949	1	¢¢¢££££¢¢¢¢¢¢¢¢¢¢¢¢¢¢¢££££££££££££¢¢££¢¢¢¢¢	703777740003171					25					CAS1-Delhi	?	ETH	2010	0	?	?	?	Aseffa A	Negele
ETH01201007952	1	¢¢¢££££¢¢¢¢¢¢¢¢¢¢¢¢¢¢¢££££££££££££¢¢££¢¢¢¢¢	703777740003171					25					CAS1-Delhi	?	ETH	2010	0	?	?	?	Aseffa A	Negele
ETH01201007954	1	¢¢¢££££¢¢¢¢¢¢¢¢¢¢¢¢¢¢¢££££££££££££¢¢££¢¢¢¢¢	703777740003171					25					CAS1-Delhi	?	ETH	2010	0	?	?	?	Aseffa A	Fiche
ETH01201007957	1	¢¢¢££££¢¢¢¢¢¢¢¢¢¢¢¢¢¢¢££££££££££££¢¢¢¢¢¢¢¢¢	703777740003771					26					CAS1-Delhi	?	ETH	2010	0	?	?	?	Aseffa A	Fiche
ETH01201007959	1	¢¢¢££££¢¢¢¢¢¢¢¢¢¢¢¢¢¢¢££££££££££££¢¢££¢¢¢¢¢	703777740003171					25					CAS1-Delhi	?	ETH	2010	0	?	?	?	Aseffa A	Holeta
ETH01201007964	1	¢¢¢££££¢¢¢¢¢¢¢¢¢¢¢¢¢¢¢££££££££££££¢¢¢¢¢¢¢¢¢	703777740003771					26					CAS1-Delhi	?	ETH	2010	0	?	?	?	Aseffa A	Holeta
ETH01201007965	1	¢¢¢££££¢¢¢¢¢¢¢¢¢¢¢¢¢¢¢££££££££££££¢¢££¢¢¢¢¢	703777740003171					25					CAS1-Delhi	?	ETH	2010	0	?	?	?	Aseffa A	Holeta
ETH01201007970	1	¢¢¢££££¢¢¢¢¢¢¢¢¢¢¢¢¢¢¢££££££££££££¢¢££¢¢¢¢¢	703777740003171					25					CAS1-Delhi	?	ETH	2010	0	?	?	?	Aseffa A	Weldiya
ETH01201007972	1	¢¢¢££££¢¢¢¢¢¢¢¢¢¢¢¢¢¢¢££££££££££££¢¢¢££¢¢¢¢	703777740003471					247					CAS1-Delhi	?	ETH	2010	0	?	?	?	Aseffa A	Weldiya
ETH01201007973	1	¢¢¢££££¢¢¢¢¢¢¢¢¢¢¢¢¢¢¢££££££££££££¢¢££¢¢¢¢¢	703777740003171					25					CAS1-Delhi	?	ETH	2010	0	?	?	?	Aseffa A	Weldiya
ETH01201007974	1	¢¢¢££££¢¢¢¢¢¢¢¢¢¢¢¢¢¢¢££££££££££££¢¢££¢¢¢¢¢	703777740003171					25					CAS1-Delhi	?	ETH	2010	0	?	?	?	Aseffa A	Weldiya
ETH01201007979	1	¢¢¢££££¢¢¢¢¢¢¢¢¢¢¢¢¢¢¢££££££££££££¢¢££¢¢¢¢¢	703777740003171					25					CAS1-Delhi	?	ETH	2010	0	?	?	?	Aseffa A	Holeta
ETH01201007989	1	¢¢¢££££¢¢¢¢¢¢¢¢¢¢¢¢¢¢¢££££££££££££¢¢££¢¢¢¢¢	703777740003171					25					CAS1-Delhi	?	ETH	2010	0	?	?	?	Aseffa A	Gimbi
ETH01201007994	1	¢¢¢££££¢¢¢¢¢¢¢¢¢¢¢¢¢¢¢££££££££££££¢¢££¢£¢¢¢	703777740003131					1312					CAS1-Delhi	?	ETH	2010	0	?	?	?	Aseffa A	Gimbi
ETH01201008011	1	¢¢¢££££¢¢¢¢¢¢¢¢¢¢¢¢¢¢¢££££££££££££¢¢££¢¢¢¢¢	703777740003171					25					CAS1-Delhi	?	ETH	2010	0	?	?	?	Aseffa A	Butajira
ETH01201008012	1	¢¢¢££££¢¢¢¢¢¢¢¢¢¢¢¢¢¢¢££££££££££££¢¢££¢¢¢¢¢	703777740003171					25					CAS1-Delhi	?	ETH	2010	0	?	?	?	Aseffa A	Butajira
ETH01201008017	1	¢¢¢££££¢¢¢¢¢¢¢¢¢¢¢¢¢££££££££££££££¢¢££¢¢¢¢¢	703777600003171					2683					CAS1-Delhi	?	ETH	2010	0	?	?	?	Aseffa A	Butajira
ETH01201008020	1	¢¢¢££££¢¢¢¢¢¢¢¢¢¢¢¢¢¢¢££££££££££££¢¢££¢¢¢¢¢	703777740003171					25					CAS1-Delhi	?	ETH	2010	0	?	?	?	Aseffa A	Fiche
ETH01201008026	1	¢¢¢££££¢¢¢¢¢¢¢¢¢¢¢¢¢¢¢££££££££££££¢¢££¢¢¢¢¢	703777740003171					25					CAS1-Delhi	?	ETH	2010	0	?	?	?	Aseffa A	Fiche
ETH01201008027	1	¢¢¢££££¢¢¢¢¢¢¢¢¢¢¢¢¢¢¢££££££££££££¢¢££¢¢¢¢¢	703777740003171					25					CAS1-Delhi	?	ETH	2010	0	?	?	?	Aseffa A	Fiche
ETH01201008029	1	¢¢¢££££¢¢¢¢¢¢¢¢¢¢¢¢¢¢¢££££££££££££¢¢££¢¢¢¢¢	703777740003171					25					CAS1-Delhi	?	ETH	2010	0	?	?	?	Aseffa A	Fiche
ETH01201008039	1	¢¢¢££££¢¢¢¢¢¢¢¢¢¢¢¢¢¢¢££££££££££££¢¢¢¢¢¢¢¢¢	703777740003771					26					CAS1-Delhi	?	ETH	2010	0	?	?	?	Aseffa A	Chancho
ETH01201008040	1	¢¢¢££££¢¢¢¢¢¢¢¢¢¢¢¢¢¢¢££££££££££££¢¢¢¢¢¢¢¢¢	703777740003771					26					CAS1-Delhi	?	ETH	2010	0	?	?	?	Aseffa A	Chancho
ETH01201008068	1	¢¢¢££££¢¢¢¢¢¢¢¢¢¢¢¢¢¢¢££££££££££££¢¢££¢¢¢¢¢	703777740003171					25					CAS1-Delhi	?	ETH	2010	0	?	?	?	Aseffa A	Fiche
ETH01201008076	1	¢¢¢££££¢¢¢¢¢¢¢¢¢¢¢¢¢¢¢££££££££££££¢¢££¢¢¢¢¢	703777740003171					25					CAS1-Delhi	?	ETH	2010	0	?	?	?	Aseffa A	Butajira
ETH01201008079	1	¢¢¢££££¢¢¢¢¢¢¢¢¢¢¢¢¢¢¢££££££££££££¢¢¢¢¢¢¢¢¢	703777740003771					26					CAS1-Delhi	?	ETH	2010	0	?	?	?	Aseffa A	Gonder
ETH01201008080	1	¢¢¢££££¢¢¢¢¢¢¢¢¢¢¢¢¢¢¢££££££££££££¢¢££¢¢¢¢¢	703777740003171					25					CAS1-Delhi	?	ETH	2010	0	?	?	?	Aseffa A	Gonder
ETH01201008081	1	¢¢¢££££¢¢¢¢¢¢¢¢¢¢¢¢¢¢¢££££££££££££¢¢££¢¢¢¢¢	703777740003171					25					CAS1-Delhi	?	ETH	2010	0	?	?	?	Aseffa A	Gonder
ETH01201008082	1	¢¢¢££££¢¢¢¢¢¢¢¢¢¢¢¢¢¢¢££££££££££££¢¢££¢¢¢¢¢	703777740003171					25					CAS1-Delhi	?	ETH	2010	0	?	?	?	Aseffa A	Gonder
ETH01201008084	1	¢¢¢££££¢¢¢¢£¢¢¢¢¢¢¢¢¢¢££££££££££££¢¢££¢¢¢¢¢	703677740003171					2359					CAS1-Delhi	?	ETH	2010	0	?	?	?	Aseffa A	Gonder
ETH01201008085	1	¢¢¢££££¢¢¢¢¢¢¢¢¢¢¢¢¢¢¢££££££££££££¢¢££¢¢¢¢¢	703777740003171					25					CAS1-Delhi	?	ETH	2010	0	?	?	?	Aseffa A	Gonder
ETH01201008086	1	¢¢¢££££¢¢¢¢¢¢¢¢¢¢¢¢¢¢¢££££££££££££¢¢¢¢¢¢¢¢¢	703777740003771					26					CAS1-Delhi	?	ETH	2010	0	?	?	?	Aseffa A	Gonder
ETH01201008087	1	¢¢¢££££¢¢¢¢¢¢¢¢¢¢¢¢¢¢¢££££££££££££¢¢££¢¢¢¢¢	703777740003171					25					CAS1-Delhi	?	ETH	2010	0	?	?	?	Aseffa A	Gonder
ETH01201008088	1	¢¢¢££££¢¢¢¢¢£££££¢¢¢¢¢££££££££££££¢¢££¢¢¢¢¢	703701740003171					2973					CAS1-Delhi	?	ETH	2010	0	?	?	?	Aseffa A	Gonder
ETH01201008090	1	¢¢¢££££¢¢¢¢¢¢¢¢¢¢¢¢¢¢¢££££££££££££¢¢££¢¢¢¢¢	703777740003171					25					CAS1-Delhi	?	ETH	2010	0	?	?	?	Aseffa A	Gonder
ETH01201008091	1	¢¢¢££££¢¢¢¢¢¢¢¢¢¢¢¢¢¢¢££££££££££££¢¢¢¢¢¢¢¢¢	703777740003771					26					CAS1-Delhi	?	ETH	2010	0	?	?	?	Aseffa A	Gonder
ETH01201008092	1	¢¢¢££££¢¢¢¢¢¢¢¢¢¢¢¢¢¢¢££££££££££££¢¢££¢¢¢¢¢	703777740003171					25					CAS1-Delhi	?	ETH	2010	0	?	?	?	Aseffa A	Gonder
ETH01201008095	1	¢¢¢££££¢¢¢¢¢¢¢¢¢¢¢¢¢¢¢££££££££££££¢¢¢££¢¢¢¢	703777740003471					247					CAS1-Delhi	?	ETH	2010	0	?	?	?	Aseffa A	Gonder
ETH01201008096	1	¢¢¢££££¢¢¢¢¢¢¢¢¢¢¢¢¢¢¢££££££££££££¢¢££¢¢¢¢¢	703777740003171					25					CAS1-Delhi	?	ETH	2010	0	?	?	?	Aseffa A	Gonder
ETH01201008097	1	¢¢¢££££¢¢¢¢¢¢¢¢¢¢¢¢¢¢¢££££££££££££¢¢££¢¢¢¢¢	703777740003171					25					CAS1-Delhi	?	ETH	2010	0	?	?	?	Aseffa A	Gonder
ETH01201008098	1	¢¢¢££££¢¢¢¢¢¢¢¢¢¢¢¢¢¢¢££££££££££££¢¢££¢¢¢¢¢	703777740003171					25					CAS1-Delhi	?	ETH	2010	0	?	?	?	Aseffa A	Gonder
ETH01201008099	1	¢¢¢££££¢¢¢¢¢¢¢¢¢¢¢¢¢¢¢££££££££££££¢¢££¢¢¢¢¢	703777740003171					25					CAS1-Delhi	?	ETH	2010	0	?	?	?	Aseffa A	Gonder
ETH01201008100	1	¢¢¢££££¢¢¢¢¢£££££¢¢¢¢¢££££££££££££¢¢££¢¢¢¢¢	703701740003171					2973					CAS1-Delhi	?	ETH	2010	0	?	?	?	Aseffa A	Gonder
ETH01201008102	1	¢¢¢££££¢¢¢¢¢¢¢¢¢¢¢¢¢¢¢££££££££££££¢¢££¢¢¢¢¢	703777740003171					25					CAS1-Delhi	?	ETH	2010	0	?	?	?	Aseffa A	Gonder
ETH01201008103	1	¢¢¢££££¢¢¢¢¢¢¢¢¢¢¢¢¢¢¢££££££££££££¢¢££¢¢¢¢¢	703777740003171					25					CAS1-Delhi	?	ETH	2010	0	?	?	?	Aseffa A	Gonder
ETH01201008104	1	¢¢¢££££¢¢¢¢¢¢¢¢¢¢¢¢¢¢¢££££££££££££¢¢££¢¢¢¢¢	703777740003171					25					CAS1-Delhi	?	ETH	2010	0	?	?	?	Aseffa A	Gonder
ETH01201008105	1	¢¢¢££££¢¢¢¢¢¢¢¢¢¢¢¢¢¢¢££££££££££££¢¢££¢¢¢¢¢	703777740003171					25					CAS1-Delhi	?	ETH	2010	0	?	?	?	Aseffa A	Gonder
ETH01201008106	1	¢¢¢££££¢¢¢¢¢¢¢¢¢¢¢¢¢¢¢££££££££££££¢¢££¢¢¢¢¢	703777740003171					25					CAS1-Delhi	?	ETH	2010	0	?	?	?	Aseffa A	Gonder
ETH01201008109	1	¢¢¢££££¢¢¢¢¢¢¢¢¢¢¢¢¢¢¢££££££££££££¢¢££¢¢¢¢¢	703777740003171					25					CAS1-Delhi	?	ETH	2010	0	?	?	?	Aseffa A	Gonder
ETH01201008110	1	¢¢¢££££¢¢¢¢¢¢¢¢¢¢¢¢¢¢¢££££££££££££¢¢££¢¢¢¢¢	703777740003171					25					CAS1-Delhi	?	ETH	2010	0	?	?	?	Aseffa A	Gonder
ETH01201008116	1	¢¢¢££££¢¢£¢¢¢¢¢¢¢¢¢££££££££££££££££¢¢¢¢¢¢¢¢	703377400001771					21					CAS1-Kili	?	ETH	2010	0	?	?	?	Aseffa A	Gonder
ETH01201008118	1	¢¢¢££££¢¢£££££££££££££££££££££££££¢¢££¢¢¢¢¢	703000000003171					Orphan					CAS	?	ETH	2010	0	?	?	?	Aseffa A	Gonder
ETH01201008119	1	¢¢¢££££¢¢¢¢¢£££££¢¢¢¢¢££££££££££££¢¢££¢¢¢¢¢	703701740003171					2973					CAS1-Delhi	?	ETH	2010	0	?	?	?	Aseffa A	Gonder
ETH01201008120	1	¢¢¢££££¢¢¢¢¢¢¢¢¢¢¢¢¢¢¢££££££££££££¢¢££¢¢¢¢¢	703777740003171					25					CAS1-Delhi	?	ETH	2010	0	?	?	?	Aseffa A	Gonder
ETH01201008121	1	¢¢¢££££¢¢¢¢¢¢¢¢¢¢¢¢¢¢¢££££££££££££¢¢££¢¢¢¢¢	703777740003171					25					CAS1-Delhi	?	ETH	2010	0	?	?	?	Aseffa A	Gonder
ETH01201008123	1	¢¢¢££££¢¢¢¢¢¢¢¢¢¢¢¢¢¢¢££££££££££££¢¢¢¢¢¢¢¢¢	703777740003771					26					CAS1-Delhi	?	ETH	2010	0	?	?	?	Aseffa A	Gonder
ETH01201008124	1	¢¢¢££££¢¢¢¢£¢¢¢¢¢¢¢¢¢¢££££££££££££¢¢££¢¢¢¢¢	703677740003171					2359					CAS1-Delhi	?	ETH	2010	0	?	?	?	Aseffa A	Gonder
ETH01201008131	1	¢¢¢££££¢¢¢¢£¢¢¢¢¢¢¢¢¢¢££££££££££££¢¢££¢¢¢¢¢	703677740003171					2359					CAS1-Delhi	?	ETH	2010	0	?	?	?	Aseffa A	Chancho
ETH01201008132	1	¢¢¢££££¢¢¢¢£¢¢¢¢¢¢¢¢¢¢££££££££££££¢¢££¢¢¢¢¢	703677740003171					2359					CAS1-Delhi	?	ETH	2010	0	?	?	?	Aseffa A	Chancho
ETH01201008133	1	¢¢¢££££¢¢¢¢£¢¢¢¢¢¢¢¢¢¢££££££££££££¢¢££¢¢¢¢¢	703677740003171					2359					CAS1-Delhi	?	ETH	2010	0	?	?	?	Aseffa A	Chancho
ETH01201008134	1	¢¢¢££££¢¢¢¢£¢¢¢¢¢¢¢¢¢¢££££££££££££¢¢££¢¢¢¢¢	703677740003171					2359					CAS1-Delhi	?	ETH	2010	0	?	?	?	Aseffa A	Chancho
ETH01201008135	1	¢¢¢££££¢¢¢¢£¢¢¢¢¢¢¢¢¢¢££££££££££££¢¢££¢¢¢¢¢	703677740003171					2359					CAS1-Delhi	?	ETH	2010	0	?	?	?	Aseffa A	Chancho
ETH01201008140	1	¢¢¢££££¢¢¢¢¢¢¢¢¢¢¢¢¢¢¢££££££££££££¢¢¢¢¢¢¢¢¢	703777740003771					26					CAS1-Delhi	?	ETH	2010	0	?	?	?	Aseffa A	Holeta
ETH01201008141	1	¢¢¢££££¢¢¢¢¢¢¢¢¢¢¢¢¢¢¢££££££££££££¢¢¢¢¢¢¢¢¢	703777740003771					26					CAS1-Delhi	?	ETH	2010	0	?	?	?	Aseffa A	Holeta
ETH01201008143	1	¢¢¢££££¢¢£¢¢¢¢¢¢¢¢¢££££££££££££££££¢¢¢¢¢¢¢¢	703377400001771					21					CAS1-Kili	?	ETH	2010	0	?	?	?	Aseffa A	Holeta
POL01200008307	1	¢¢¢££££¢¢¢¢¢£¢¢¢¢¢¢¢¢¢££££££££££££¢¢£¢¢¢¢¢¢	703737740003371					Orphan					CAS1-Delhi	PAK	POL	2000	0	?	?	?	Sajduda A	Warsaw
IND03200309452	1	¢¢¢££££¢¢¢¢¢¢¢¢¢¢¢¢¢¢¢££££££££££££¢¢¢¢¢¢¢¢¢	703777740003771					26					CAS1-Delhi	IND	IND	2003	0	?	?	?	Bhanu NV	New Delhi
IND03200309453	1	¢¢¢££££¢¢¢¢¢¢¢¢¢¢¢¢¢¢¢££££££££££££££¢¢¢£¢¢¢	703777740000731					876					CAS	IND	IND	2003	0	?	?	?	Bhanu NV	New Delhi
IND03200309454	1	¢¢¢££££¢¢¢¢££¢¢¢¢¢¢¢¢£££££££££££££¢¢¢¢¢¢¢¢¢	703637700003771					Orphan					CAS	IND	IND	2003	0	?	?	?	Bhanu NV	New Delhi
IND03200309455	1	¢¢¢££££¢¢¢¢¢¢¢¢¢¢¢¢¢¢¢££££££££££££¢¢¢¢¢¢¢¢¢	703777740003771					26					CAS1-Delhi	IND	IND	2003	0	?	?	?	Bhanu NV	New Delhi
IND03200309456	1	¢¢¢££££¢¢¢¢¢¢¢¢¢¢¢¢¢¢¢££££££££££££¢¢£¢¢¢¢¢¢	703777740003371					428					CAS1-Delhi	IND	IND	2003	0	?	?	?	Bhanu NV	New Delhi
IND03200309457	1	¢¢¢££££¢¢¢¢¢¢¢¢¢¢¢¢¢¢¢££££££££££££¢¢¢¢¢¢¢¢¢	703777740003771					26					CAS1-Delhi	IND	IND	2003	0	?	?	?	Bhanu NV	New Delhi
NLD06199809458	1	¢¢¢££££¢¢¢¢¢¢¢¢¢¢¢¢¢¢¢££££££££££££¢¢¢¢¢¢¢¢¢	703777740003771					26					CAS1-Delhi	IND	NLD	1998	0	?	?	?	Bhanu NV	Amsterdam
NLD06199809459	1	¢¢¢££££¢¢¢¢¢¢¢¢¢¢¢¢¢¢¢££££££££££££¢¢¢¢¢¢¢¢¢	703777740003771					26					CAS1-Delhi	IND	NLD	1998	0	?	?	?	Bhanu NV	Amsterdam
NLD06199809460	1	¢¢¢££££¢¢¢¢¢¢¢¢¢¢¢¢¢¢¢££££££££££££¢¢¢¢¢¢¢¢¢	703777740003771					26					CAS1-Delhi	IND	NLD	1998	0	?	?	?	Bhanu NV	Amsterdam
NLD06199809461	1	¢¢¢££££¢¢¢¢¢¢¢¢¢¢¢¢¢¢¢££££££££££££¢¢¢¢¢¢¢¢¢	703777740003771					26					CAS1-Delhi	IND	NLD	1998	0	?	?	?	Bhanu NV	Amsterdam
NLD06199809462	1	¢¢¢££££¢¢¢¢¢¢¢¢¢¢¢¢¢¢¢££££££££££££¢¢££¢¢¢¢¢	703777740003171					25					CAS1-Delhi	IND	NLD	1998	0	?	?	?	Bhanu NV	Amsterdam
NLD06199809463	1	¢¢¢£££££££¢¢¢¢¢¢¢¢¢¢¢¢££££££££££££¢¢¢¢¢£¢¢¢	700377740003731					Orphan					CAS2	IND	NLD	1998	0	?	?	?	Bhanu NV	Amsterdam
NLD06199809464	1	¢¢¢££££¢¢¢¢¢¢¢¢¢¢¢¢¢¢¢££££££££££££¢¢¢¢¢¢¢¢¢	703777740003771					26					CAS1-Delhi	IND	NLD	1998	0	?	?	?	Bhanu NV	Amsterdam
NLD06199809465	1	¢¢¢££££¢¢¢¢¢¢¢¢¢¢¢¢¢¢¢££££££££££££¢¢¢¢¢¢¢¢¢	703777740003771					26					CAS1-Delhi	IND	NLD	1998	0	?	?	?	Bhanu NV	Amsterdam
NLD06199809468	1	¢¢¢££££¢¢¢¢¢¢¢¢¢¢¢¢¢¢¢££££££££££££¢¢££¢¢¢¢¢	703777740003171					25					CAS1-Delhi	IND	NLD	1998	0	?	?	?	Bhanu NV	Amsterdam
NLD06199809470	1	¢¢¢££££¢¢¢¢¢¢¢¢¢¢¢¢¢¢¢££££££££££££¢¢¢¢¢¢¢¢¢	703777740003771					26					CAS1-Delhi	IND	NLD	1998	0	?	?	?	Bhanu NV	Amsterdam
NLD06199809477	1	¢¢¢£££££££¢¢¢¢¢¢¢¢¢¢¢¢££££££££££££¢¢¢¢¢¢¢¢¢	700377740003771					288					CAS2	IND	NLD	1998	0	?	?	?	Bhanu NV	Amsterdam
NLD06199809479	2	¢¢¢££££¢¢¢¢¢¢¢¢¢¢¢¢¢¢¢££££££££££££¢¢¢¢¢¢¢¢¢	703777740003771					26					CAS1-Delhi	IND	NLD	1998	0	?	?	?	Bhanu NV	Amsterdam
NLD06199809482	1	¢¢¢££££¢¢¢¢¢¢¢¢¢¢¢¢¢¢¢££££££££££££¢¢¢¢¢¢¢¢¢	703777740003771					26					CAS1-Delhi	IND	NLD	1998	0	?	?	?	Bhanu NV	Amsterdam
NLD06199809484	1	¢¢¢££££¢¢¢£££££££££££££££££££££££££££££££££	703400000000000					873					CAS	IND	NLD	1998	0	?	?	?	Bhanu NV	Amsterdam
NLD06199809486	1	¢¢¢££££¢¢¢¢¢¢¢¢¢¢¢¢¢¢¢££££££££££££¢¢££¢¢¢¢¢	703777740003171					25					CAS1-Delhi	IND	NLD	1998	0	?	?	?	Bhanu NV	Amsterdam
NLD06199809487	1	¢¢¢£££££¢¢¢¢¢¢¢¢¢¢¢¢¢££££££££££££££££¢¢¢¢¢¢	701777700000371					Orphan					CAS	IND	NLD	1998	0	?	?	?	Bhanu NV	Amsterdam
NLD06199809488	1	¢¢¢££££¢¢¢¢¢¢¢¢¢¢¢¢¢¢¢££££££££££££¢¢¢¢¢¢¢¢¢	703777740003771					26					CAS1-Delhi	IND	NLD	1998	0	?	?	?	Bhanu NV	Amsterdam
NLD06199809492	1	¢¢¢££££¢¢¢¢¢¢¢¢¢¢¢¢¢¢¢££££££££££££¢¢££¢¢¢¢¢	703777740003171					25					CAS1-Delhi	IND	NLD	1998	0	?	?	?	Bhanu NV	Amsterdam
NLD06199809494	1	¢¢¢££££¢¢¢¢¢¢¢¢¢¢¢¢¢¢¢££££££££££££¢¢¢¢¢¢¢¢¢	703777740003771					26					CAS1-Delhi	IND	NLD	1998	0	?	?	?	Bhanu NV	Amsterdam
NLD06199809495	1	¢¢¢££££¢¢¢¢¢¢¢¢¢¢¢¢¢¢¢££££££££££££¢¢¢¢¢¢¢¢¢	703777740003771					26					CAS1-Delhi	IND	NLD	1998	0	?	?	?	Bhanu NV	Amsterdam
NLD06199809496	1	¢¢¢££££¢¢¢¢¢¢¢¢¢¢¢¢¢¢¢££££££££££££££¢¢¢£¢¢¢	703777740000731					876					CAS	IND	NLD	1998	0	?	?	?	Bhanu NV	Amsterdam
NLD06199809497	1	¢¢¢££££¢¢¢¢¢¢£££££££££££££££££££££££¢¢¢¢¢££	703740000000760					864					CAS	IND	NLD	1998	0	?	?	?	Bhanu NV	Amsterdam
NLD06199809499	1	¢¢¢££££¢¢¢¢¢¢¢¢¢¢¢¢¢££££££££££££££¢¢£££¢¢¢¢	703777600003071					Orphan					CAS	IND	NLD	1998	0	?	?	?	Bhanu NV	Amsterdam
NLD06199809500	1	¢¢¢££££¢¢¢¢¢¢¢¢¢¢¢¢¢¢¢££££££££££££¢¢¢¢¢¢¢¢¢	703777740003771					26					CAS1-Delhi	IND	NLD	1998	0	?	?	?	Bhanu NV	Amsterdam
NLD06199809501	1	¢¢¢££££¢¢¢¢¢¢¢¢¢£¢¢£££££££££££££££££££¢¢¢¢¢	703775400000171					Orphan					CAS	IND	NLD	1998	0	?	?	?	Bhanu NV	Amsterdam
NLD06199809502	1	¢¢¢££££¢¢¢¢¢¢¢¢¢¢¢¢¢¢¢££££££££££££££¢¢¢¢¢¢¢	703777740000771					357					CAS1-Delhi	IND	NLD	1998	0	?	?	?	Bhanu NV	Amsterdam
NLD06199809503	1	¢¢¢££££¢¢¢¢¢¢¢¢¢¢¢¢¢¢¢££££££££££££¢¢¢¢¢¢£¢¢	703777740003751					2783					CAS1-Delhi	IND	NLD	1998	0	?	?	?	Bhanu NV	Amsterdam
NLD06199809504	1	¢¢¢££££¢¢¢¢¢¢¢¢¢¢¢¢¢¢¢££££££££££££¢¢££¢¢¢¢¢	703777740003171					25					CAS1-Delhi	IND	NLD	1998	0	?	?	?	Bhanu NV	Amsterdam
NLD06199809505	1	¢¢¢£££££££¢£¢¢¢¢¢¢¢¢¢¢££££££££££££¢¢¢¢¢¢¢¢¢	700277740003771					Orphan					CAS2	IND	NLD	1998	0	?	?	?	Bhanu NV	Amsterdam
NLD06199809506	1	¢¢¢££££¢¢¢¢¢¢¢¢¢¢¢¢¢¢¢££££££££££££¢¢¢¢¢¢¢¢£	703777740003770					1965					CAS1-Delhi	IND	NLD	1998	0	?	?	?	Bhanu NV	Amsterdam
NLD06199809507	1	¢¢¢££££¢¢¢¢¢¢¢¢¢¢¢¢¢¢¢££££££££££££¢¢¢¢¢¢¢¢¢	703777740003771					26					CAS1-Delhi	IND	NLD	1998	0	?	?	?	Bhanu NV	Amsterdam
NLD06199809509	1	¢¢¢££££¢¢¢¢¢¢¢¢¢¢¢¢¢¢¢££££££££££££¢¢¢¢¢¢¢¢¢	703777740003771					26					CAS1-Delhi	IND	NLD	1998	0	?	?	?	Bhanu NV	Amsterdam
NLD06199809510	1	¢¢¢£££££££¢¢¢¢¢¢¢¢¢¢¢¢££££££££££££¢¢¢¢¢¢¢¢¢	700377740003771					288					CAS2	IND	NLD	1998	0	?	?	?	Bhanu NV	Amsterdam
NLD06199809511	1	¢¢¢££££¢¢¢¢¢¢¢¢¢¢¢¢¢¢¢££££££££££££¢¢¢¢¢¢¢¢¢	703777740003771					26					CAS1-Delhi	IND	NLD	1998	0	?	?	?	Bhanu NV	Amsterdam
NLD06199809512	1	¢¢¢££££¢¢¢¢¢¢¢¢¢¢¢¢¢¢¢££££££££££££¢¢¢¢¢¢¢¢¢	703777740003771					26					CAS1-Delhi	IND	NLD	1998	0	?	?	?	Bhanu NV	Amsterdam
NLD06199809514	1	¢¢¢££££¢¢¢¢¢¢¢¢¢¢¢¢¢¢¢££££££££££££¢¢¢¢¢¢¢¢¢	703777740003771					26					CAS1-Delhi	IND	NLD	1998	0	?	?	?	Bhanu NV	Amsterdam
NLD06199809515	1	¢¢¢££££¢¢¢¢¢¢¢¢¢¢¢¢¢¢¢££££££££££££¢¢¢¢¢¢¢¢¢	703777740003771					26					CAS1-Delhi	IND	NLD	1998	0	?	?	?	Bhanu NV	Amsterdam
NLD06199809516	1	¢¢¢£££££££¢¢¢¢¢¢¢¢¢¢¢¢££££££££££££¢¢¢¢¢¢¢¢¢	700377740003771					288					CAS2	IND	NLD	1998	0	?	?	?	Bhanu NV	Amsterdam
NLD06199809517	1	¢¢¢££££¢¢¢¢¢¢¢¢¢¢¢¢¢¢¢££££££££££££¢¢¢¢¢¢¢¢¢	703777740003771					26					CAS1-Delhi	IND	NLD	1998	0	?	?	?	Bhanu NV	Amsterdam
NLD06199809520	1	¢¢¢£££££££¢¢¢¢¢¢¢¢¢¢¢¢££££££££££££¢¢¢¢¢¢¢¢¢	700377740003771					288					CAS2	IND	NLD	1998	0	?	?	?	Bhanu NV	Amsterdam
NLD06199809521	1	¢¢¢££££¢¢¢¢¢¢¢¢¢¢¢¢¢¢¢££££££££££££¢¢¢¢¢¢¢¢¢	703777740003771					26					CAS1-Delhi	IND	NLD	1998	0	?	?	?	Bhanu NV	Amsterdam
NLD06199809522	1	¢¢¢£££££££¢¢¢¢¢¢¢¢¢¢¢¢££££££££££££¢¢¢¢¢¢¢¢¢	700377740003771					288					CAS2	IND	NLD	1998	0	?	?	?	Bhanu NV	Amsterdam
NLD06199809523	1	¢¢¢££££¢¢¢¢¢¢¢¢¢¢¢¢¢¢£££££££££££££¢¢¢¢¢¢¢¢¢	703777700003771					142					CAS1-Delhi	IND	NLD	1998	0	?	?	?	Bhanu NV	Amsterdam
NLD06199809526	1	¢¢¢££££¢¢¢¢¢¢¢¢¢¢¢¢¢¢¢££££££££££££¢¢¢¢¢¢¢¢¢	703777740003771					26					CAS1-Delhi	IND	NLD	1998	0	?	?	?	Bhanu NV	Amsterdam
NLD06199809527	1	¢¢¢££££¢¢¢¢¢¢¢¢¢¢¢¢¢¢¢££££££££££££¢¢¢¢¢¢¢¢¢	703777740003771					26					CAS1-Delhi	IND	NLD	1998	0	?	?	?	Bhanu NV	Amsterdam
NLD06199809528	1	¢¢¢££££¢¢¢¢¢£¢¢¢¢¢¢¢¢¢££££££££££££¢¢¢¢¢¢¢¢¢	703737740003771					1343					CAS1-Delhi	IND	NLD	1998	0	?	?	?	Bhanu NV	Amsterdam
NLD06199809531	1	¢¢¢££££¢¢¢¢¢¢¢¢¢¢¢¢¢¢¢££££££££££££¢¢¢¢¢¢¢¢¢	703777740003771					26					CAS1-Delhi	IND	NLD	1998	0	?	?	?	Bhanu NV	Amsterdam
NLD06199809532	1	¢¢¢££££¢¢¢¢¢¢¢¢¢¢¢¢¢¢¢££££££££££££¢¢££¢¢¢¢¢	703777740003171					25					CAS1-Delhi	IND	NLD	1998	0	?	?	?	Bhanu NV	Amsterdam
NLD06199809534	1	¢¢¢££££¢¢¢¢¢¢¢¢¢¢¢¢¢¢¢££££££££££££¢¢££¢¢¢¢¢	703777740003171					25					CAS1-Delhi	IND	NLD	1998	0	?	?	?	Bhanu NV	Amsterdam
NLD06199809535	1	¢¢¢££££¢¢¢¢¢¢¢¢¢¢¢¢¢¢¢££££££££££££¢¢¢¢¢¢¢¢¢	703777740003771					26					CAS1-Delhi	IND	NLD	1998	0	?	?	?	Bhanu NV	Amsterdam
NLD06199809537	1	¢¢¢££££¢¢¢¢¢¢¢¢¢¢¢¢££¢££££££££££££¢¢¢¢¢¢¢¢¢	703777440003771					1344					CAS1-Delhi	IND	NLD	1998	0	?	?	?	Bhanu NV	Amsterdam
NLD06199809538	1	¢¢¢££££¢¢¢¢¢¢¢¢¢¢¢¢¢¢¢££££££££££££¢¢¢¢¢¢¢¢¢	703777740003771					26					CAS1-Delhi	IND	NLD	1998	0	?	?	?	Bhanu NV	Amsterdam
ZAF09200009774	1	¢¢¢££££¢¢¢¢¢£¢£££¢£££££££££££££££££££¢¢¢¢¢¢	703721000000371	227425153523				Orphan	Orphan				CAS	ZAF	ZAF	2000	0	?	?	?	Nicol MP	Pretoria
ZAF09200109816	1	¢¢¢££££¢£¢¢¢¢¢¢¢¢¢¢¢¢¢££££££££££££¢¢¢¢¢¢¢¢¢	702777740003771	222325173533				1092	94				CAS1-Delhi	ZAF	ZAF	2001	0	?	?	?	Nicol MP	Pretoria
ZAF09200109893	1	¢¢¢££££¢¢¢¢¢¢¢¢¢¢¢¢¢¢¢££££££££££££¢¢¢¢¢¢¢¢¢	703777740003771	226325173533				26	426				CAS1-Delhi	ZAF	ZAF	2001	0	?	?	?	Nicol MP	Pretoria
ZAF09200209955	1	¢¢¢££££¢£¢¢¢¢¢¢¢¢¢¢¢¢¢££££££££££££¢¢¢¢¢¢¢¢¢	702777740003771	224325173533				1092	229				CAS1-Delhi	ZAF	ZAF	2002	0	?	?	?	Nicol MP	Pretoria
ZAF092003010029	1	¢¢¢££££¢¢£¢¢¢¢¢¢¢¢¢£££££££££££££££¢¢¢¢¢¢¢¢¢	703377400003771	227425113434				2391	261				CAS1-Kili	ZAF	ZAF	2003	0	?	?	?	Nicol MP	Pretoria
SWE062003110157	1	¢¢¢££££¢¢¢¢¢¢¢¢¢¢¢¢¢¢¢££££££££££££¢¢¢¢¢£¢¢¢	703777740003731	225315173533				429	958				CAS1-Delhi	IRQ	SWE	2003	1	M	27	?	Svensson E	Goteborg
SWE062003110161	1	¢¢¢££££¢¢£¢¢¢¢¢¢¢¢¢££££££££££££££££¢¢¢¢¢¢¢¢	703377400001771	227425113334				21	368				CAS1-Kili	SOM	SWE	2003	1	M	36	?	Svensson E	Goteborg
SWE062003110166	1	¢¢¢££££¢¢£¢¢¢¢¢¢¢¢¢££££££££££££££££¢¢¢¢¢¢¢¢	703377400001771	227425113434				21	261				CAS1-Kili	SOM	SWE	2003	1	M	14	?	Svensson E	Goteborg
SWE062003110175	1	¢¢¢££££¢¢¢¢¢¢¢¢¢¢¢¢¢¢¢££££££££££££¢¢££¢¢¢¢¢	703777740003171	226425153513				25	Orphan				CAS1-Delhi	ERI	SWE	2003	1	F	36	?	Svensson E	Goteborg
SWE062003110189	1	¢¢¢££££¢¢¢¢¢¢¢¢¢¢¢¢¢¢¢££££££££££££¢¢££¢¢¢¢¢	703777740003171	226425153633				25	413				CAS1-Delhi	ERI	SWE	2003	1	M	30	?	Svensson E	Goteborg
SWE062003110191	1	¢¢¢££££¢¢¢¢¢¢¢¢¢¢¢¢¢¢¢££££££££££££¢¢¢¢¢¢¢¢¢	703777740003771	225425173533				26	68				CAS1-Delhi	ETH	SWE	2003	1	F	51	?	Svensson E	Goteborg
SWE062003110208	1	¢¢¢££££¢¢¢¢¢¢¢¢¢¢¢¢¢¢¢££££££££££££¢¢££¢¢¢¢¢	703777740003171	226425153533				25	271				CAS1-Delhi	ERI	SWE	2003	1	M	40	?	Svensson E	Goteborg
SWE062003110219	1	¢¢¢££££¢¢£¢¢¢¢¢¢¢¢¢££££££££££££££££¢¢¢¢¢¢¢¢	703377400001771	227425113434				21	261				CAS1-Kili	SOM	SWE	2003	1	F	65	?	Svensson E	Goteborg
SWE062003110222	1	¢¢¢££££¢¢£¢¢¢¢¢¢¢¢¢££££££££££££££££¢¢¢¢¢¢¢¢	703377400001771	237425113432				21	Orphan				CAS1-Kili	SOM	SWE	2003	1	M	33	?	Svensson E	Goteborg
SWE062004110238	1	¢¢¢££££¢¢¢¢¢¢¢¢¢¢¢¢¢¢¢££££££££££££¢¢¢¢¢¢¢¢¢	703777740003771	225315173523				26	Orphan				CAS1-Delhi	IRQ	SWE	2004	1	M	25	?	Svensson E	Goteborg
SWE062004110249	1	¢¢¢££££¢¢¢¢¢¢¢¢¢¢¢¢¢¢¢££££££££££££¢¢¢¢¢¢¢¢¢	703777740003771	226425173423				26	374				CAS1-Delhi	PAK	SWE	2004	1	F	30	?	Svensson E	Goteborg
SWE062004110257	1	¢¢¢££££¢¢¢¢¢¢¢¢¢¢¢¢¢¢¢£££££££££££££¢¢¢¢¢¢¢¢	703777740001771	224325173533				203	229				CAS	SOM	SWE	2004	1	M	20	?	Svensson E	Goteborg
SWE062004110284	1	¢¢¢££££¢¢£¢¢¢¢¢¢¢¢¢££££££££££££££££¢¢¢¢¢¢¢¢	703377400001771	227425113434				21	261				CAS1-Kili	SDN	SWE	2004	1	M	22	?	Svensson E	Goteborg
SWE062004110287	1	¢¢¢££££¢¢¢¢¢¢¢¢¢¢¢¢¢¢¢££££££££££££¢¢¢¢¢¢£¢¢	703777740003751	226426173533				2783	1082				CAS1-Delhi	IRQ	SWE	2004	1	M	41	?	Svensson E	Goteborg
SWE062004110294	1	¢¢¢££££¢¢£¢¢¢¢¢¢¢¢¢££££££££££££££££¢¢¢¢¢¢¢¢	703377400001771	227325113414				21	Orphan				CAS1-Kili	SOM	SWE	2004	1	F	26	?	Svensson E	Goteborg
SWE062005110316	1	¢¢¢££££¢¢¢¢¢¢¢¢¢¢¢¢¢¢¢£££££££££££££¢¢¢¢¢¢¢¢	703777740001771	225425173523				203	603				CAS	PAK	SWE	2005	1	F	32	?	Svensson E	Goteborg
SWE062005110325	1	¢¢¢££££¢¢¢¢¢¢¢¢¢¢¢¢¢¢¢££££££££££££¢¢¢¢¢¢¢¢¢	703777740003771	222425173523				26	Orphan				CAS1-Delhi	SOM	SWE	2005	1	M	38	?	Svensson E	Goteborg
SWE062005110327	1	¢¢¢££££¢¢£¢¢¢¢¢¢¢¢¢££££££££££££££££¢¢¢¢¢¢¢¢	703377400001771	227425113424				21	482				CAS1-Kili	SOM	SWE	2005	1	F	28	?	Svensson E	Goteborg
SWE062005110345	1	¢¢¢££££¢¢¢¢¢¢¢¢¢¢¢¢¢££££££££££££££¢¢££¢¢¢¢¢	703777600003171	226325153523				2683	Orphan				CAS1-Delhi	IRN	SWE	2005	1	F	44	?	Svensson E	Goteborg
SWE062005110350	1	¢¢¢££££¢££¢¢¢¢¢¢¢¢¢££££££££££££££££¢¢¢¢¢¢¢¢	702377400001771	227425113424				Orphan	482				CAS	SOM	SWE	2005	1	M	34	?	Svensson E	Goteborg
SWE062005110351	1	¢¢¢££££¢¢£¢¢¢¢¢¢¢¢¢££££££££££££££££¢¢¢¢¢¢¢¢	703377400001771	227425113314				21	Orphan				CAS1-Kili	SOM	SWE	2005	1	F	33	?	Svensson E	Goteborg
SWE062005110352	1	¢¢¢££££¢¢£¢¢¢¢¢¢¢¢¢££££££££££££££££¢¢¢¢¢¢¢¢	703377400001771	227425113424				21	482				CAS1-Kili	SOM	SWE	2005	1	F	19	?	Svensson E	Goteborg
SWE062005110359	1	¢¢¢££££¢¢¢¢¢£¢¢¢¢¢¢¢¢¢££££££££££££¢¢¢¢¢¢¢¢¢	703737740003771	227325143123				1343	Orphan				CAS1-Delhi	PAK	SWE	2005	1	F	25	?	Svensson E	Goteborg
SWE062005110364	1	¢¢¢££££¢¢¢¢££££¢¢¢¢¢¢¢££££££££££££¢¢¢¢¢¢¢¢¢	703607740003771	226425151513				2931	Orphan				CAS1-Delhi	IND	SWE	2005	1	M	26	?	Svensson E	Goteborg
SWE062005110373	1	¢¢¢££££¢¢¢¢¢¢¢¢¢¢¢¢¢¢¢££££££££££££¢¢¢¢¢¢¢¢¢	703777740003771	225425143523				26	Orphan				CAS1-Delhi	AFG	SWE	2005	1	F	21	?	Svensson E	Goteborg
TWN012002010687	1	¢¢¢££££¢¢¢¢¢¢¢¢¢¢¢¢¢¢¢££££££££££££¢¢¢¢¢¢¢¢¢	703777740003771					26					CAS1-Delhi	?	TWN	2002	0	?	?	?	Jou R	Taipei
COM021995011035	1	¢¢¢££££¢¢¢¢¢¢¢¢¢¢¢¢¢¢¢££££££££££££¢¢¢¢¢¢¢¢¢	703777740003771					26					CAS1-Delhi	?	COM	1995	0	?	?	?	Ferdinand S	Moroni
COM021996011040	1	¢¢¢££££¢¢£¢¢¢¢¢¢¢¢¢££££££££££££££££¢¢¢¢¢¢¢¢	703377400001771					21					CAS1-Kili	?	COM	1996	0	?	?	?	Ferdinand S	Moroni
COM021996011043	1	¢¢¢££££¢¢£¢¢¢¢¢¢¢¢¢££££££££££££££££¢¢¢¢¢¢¢¢	703377400001771					21					CAS1-Kili	?	COM	1996	0	?	?	?	Ferdinand S	Moroni
COM021996011044	1	¢¢¢££££¢¢£¢¢¢¢¢¢¢¢¢££££££££££££££££¢¢¢¢¢¢¢¢	703377400001771					21					CAS1-Kili	?	COM	1996	0	?	?	?	Ferdinand S	Moroni
MDG011994011058	1	¢¢¢££££¢¢£¢¢¢¢¢¢¢¢¢££££££££££££££££¢¢¢¢¢¢¢¢	703377400001771					21					CAS1-Kili	?	MDG	1994	0	?	?	?	Ferdinand S	Antananarivo
MDG011994011076	1	¢¢¢££££¢¢£¢¢¢¢¢¢¢¢¢££££££££££££££££¢¢¢¢¢¢¢¢	703377400001771					21					CAS1-Kili	?	MDG	1994	0	?	?	?	Ferdinand S	Antananarivo
MDG011994011106	1	¢¢¢££££¢¢£¢¢¢¢¢¢¢¢¢££££££££££££££££¢¢¢¢¢¢¢¢	703377400001771					21					CAS1-Kili	?	MDG	1994	0	?	?	?	Ferdinand S	Antananarivo
MDG011994011111	1	¢¢¢££££¢¢£¢¢¢¢¢¢¢¢¢££££££££££££££££¢¢¢¢¢¢¢¢	703377400001771					21					CAS1-Kili	?	MDG	1994	0	?	?	?	Ferdinand S	Antananarivo
MDG011995011119	1	¢¢¢££££¢¢£¢¢¢¢¢¢¢¢¢££££££££££££££££¢¢¢¢¢¢¢¢	703377400001771					21					CAS1-Kili	?	MDG	1995	0	?	?	?	Ferdinand S	Antananarivo
MDG011995011122	1	¢¢¢££££¢¢£¢¢¢¢¢¢¢¢¢££££££££££££££££¢¢¢¢¢¢¢¢	703377400001771					21					CAS1-Kili	?	MDG	1995	0	?	?	?	Ferdinand S	Antananarivo
MDG011995011153	1	¢¢¢££££¢¢£¢¢¢¢¢¢¢¢¢££££££££££££££££¢¢¢¢¢¢¢¢	703377400001771					21					CAS1-Kili	?	MDG	1995	0	?	?	?	Ferdinand S	Antananarivo
MDG011995011168	1	¢¢¢££££¢¢£¢¢¢¢¢¢¢¢¢££££££££££££££££¢¢¢¢¢¢¢¢	703377400001771					21					CAS1-Kili	?	MDG	1995	0	?	?	?	Ferdinand S	Antananarivo
MDG011995011181	1	¢¢¢££££¢¢£¢¢¢¢¢¢¢¢¢££££££££££££££££¢¢¢¢¢¢¢¢	703377400001771					21					CAS1-Kili	?	MDG	1995	0	?	?	?	Ferdinand S	Antananarivo
MDG011995011207	1	¢¢¢££££¢¢£¢¢¢¢¢¢¢¢¢££££££££££££££££¢¢¢¢¢¢¢¢	703377400001771					21					CAS1-Kili	?	MDG	1995	0	?	?	?	Ferdinand S	Antananarivo
MDG011995011214	1	¢¢¢££££¢¢£¢¢¢¢¢¢¢¢¢££££££££££££££££¢¢¢¢¢¢¢¢	703377400001771					21					CAS1-Kili	?	MDG	1995	0	?	?	?	Ferdinand S	Antananarivo
MDG011995011217	1	¢¢¢££££¢¢£¢¢¢¢¢¢¢¢¢££££££££££££££££¢¢¢¢¢¢¢¢	703377400001771					21					CAS1-Kili	?	MDG	1995	0	?	?	?	Ferdinand S	Antananarivo
MDG011995011229	1	¢¢¢££££¢¢£¢¢¢¢¢¢¢¢¢££££££££££££££££¢¢¢¢¢¢¢¢	703377400001771					21					CAS1-Kili	?	MDG	1995	0	?	?	?	Ferdinand S	Antananarivo
MDG011995011243	1	¢¢¢££££¢¢£¢¢¢¢¢¢¢¢¢££££££££££££££££¢¢¢¢¢¢¢¢	703377400001771					21					CAS1-Kili	?	MDG	1995	0	?	?	?	Ferdinand S	Antananarivo
MDG011995011247	1	¢¢¢££££¢¢£¢¢¢¢¢¢¢¢¢££££££££££££££££¢¢¢¢¢¢¢¢	703377400001771					21					CAS1-Kili	?	MDG	1995	0	?	?	?	Ferdinand S	Antananarivo
MDG011995011248	1	¢¢¢££££¢¢£¢¢¢¢¢¢¢¢¢££££££££££££££££¢¢¢¢¢¢¢¢	703377400001771					21					CAS1-Kili	?	MDG	1995	0	?	?	?	Ferdinand S	Antananarivo
MDG011995011251	1	¢¢¢££££¢¢£¢¢¢¢¢¢¢¢¢££££££££££££££££¢¢¢¢¢¢¢¢	703377400001771					21					CAS1-Kili	?	MDG	1995	0	?	?	?	Ferdinand S	Antananarivo
MDG011995011263	1	¢¢¢££££¢¢£¢¢¢¢¢¢¢¢¢££££££££££££££££¢¢¢¢¢¢¢¢	703377400001771					21					CAS1-Kili	?	MDG	1995	0	?	?	?	Ferdinand S	Antananarivo
MDG011995011265	1	¢¢¢££££¢¢£¢¢¢¢¢¢¢¢¢££££££££££££££££¢¢¢¢¢¢¢¢	703377400001771					21					CAS1-Kili	?	MDG	1995	0	?	?	?	Ferdinand S	Antananarivo
MDG011995011271	1	¢¢¢££££¢¢£¢¢¢¢¢¢¢¢¢££££££££££££££££¢¢¢¢¢¢¢¢	703377400001771					21					CAS1-Kili	?	MDG	1995	0	?	?	?	Ferdinand S	Antananarivo
MUS011996011314	1	¢¢¢££££¢¢¢¢¢¢¢¢¢¢¢¢¢¢¢££££££££££££¢¢££¢¢¢¢¢	703777740003171					25					CAS1-Delhi	?	MUS	1996	0	?	?	?	Ferdinand S	Port Louis
MUS011996011316	1	¢¢¢££££¢¢¢¢¢¢¢¢¢¢¢¢¢¢¢££££££££££££¢¢¢¢¢¢¢¢¢	703777740003771					26					CAS1-Delhi	?	MUS	1996	0	?	?	?	Ferdinand S	Port Louis
MUS011996011317	1	¢¢¢££££¢¢£¢¢¢¢¢¢¢¢¢££££££££££££££££¢¢¢¢¢¢¢¢	703377400001771					21					CAS1-Kili	?	MUS	1996	0	?	?	?	Ferdinand S	Port Louis
MUS011996011321	1	¢¢¢££££¢¢¢¢¢¢¢¢¢¢¢¢¢¢¢££££££££££££¢¢¢¢¢¢¢¢¢	703777740003771					26					CAS1-Delhi	?	MUS	1996	0	?	?	?	Ferdinand S	Port Louis
CAF010000011384	2	¢¢¢££££¢¢¢¢¢¢¢£¢¢¢¢¢¢¢££££££££££££¢¢££¢¢¢¢¢	703767740003171					309					CAS1-Delhi	?	CAF		0	?	?	?	Kassa-Kelembho E	Bangui
CAF012000011412	1	¢¢¢££££¢¢¢¢¢¢¢¢¢¢¢¢¢¢¢££££££££££££¢¢££¢¢¢¢¢	703777740003171					25					CAS1-Delhi	?	CAF	2000	0	?	?	?	Kassa-Kelembho E	Bangui
NLD010016711849	1	¢¢¢££££¢¢¢¢¢¢¢¢¢¢¢¢¢¢¢££££££££££££¢¢¢£¢¢¢¢¢	703777740003571					289					CAS1-Delhi	?	NLD		0	?	?	?	Van der Zanden AG	Amsterdam
NLD010017311854	1	¢¢¢££££¢¢£¢¢¢¢¢¢¢¢¢££££££££££££££££¢¢¢¢¢¢¢¢	703377400001771					21					CAS1-Kili	?	NLD		0	?	?	?	Van der Zanden AG	Amsterdam
NLD010017511864	1	¢¢¢££££¢¢¢¢¢¢¢¢¢¢¢¢¢¢¢££££££££££££¢¢¢¢¢¢¢¢¢	703777740003771					26					CAS1-Delhi	?	NLD		0	?	?	?	Van der Zanden AG	Amsterdam
NLD019400111902	1	¢¢¢££££¢¢¢¢¢¢¢¢¢¢¢¢¢¢¢££££££££££££¢¢££¢¢¢¢¢	703777740003171					25					CAS1-Delhi	?	NLD		0	?	?	?	Van der Zanden AG	Amsterdam
NLD019400111905	1	¢¢¢££££¢¢¢¢¢¢¢¢¢¢¢¢¢¢¢£££££££££££££¢¢¢¢¢£¢¢	703777740001751					Orphan					CAS	?	NLD		0	?	?	?	Van der Zanden AG	Amsterdam
NLD019400811923	1	¢¢¢££££¢¢¢¢¢¢¢¢¢¢¢¢¢¢¢££££££££££££¢¢£££¢¢¢¢	703777740003071					381					CAS1-Delhi	?	NLD		0	?	?	?	Van der Zanden AG	Amsterdam
NLD019401211934	1	¢¢¢££££¢¢¢¢¢¢¢¢¢¢¢¢¢¢¢££££££££££££££¢¢¢£¢¢¢	703777740000731					876					CAS	?	NLD		0	?	?	?	Van der Zanden AG	Amsterdam
NLD019402211959	1	¢¢¢££££¢¢¢¢¢¢¢¢¢¢¢¢¢¢¢££££££££££££¢¢££¢¢¢¢¢	703777740003171					25					CAS1-Delhi	?	NLD		0	?	?	?	Van der Zanden AG	Amsterdam
NLD019500511977	1	¢¢¢££££¢¢¢¢¢¢¢¢¢¢¢¢¢££££££££££££££¢¢££¢¢¢¢¢	703777600003171					2683					CAS1-Delhi	?	NLD		0	?	?	?	Van der Zanden AG	Amsterdam
NLD019500611980	1	¢¢¢££££¢¢¢¢¢¢¢¢¢¢¢¢¢¢¢££££££££££££¢¢££¢¢¢¢¢	703777740003171					25					CAS1-Delhi	?	NLD		0	?	?	?	Van der Zanden AG	Amsterdam
NLD019501211994	1	¢¢¢££££¢¢¢¢¢¢¢¢¢¢¢¢¢¢¢££££££££££££¢¢££¢¢¢¢¢	703777740003171					25					CAS1-Delhi	?	NLD		0	?	?	?	Van der Zanden AG	Amsterdam
NLD019600612039	1	¢¢¢££££¢¢¢¢¢¢¢¢¢¢¢¢££££££££££££££££¢¢¢¢¢¢¢¢	703777400001771					22					CAS1-Delhi	?	NLD		0	?	?	?	Van der Zanden AG	Amsterdam
NLD019601412066	1	¢¢¢££££¢¢¢¢¢¢¢¢¢¢¢¢¢¢¢££££££££££££¢¢¢¢¢¢¢¢¢	703777740003771					26					CAS1-Delhi	?	NLD		0	?	?	?	Van der Zanden AG	Amsterdam
NLD019700112092	1	¢¢¢££££¢¢¢¢¢¢¢¢¢¢¢¢¢¢¢££££££££££££¢¢££¢££¢¢	703777740003111					704					CAS1-Delhi	?	NLD		0	?	?	?	Van der Zanden AG	Amsterdam
NLD019700212095	1	¢¢¢££££¢¢£¢¢¢¢¢¢¢¢¢££££££££££££££££¢¢¢¢¢¢¢¢	703377400001771					21					CAS1-Kili	?	NLD		0	?	?	?	Van der Zanden AG	Amsterdam
NLD019700312100	1	¢¢¢££££¢¢¢¢¢¢¢¢¢¢¢¢¢¢¢££££££££££££¢¢££¢¢¢¢¢	703777740003171					25					CAS1-Delhi	?	NLD		0	?	?	?	Van der Zanden AG	Amsterdam
TZA032005012378	1	¢¢¢££££¢¢£¢¢¢¢¢¢¢¢¢££££££££££££££££¢¢¢¢¢¢¢¢	703377400001771					21					CAS1-Kili	TZA	TZA	2005	0	?	?	?	Kibiki GS	Dodoma
TZA032005012379	1	¢¢¢££££¢¢£¢¢¢¢¢¢¢¢¢££££££££££££££££¢¢¢¢¢¢¢¢	703377400001771					21					CAS1-Kili	TZA	TZA	2005	0	?	?	?	Kibiki GS	Dodoma
TZA032005012380	1	¢¢£££££¢¢¢¢¢¢¢¢¢¢¢¢¢¢¢££££££££££££¢¢££¢¢¢¢¢	603777740003171					2485					CAS1-Delhi	TZA	TZA	2005	0	?	?	?	Kibiki GS	Dodoma
TZA032005012381	1	¢¢¢££££¢¢£¢¢¢¢¢¢¢¢¢££££££££££££££££¢¢¢¢¢¢¢¢	703377400001771					21					CAS1-Kili	TZA	TZA	2005	0	?	?	?	Kibiki GS	Dodoma
TZA032005012384	1	¢¢¢££££¢¢¢¢¢¢¢¢¢¢¢¢¢¢¢££££££££££££¢¢¢££¢¢¢¢	703777740003471					247					CAS1-Delhi	TZA	TZA	2005	0	?	?	?	Kibiki GS	Dodoma
TZA032005012387	1	¢¢¢££££¢¢£¢¢¢¢¢¢¢¢¢££££££££££££££££¢¢¢¢¢¢¢¢	703377400001771					21					CAS1-Kili	TZA	TZA	2005	0	?	?	?	Kibiki GS	Dodoma
TZA032005012389	1	¢¢¢££££¢¢£¢¢¢¢¢¢¢¢¢££££££££££££££££¢¢¢¢¢¢¢¢	703377400001771					21					CAS1-Kili	TZA	TZA	2005	0	?	?	?	Kibiki GS	Dodoma
TZA032005012390	1	¢¢¢££££¢¢£¢¢¢¢¢¢¢¢¢££££££££££££££££¢¢¢¢¢¢¢¢	703377400001771					21					CAS1-Kili	TZA	TZA	2005	0	?	?	?	Kibiki GS	Dodoma
TZA032005012392	1	¢¢¢££££¢¢£¢¢¢¢¢¢¢¢¢££££££££££££££££¢¢¢¢¢¢¢¢	703377400001771					21					CAS1-Kili	TZA	TZA	2005	0	?	?	?	Kibiki GS	Dodoma
TZA032005012393	1	¢¢¢££££¢¢£¢¢¢¢¢¢¢¢¢££££££££££££££££¢¢¢¢¢¢¢¢	703377400001771					21					CAS1-Kili	TZA	TZA	2005	0	?	?	?	Kibiki GS	Dodoma
TZA032005012398	1	¢¢¢££££¢¢£¢¢¢¢¢¢¢¢¢££££££££££££££££¢¢¢¢¢¢¢¢	703377400001771					21					CAS1-Kili	TZA	TZA	2005	0	?	?	?	Kibiki GS	Dodoma
TZA032005012400	1	¢¢¢££££¢¢£¢¢¢¢¢¢¢¢¢££££££££££££££££¢¢¢¢¢¢¢¢	703377400001771					21					CAS1-Kili	TZA	TZA	2005	0	?	?	?	Kibiki GS	Dodoma
TZA032005012401	1	¢¢¢££££¢¢¢¢¢¢¢¢¢¢¢¢¢¢¢££££££££££££¢¢££¢¢¢¢¢	703777740003171					25					CAS1-Delhi	TZA	TZA	2005	0	?	?	?	Kibiki GS	Dodoma
TZA032005012402	1	¢¢¢££££¢¢£¢¢¢¢¢¢¢¢¢££££££££££££££££¢¢¢¢¢¢¢¢	703377400001771					21					CAS1-Kili	TZA	TZA	2005	0	?	?	?	Kibiki GS	Dodoma
TZA032005012408	1	¢¢¢££££¢¢£¢¢¢¢¢¢¢¢¢££££££££££££££££¢¢¢¢¢¢¢¢	703377400001771					21					CAS1-Kili	TZA	TZA	2005	0	?	?	?	Kibiki GS	Dodoma
TZA032005012414	1	¢¢¢££££¢¢£¢¢¢¢¢¢¢¢¢££££££££££££££££¢¢¢¢¢¢¢¢	703377400001771					21					CAS1-Kili	TZA	TZA	2005	0	?	?	?	Kibiki GS	Dodoma
TZA032005012415	1	¢¢¢££££¢¢£¢¢¢¢¢¢¢¢¢££££££££££££££££¢¢¢¢¢¢¢¢	703377400001771					21					CAS1-Kili	TZA	TZA	2005	0	?	?	?	Kibiki GS	Dodoma
TZA032005012432	1	¢¢¢££££¢¢£¢¢¢¢¢¢¢¢¢££££££££££££££££¢¢¢¢¢¢¢¢	703377400001771					21					CAS1-Kili	TZA	TZA	2005	0	?	?	?	Kibiki GS	Dodoma
TZA032005012435	1	¢¢¢££££¢¢£¢¢¢¢¢¢¢¢¢££££££££££££££££¢¢¢¢¢¢¢¢	703377400001771					21					CAS1-Kili	TZA	TZA	2005	0	?	?	?	Kibiki GS	Dodoma
TZA032005012437	1	¢¢¢££££¢¢£¢¢¢¢¢¢¢¢¢££££££££££££££££¢¢¢¢¢¢¢¢	703377400001771					21					CAS1-Kili	TZA	TZA	2005	0	?	?	?	Kibiki GS	Dodoma
TZA032005012438	1	¢¢¢££££¢¢£¢¢¢¢¢¢¢¢¢££££££££££££££££¢¢¢¢¢¢¢¢	703377400001771					21					CAS1-Kili	TZA	TZA	2005	0	?	?	?	Kibiki GS	Dodoma
TZA032005012439	1	¢¢¢££££¢¢£¢¢¢¢¢¢¢¢¢££££££££££££££££¢¢¢¢¢¢¢¢	703377400001771					21					CAS1-Kili	TZA	TZA	2005	0	?	?	?	Kibiki GS	Dodoma
TZA032005012443	1	¢¢¢££££¢¢£¢¢¢¢¢¢¢¢¢££££££££££££££££¢¢¢¢¢¢¢¢	703377400001771					21					CAS1-Kili	TZA	TZA	2005	0	?	?	?	Kibiki GS	Dodoma
TZA032005012444	1	¢¢¢££££¢¢£¢¢¢¢¢¢¢¢¢££££££££££££££££¢¢¢¢¢¢¢¢	703377400001771					21					CAS1-Kili	TZA	TZA	2005	0	?	?	?	Kibiki GS	Dodoma
TZA032005012445	1	¢¢¢££££¢¢¢¢¢¢¢¢¢¢¢¢¢¢¢££££££££££££¢¢¢¢¢¢¢¢¢	703777740003771					26					CAS1-Delhi	TZA	TZA	2005	0	?	?	?	Kibiki GS	Dodoma
TZA032005012448	1	¢¢¢££££¢¢£¢¢¢¢¢¢¢¢¢££££££££££££££££¢¢¢¢¢¢¢¢	703377400001771					21					CAS1-Kili	TZA	TZA	2005	0	?	?	?	Kibiki GS	Dodoma
TZA032005012451	1	¢¢¢££££¢¢¢¢¢¢¢¢¢¢¢¢¢¢¢££££££££££££¢¢¢¢¢¢¢¢¢	703777740003771					26					CAS1-Delhi	TZA	TZA	2005	0	?	?	?	Kibiki GS	Dodoma
TZA032005012453	1	¢¢¢££££¢¢£¢¢¢¢¢¢¢¢¢££££££££££££££££¢¢¢¢¢¢¢¢	703377400001771					21					CAS1-Kili	TZA	TZA	2005	0	?	?	?	Kibiki GS	Dodoma
TZA032005012454	1	¢¢¢££££¢¢£¢¢¢¢¢¢¢¢¢££££££££££££££££¢¢¢¢¢¢¢¢	703377400001771					21					CAS1-Kili	TZA	TZA	2005	0	?	?	?	Kibiki GS	Dodoma
TZA032005012459	1	¢¢¢££££¢¢£¢¢¢¢¢¢¢¢¢££££££££££££££££¢¢¢¢¢¢¢¢	703377400001771					21					CAS1-Kili	TZA	TZA	2005	0	?	?	?	Kibiki GS	Dodoma
TZA032005012460	1	¢¢¢££££¢¢¢¢¢¢¢¢¢¢¢¢¢¢¢££££££££££££¢¢¢¢¢¢¢¢¢	703777740003771					26					CAS1-Delhi	TZA	TZA	2005	0	?	?	?	Kibiki GS	Dodoma
TZA032005012462	1	¢¢¢££££¢¢£¢¢¢¢¢¢¢¢¢££££££££££££££££¢¢¢¢¢¢¢¢	703377400001771					21					CAS1-Kili	TZA	TZA	2005	0	?	?	?	Kibiki GS	Dodoma
TZA032005012463	1	¢¢¢££££¢¢£¢¢¢¢¢¢¢¢¢££££££££££££££££¢¢¢¢¢¢¢¢	703377400001771					21					CAS1-Kili	TZA	TZA	2005	0	?	?	?	Kibiki GS	Dodoma
TZA032005012464	1	¢¢¢££££¢¢£¢¢¢¢¢¢¢¢¢££££££££££££££££¢¢¢¢¢¢¢¢	703377400001771					21					CAS1-Kili	TZA	TZA	2005	0	?	?	?	Kibiki GS	Dodoma
TZA032005012467	1	¢¢¢££££¢¢¢¢¢¢¢¢¢¢¢¢¢¢¢££££££££££££¢¢££¢¢¢¢¢	703777740003171					25					CAS1-Delhi	TZA	TZA	2005	0	?	?	?	Kibiki GS	Dodoma
TZA032005012468	1	¢¢¢££££¢¢£¢¢¢¢¢¢¢¢¢££££££££££££££££¢¢¢¢¢¢¢¢	703377400001771					21					CAS1-Kili	TZA	TZA	2005	0	?	?	?	Kibiki GS	Dodoma
TZA032005012474	1	¢¢¢££££¢¢¢¢¢¢¢¢¢¢¢¢¢¢¢££££££££££££¢¢¢¢¢¢¢¢¢	703777740003771					26					CAS1-Delhi	TZA	TZA	2005	0	?	?	?	Kibiki GS	Dodoma
TZA032005012475	1	¢¢¢££££¢¢¢¢¢¢¢¢¢¢¢¢¢¢¢££££££££££££¢¢¢¢¢¢¢¢¢	703777740003771					26					CAS1-Delhi	TZA	TZA	2005	0	?	?	?	Kibiki GS	Dodoma
TZA032005012476	1	¢¢¢£££££££¢¢¢¢¢¢¢¢¢¢¢¢££££££££££££¢£¢¢¢¢¢¢¢	700377740002771					3377					CAS2	TZA	TZA	2005	0	?	?	?	Kibiki GS	Dodoma
TZA032005012480	1	¢¢¢££££¢¢£¢¢¢¢¢¢¢¢¢££££££££££££££££¢¢¢¢¢¢¢¢	703377400001771					21					CAS1-Kili	TZA	TZA	2005	0	?	?	?	Kibiki GS	Dodoma
TZA032005012481	1	¢¢¢££££¢¢£¢¢¢¢¢¢¢¢¢££££££££££££££££¢¢¢¢¢¢¢¢	703377400001771					21					CAS1-Kili	TZA	TZA	2005	0	?	?	?	Kibiki GS	Dodoma
TZA032005012482	1	¢¢¢££££¢¢£¢¢¢¢¢¢¢¢¢££££££££££££££££¢¢¢¢¢¢¢¢	703377400001771					21					CAS1-Kili	TZA	TZA	2005	0	?	?	?	Kibiki GS	Dodoma
TZA032005012487	1	¢¢¢££££¢¢£¢¢¢¢¢¢¢¢¢££££££££££££££££¢¢¢¢¢¢¢¢	703377400001771					21					CAS1-Kili	TZA	TZA	2005	0	?	?	?	Kibiki GS	Dodoma
TZA032005012490	1	¢¢¢££££¢¢£¢¢¢¢¢¢¢¢¢££££££££££££££££¢¢¢¢¢¢¢¢	703377400001771					21					CAS1-Kili	TZA	TZA	2005	0	?	?	?	Kibiki GS	Dodoma
TZA032005012492	1	¢¢¢££££¢¢£¢¢¢¢¢¢¢¢¢££££££££££££££££¢¢¢¢¢¢¢¢	703377400001771					21					CAS1-Kili	TZA	TZA	2005	0	?	?	?	Kibiki GS	Dodoma
TZA032005012493	1	¢¢¢££££¢¢£¢¢¢¢¢¢¢¢¢££££££££££££££££¢¢¢¢¢¢¢¢	703377400001771					21					CAS1-Kili	TZA	TZA	2005	0	?	?	?	Kibiki GS	Dodoma
TZA032005012494	1	¢¢¢££££¢¢£¢¢¢¢¢¢¢¢¢££££££££££££££££¢¢¢¢¢¢¢¢	703377400001771					21					CAS1-Kili	TZA	TZA	2005	0	?	?	?	Kibiki GS	Dodoma
TZA032005012497	1	¢¢¢££££¢¢£¢¢¢¢£¢¢¢¢££££££££££££££££¢¢¢¢¢¢¢¢	703367400001771					1675					CAS1-Kili	TZA	TZA	2005	0	?	?	?	Kibiki GS	Dodoma
TZA032005012499	1	¢¢¢££££¢¢£¢¢¢¢¢¢¢¢¢££££££££££££££££¢¢¢¢¢¢¢¢	703377400001771					21					CAS1-Kili	TZA	TZA	2005	0	?	?	?	Kibiki GS	Dodoma
TUN030000012506	1	¢¢¢££££¢£¢¢¢¢¢¢¢¢¢£¢¢¢££££££££££££¢¢¢¢¢¢¢¢¢	702777340003771					Orphan					CAS1-Delhi	ZAF	TUN		0	?	?	?	Karboul A	Tunis
TUN030000012514	1	¢¢¢££££¢¢¢¢¢¢¢¢¢¢¢¢¢¢¢££££££££££££¢¢¢¢¢¢¢¢¢	703777740003771					26					CAS1-Delhi	USA	TUN		0	?	?	?	Karboul A	Tunis
TUN030000012515	1	¢¢¢££££¢¢¢¢¢¢¢¢¢¢¢¢¢¢¢££££££££££££¢¢¢¢¢¢¢¢¢	703777740003771					26					CAS1-Delhi	USA	TUN		0	?	?	?	Karboul A	Tunis
TUN030000012516	1	¢¢¢££££¢¢¢¢¢¢¢¢¢¢¢¢¢¢¢££££££££££££¢¢¢¢¢¢¢¢¢	703777740003771					26					CAS1-Delhi	USA	TUN		0	?	?	?	Karboul A	Tunis
TUN030000012695	1	¢¢¢££££¢¢£¢¢¢¢¢¢¢¢¢££££££££££££££££¢¢¢¢¢¢¢¢	703377400001771					21					CAS1-Kili	MDG	TUN		0	?	?	?	Karboul A	Tunis
TUN030000012706	1	¢¢¢££££¢¢£¢¢¢¢¢¢¢¢¢££££££££££££££££¢¢¢¢¢¢¢¢	703377400001771					21					CAS1-Kili	MDG	TUN		0	?	?	?	Karboul A	Tunis
TUN030000012717	1	¢¢¢££££¢¢£¢¢¢¢¢¢¢¢¢££££££££££££££££¢¢¢¢¢¢¢¢	703377400001771					21					CAS1-Kili	MDG	TUN		0	?	?	?	Karboul A	Tunis
TUN030000012729	1	¢¢¢££££¢¢£¢¢¢¢¢¢¢¢¢££££££££££££££££¢¢¢¢¢¢¢¢	703377400001771					21					CAS1-Kili	MDG	TUN		0	?	?	?	Karboul A	Tunis
TUN030000012740	1	¢¢¢££££¢¢£¢¢¢¢¢¢¢¢¢££££££££££££££££¢¢¢¢¢¢¢¢	703377400001771					21					CAS1-Kili	MDG	TUN		0	?	?	?	Karboul A	Tunis
TUN030000012751	1	¢¢¢££££¢¢£¢¢¢¢¢¢¢¢¢££££££££££££££££¢¢¢¢¢¢¢¢	703377400001771					21					CAS1-Kili	COM	TUN		0	?	?	?	Karboul A	Tunis
TUN030000012976	1	¢¢¢££££¢¢¢¢¢¢¢¢¢¢¢¢¢¢¢££££££££££££¢¢¢¢¢¢¢¢¢	703777740003771					26					CAS1-Delhi	GUF	TUN		0	?	?	?	Karboul A	Tunis
TUN030000012996	1	¢¢¢££££¢¢¢¢¢¢¢¢¢¢¢¢¢¢¢££££££££££££¢¢¢¢¢¢¢¢¢	703777740003771					26					CAS1-Delhi	USA	TUN		0	?	?	?	Karboul A	Tunis
TUN030000012997	1	¢¢¢££££¢¢¢¢¢¢¢¢¢¢¢¢¢¢¢££££££££££££¢¢¢¢¢¢¢¢¢	703777740003771					26					CAS1-Delhi	IND	TUN		0	?	?	?	Karboul A	Tunis
TUN030000013001	1	¢¢¢££££¢¢¢¢¢¢¢¢¢¢¢¢¢¢¢££££££££££££¢¢¢¢¢¢¢¢¢	703777740003771					26					CAS1-Delhi	COM	TUN		0	?	?	?	Karboul A	Tunis
TUN030000013020	1	¢¢¢££££¢¢¢¢¢£££¢¢¢¢¢¢¢££££££££££££¢¢¢¢¢¢¢¢¢	703707740003771					427					CAS1-Delhi	USA	TUN		0	?	?	?	Karboul A	Tunis
AUT021999013099	1	¢¢¢££££¢¢¢¢¢¢¢¢¢¢¢¢£££££££££££££££££¢¢¢¢¢¢¢	703777400000771					599					CAS	?	AUT	1999	0	?	?	?	Binder L	?
AUT022000013120	1	¢¢¢££££¢¢¢¢¢¢¢¢¢¢¢¢¢¢¢££££££££££££¢¢¢¢¢¢¢¢¢	703777740003771					26					CAS1-Delhi	?	AUT	2000	0	?	?	?	Binder L	?
AUT022000013123	1	¢¢¢££££¢¢¢¢¢¢¢¢¢¢¢¢¢¢¢££££££££££££¢¢¢¢¢¢¢¢¢	703777740003771					26					CAS1-Delhi	?	AUT	2000	0	?	?	?	Binder L	?
AUT022000013124	1	¢¢¢££££¢¢¢¢¢¢¢¢¢¢¢¢¢¢¢££££££££££££¢¢¢¢¢¢¢¢¢	703777740003771					26					CAS1-Delhi	?	AUT	2000	0	?	?	?	Binder L	?
AUT022000013126	1	¢¢¢££££¢¢¢¢¢¢¢¢¢¢¢¢¢¢¢££££££££££££¢¢¢¢¢¢¢¢¢	703777740003771					26					CAS1-Delhi	?	AUT	2000	0	?	?	?	Binder L	?
SEN011999013290	1	¢¢¢££££¢¢¢¢¢¢¢¢¢¢¢¢¢¢¢££££££££££££¢¢££¢¢¢¢¢	703777740003171					25					CAS1-Delhi	?	SEN	1999	0	?	?	?	Niang MN	Dakar
AUS010000013415	1	¢¢¢£££££££¢¢¢¢¢¢¢¢¢¢¢¢££££££££££££¢¢¢¢¢¢¢¢¢	700377740003771					288					CAS2	IND	AUS		0	?	?	?	Cousins D	Canberra
AUS010000013432	1	¢¢¢££££¢¢¢¢¢¢¢¢¢¢¢¢¢¢¢££££££££££££¢¢¢¢¢£¢£¢	703777740003721					Orphan					CAS1-Delhi	IND	AUS		0	?	?	?	Cousins D	Canberra
AUS010000013459	2	¢¢¢££££¢¢¢¢¢¢¢¢¢¢¢¢¢¢¢££££££££££££¢¢££¢¢¢¢¢	703777740003171					25					CAS1-Delhi	NZL	AUS		0	?	?	?	Cousins D	Canberra
AUS010000013506	1	¢¢¢££££¢¢¢¢¢¢¢¢¢¢¢¢¢¢¢££££££££££££¢¢¢£¢¢¢¢¢	703777740003571					289					CAS1-Delhi	NPL	AUS		0	?	?	?	Cousins D	Canberra
AUS010000013542	9	¢¢¢££££¢¢¢¢¢¢¢¢¢¢¢¢¢¢¢££££££££££££¢¢¢¢¢¢¢¢¢	703777740003771					26					CAS1-Delhi	PAK	AUS		0	?	?	?	Cousins D	Canberra
AUT010000013737	1	¢¢¢££££¢¢¢¢¢¢¢¢¢¢¢¢¢¢¢£££££££££££££££¢¢¢¢¢¢	703777740000371					486					CAS	?	AUT		0	?	?	?	Stauffer F	Wien
AUT010000013750	1	¢¢¢££££¢¢¢¢¢¢¢¢¢¢¢¢£££££££££££££££££¢¢¢¢¢¢¢	703777400000771					599					CAS	?	AUT		0	?	?	?	Stauffer F	Wien
AUT010000013757	1	¢¢¢££££¢¢¢¢¢¢¢¢¢¢¢¢¢¢¢££££££££££££¢¢£££¢¢¢¢	703777740003071					381					CAS1-Delhi	?	AUT		0	?	?	?	Stauffer F	Wien
AUT010000013759	1	¢¢¢£££££££¢¢¢¢¢¢¢¢¢£££££££££££££££££¢¢¢¢¢¢¢	700377400000771					601					CAS	?	AUT		0	?	?	?	Stauffer F	Wien
AUT010000013773	1	¢¢¢££££¢¢¢¢¢¢¢¢¢¢¢¢¢¢¢££££££££££££¢¢££¢¢¢¢¢	703777740003171					25					CAS1-Delhi	?	AUT		0	?	?	?	Stauffer F	Wien
AUT011998013818	1	¢¢¢££££¢¢¢¢¢¢¢¢¢¢¢¢¢£¢££££££££££££¢¢££¢¢¢¢¢	703777640003171					1203					CAS1-Delhi	?	AUT	1998	0	?	?	?	Stauffer F	Wien
AUT011998013819	1	¢¢¢££££¢¢¢¢¢¢¢¢¢¢¢¢£££££££££££££££¢¢¢¢¢¢¢¢¢	703777400003771					485					CAS1-Delhi	?	AUT	1998	0	?	?	?	Stauffer F	Wien
AUT012000013863	2	¢¢¢££££¢¢¢¢¢¢¢¢¢¢¢¢¢¢¢££££££££££££¢¢¢¢¢¢¢¢¢	703777740003771					26					CAS1-Delhi	IND	AUT	2000	0	?	?	?	Stauffer F	Wien
TUR010200313981	1	¢¢¢££££¢¢¢¢¢¢¢¢¢¢¢¢¢¢¢££££££££££££¢¢££££¢¢¢	703777740003031					24					CAS1-Delhi	TUR	TUR	2003	3	M	20	?	Satana D	Istanbul
TUR010200414044	1	¢¢¢££££¢¢¢¢¢¢¢¢¢¢¢¢¢¢¢££££££££££££¢¢££¢¢¢¢¢	703777740003171					25					CAS1-Delhi	SDN	TUR	2004	1	M	18	?	Satana D	Istanbul
TUR010200414047	1	¢¢¢££££¢¢¢¢¢¢¢¢¢¢¢¢¢¢¢££££££££££££¢¢££¢¢¢¢¢	703777740003171					25					CAS1-Delhi	TUR	TUR	2004	1	M	37	?	Satana D	Istanbul
IRN022001014242	1	¢¢¢££££¢¢¢¢¢¢¢¢¢¢¢¢¢¢£££££££££££££¢¢££¢¢¢¢¢	703777700003171					2392					CAS	?	IRN	2001	0	?	?	?	Farnia P	Tehran
IRN022001014243	1	¢¢¢££££¢¢¢¢¢¢¢¢¢¢¢¢¢¢£££££££££££££¢¢££¢¢¢¢¢	703777700003171					2392					CAS	?	IRN	2001	0	?	?	?	Farnia P	Tehran
IRN022001014244	1	¢¢¢££££¢¢¢¢¢¢¢¢¢¢¢¢¢¢£££££££££££££¢¢££¢¢¢¢¢	703777700003171					2392					CAS	?	IRN	2001	0	?	?	?	Farnia P	Tehran
IRN022001014245	1	¢¢¢££££¢¢¢¢¢¢¢¢¢¢¢¢¢¢£££££££££££££¢¢££¢¢¢¢¢	703777700003171					2392					CAS	?	IRN	2001	0	?	?	?	Farnia P	Tehran
IRN022001014246	1	¢¢¢££££¢¢¢¢¢¢¢¢¢¢¢¢¢¢¢££££££££££££¢¢¢¢¢¢¢¢¢	703777740003771					26					CAS1-Delhi	?	IRN	2001	0	?	?	?	Farnia P	Tehran
IRN022001014247	1	¢¢¢££££¢¢¢¢¢¢¢¢¢¢¢¢¢¢¢££££££££££££¢¢¢¢¢¢¢¢¢	703777740003771					26					CAS1-Delhi	?	IRN	2001	0	?	?	?	Farnia P	Tehran
IRN022001014248	1	¢¢¢££££¢¢¢¢¢¢¢¢¢¢¢¢¢¢¢££££££££££££¢¢¢¢¢¢¢¢¢	703777740003771					26					CAS1-Delhi	?	IRN	2001	0	?	?	?	Farnia P	Tehran
IRN022001014249	1	¢¢¢££££¢¢¢¢¢¢¢¢¢¢¢¢¢¢¢££££££££££££¢¢¢¢¢¢¢¢¢	703777740003771					26					CAS1-Delhi	?	IRN	2001	0	?	?	?	Farnia P	Tehran
IRN022001014250	1	¢¢¢££££¢¢£¢¢¢¢¢¢¢¢¢£££££££££££££££¢¢¢¢¢¢¢¢¢	703377400003771					2391					CAS1-Kili	?	IRN	2001	0	?	?	?	Farnia P	Tehran
IRN022001014251	1	¢¢¢££££¢¢£¢¢¢¢¢¢¢¢¢£££££££££££££££¢¢¢¢¢¢¢¢¢	703377400003771					2391					CAS1-Kili	?	IRN	2001	0	?	?	?	Farnia P	Tehran
IRN022001014297	1	¢¢¢££££¢¢¢¢¢¢¢¢¢¢¢¢¢¢¢££££££££££££££¢¢¢¢¢¢¢	703777740000771					357					CAS1-Delhi	?	IRN	2001	0	?	?	?	Farnia P	Tehran
IRN022001014298	1	¢¢¢££££¢¢¢¢¢¢¢¢¢¢¢¢¢¢¢££££££££££££££¢¢¢¢¢¢¢	703777740000771					357					CAS1-Delhi	?	IRN	2001	0	?	?	?	Farnia P	Tehran
IRN022001014299	1	¢¢¢££££¢¢¢¢¢¢¢¢¢¢¢¢¢¢¢££££££££££££££¢¢¢¢¢¢¢	703777740000771					357					CAS1-Delhi	?	IRN	2001	0	?	?	?	Farnia P	Tehran
IRN022001014300	1	¢¢¢££££¢¢¢¢¢¢¢¢¢¢¢¢¢¢¢££££££££££££££¢¢¢¢¢¢¢	703777740000771					357					CAS1-Delhi	?	IRN	2001	0	?	?	?	Farnia P	Tehran
IRN022001014301	1	¢¢¢££££¢¢¢¢¢¢¢¢¢¢¢¢¢¢¢££££££££££££¢¢£¢¢¢¢¢¢	703777740003371					428					CAS1-Delhi	?	IRN	2001	0	?	?	?	Farnia P	Tehran
IRN022001014302	1	¢¢¢££££¢¢¢¢¢¢¢¢¢¢¢¢¢¢¢££££££££££££¢¢£¢¢¢¢¢¢	703777740003371					428					CAS1-Delhi	?	IRN	2001	0	?	?	?	Farnia P	Tehran
IRN022001014303	1	¢¢¢££££¢¢¢¢¢¢¢¢¢¢¢¢¢¢¢££££££££££££¢¢£¢¢¢¢¢¢	703777740003371					428					CAS1-Delhi	?	IRN	2001	0	?	?	?	Farnia P	Tehran
USA171996114834	1	¢¢¢££££¢¢¢¢¢¢¢¢¢¢¢¢¢¢¢££££££££££££¢¢¢¢¢¢¢¢¢	703777740003771	226425173423				26	374				CAS1-Delhi	USA	USA	1996	1	?	?	?	Kwara A	Providence
USA172000114975	1	¢¢¢££££¢¢¢¢¢¢¢¢¢¢¢¢¢¢¢££££££££££££¢¢¢¢¢¢¢¢¢	703777740003771	226425173423				26	374				CAS1-Delhi	USA	USA	2000	1	?	?	?	Kwara A	Providence
USA172001114999	1	¢¢¢££££¢¢¢¢¢¢¢¢¢¢¢¢¢¢¢££££££££££££¢¢¢¢¢¢¢¢¢	703777740003771	225425173532				26	481				CAS1-Delhi	IND	USA	2001	1	?	?	?	Kwara A	Kingston
DEU052001015427	1	¢¢¢££££¢¢¢¢¢¢¢¢¢¢¢¢¢¢¢££££££££££££¢¢¢¢¢¢¢¢¢	703777740003771					26					CAS1-Delhi	?	DEU	2001	0	?	?	?	Niemann S	Berlin
DEU052001015428	1	¢¢¢££££¢¢¢¢¢¢¢¢¢¢¢¢¢¢¢££££££££££££¢¢¢¢¢¢¢¢¢	703777740003771					26					CAS1-Delhi	?	DEU	2001	0	?	?	?	Niemann S	Berlin
DEU052001015429	1	¢¢¢££££¢¢¢¢¢¢¢¢¢¢¢¢¢¢¢££££££££££££¢¢¢¢¢¢¢¢¢	703777740003771					26					CAS1-Delhi	?	DEU	2001	0	?	?	?	Niemann S	Berlin
DEU052001015431	1	¢¢¢££££¢¢¢¢¢¢¢¢¢¢¢¢¢¢¢££££££££££££¢¢¢¢¢¢¢¢¢	703777740003771					26					CAS1-Delhi	?	DEU	2001	0	?	?	?	Niemann S	Berlin
DEU052001015432	1	¢¢¢££££¢¢¢¢¢¢¢¢¢¢¢¢¢¢¢££££££££££££¢¢¢¢¢¢¢¢¢	703777740003771					26					CAS1-Delhi	?	DEU	2001	0	?	?	?	Niemann S	Berlin
DEU052001015433	1	¢¢¢££££¢¢¢¢¢¢¢¢¢¢¢¢¢¢¢££££££££££££¢¢¢¢¢¢¢£¢	703777740003761					3371					CAS1-Delhi	?	DEU	2001	0	?	?	?	Niemann S	Berlin
DEU052001015434	1	¢¢¢££££¢¢£¢¢¢¢¢¢¢¢¢¢¢¢££££££££££££¢¢¢¢¢¢¢¢¢	703377740003771					1942					CAS1-Delhi	?	DEU	2001	0	?	?	?	Niemann S	Berlin
DEU052001015435	1	¢¢¢££££¢¢¢¢¢£¢¢¢¢¢¢¢¢¢££££££££££££¢¢££¢¢¢¢¢	703737740003171					1198					CAS1-Delhi	?	DEU	2001	0	?	?	?	Niemann S	Berlin
DEU052001015436	1	¢¢¢£££££££¢¢¢¢¢¢¢¢¢¢¢¢££££££££££££¢¢¢¢¢¢¢¢¢	700377740003771					288					CAS2	?	DEU	2001	0	?	?	?	Niemann S	Berlin
DEU052001015437	1	¢¢¢£££££££¢¢¢¢¢¢¢¢¢¢¢£££££££££££££££££££¢¢¢	700377700000031					Orphan					CAS	?	DEU	2001	0	?	?	?	Niemann S	Berlin
DEU052002015527	1	¢¢¢££££¢¢¢¢¢¢¢£££££££££££££££££££££££¢¢£¢¢¢	703760000000331					1120					CAS	?	DEU	2002	0	?	?	?	Niemann S	Berlin
DEU052002015613	1	¢¢¢££££¢¢¢¢¢¢¢¢¢¢¢£¢¢¢££££££££££££¢¢¢¢¢¢¢¢¢	703777340003771					1590					CAS1-Delhi	?	DEU	2002	0	?	?	?	Niemann S	Berlin
DEU052002015614	1	¢¢¢££££¢¢¢¢¢¢¢¢¢¢¢¢¢¢£££££££££££££¢¢¢¢¢¢¢¢¢	703777700003771					142					CAS1-Delhi	?	DEU	2002	0	?	?	?	Niemann S	Berlin
DEU052002015615	1	¢¢¢££££¢¢¢¢¢£££¢¢¢¢¢¢¢££££££££££££¢¢¢¢¢¢¢¢¢	703707740003771					427					CAS1-Delhi	?	DEU	2002	0	?	?	?	Niemann S	Berlin
DEU052002015616	1	¢¢¢£££££££¢¢¢¢¢¢¢¢¢¢¢¢££££££££££££¢¢¢¢¢¢¢¢¢	700377740003771					288					CAS2	?	DEU	2002	0	?	?	?	Niemann S	Berlin
DEU052002015618	1	¢¢¢£££££££¢¢¢¢¢¢¢¢¢¢¢¢££££££££££££¢¢£¢¢¢¢¢¢	700377740003371					1591					CAS2	?	DEU	2002	0	?	?	?	Niemann S	Berlin
TUR072003116329	1	¢¢¢££££¢¢¢¢¢¢¢¢¢¢¢¢¢¢¢££££££££££££¢¢££££¢¢¢	703777740003031					24					CAS1-Delhi	TUR	TUR	2003	1	?	?	?	Aktas E	Zonguldak
SWE071994316437	1	¢¢¢££££¢¢¢¢¢¢¢¢¢¢¢££££££££££££££££¢¢¢¢¢¢¢¢¢	703777000003771					1951					CAS1-Delhi	SWE	SWE	1994	3	M	38	?	Ghebremichael S	Lund
SWE071994316443	1	¢¢¢££££¢¢£¢¢¢¢¢¢¢¢¢££££££££££££££££¢¢¢¢¢¢¢¢	703377400001771					21					CAS1-Kili	SOM	SWE	1994	3	M	35	?	Ghebremichael S	Lund
SWE071995316466	1	¢¢¢££££¢¢¢¢¢¢¢¢¢¢¢¢¢¢¢££££££££££££¢¢££¢¢¢¢¢	703777740003171					25					CAS1-Delhi	ERI	SWE	1995	3	F	22	?	Ghebremichael S	Stockholm
SWE071996316484	1	¢¢¢££££¢¢¢¢¢¢¢¢¢¢¢¢¢¢¢££££££££££££¢¢¢¢¢¢¢¢¢	703777740003771					26					CAS1-Delhi	ERI	SWE	1996	3	F	30	?	Ghebremichael S	Stockholm
SWE071996316491	1	¢¢£££££¢¢¢¢¢¢¢¢¢¢¢¢¢¢¢££££££££££££¢¢¢¢¢¢¢¢¢	603777740003771					952					CAS1-Delhi	ETH	SWE	1996	3	F	24	?	Ghebremichael S	Stockholm
SWE071997316501	1	¢¢¢££££¢¢¢¢¢¢¢¢¢¢¢¢¢¢£££££££££££££¢¢¢¢¢¢¢¢¢	703777700003771					142					CAS1-Delhi	SOM	SWE	1997	3	F	57	?	Ghebremichael S	Lund
SWE071997316505	1	¢¢¢££££¢¢¢¢¢¢¢¢¢¢¢¢¢¢¢££££££££££££¢¢¢¢¢¢¢¢¢	703777740003771					26					CAS1-Delhi	SOM	SWE	1997	3	M	9	?	Ghebremichael S	Lund
SWE071997316508	1	¢¢¢££££¢¢££¢¢¢¢¢¢¢¢££££££££££££££££¢¢¢¢¢¢¢¢	703177400001771					703					CAS1-Kili	SOM	SWE	1997	3	F	57	?	Ghebremichael S	Lund
SWE071997316514	1	¢¢¢££££¢¢¢¢¢¢¢¢¢¢¢¢¢¢¢££££££££££££¢¢££¢¢¢¢¢	703777740003171					25					CAS1-Delhi	IRQ	SWE	1997	3	F	33	?	Ghebremichael S	Stockholm
SWE071997316521	1	¢¢¢££££¢¢£¢¢¢¢¢¢¢¢¢££££££££££££££££¢¢¢¢¢¢¢¢	703377400001771					21					CAS1-Kili	SOM	SWE	1997	3	F	18	?	Ghebremichael S	Stockholm
SWE071997316524	1	¢¢£££££¢¢¢¢¢¢¢¢¢¢¢¢¢¢¢££££££££££££¢¢££¢¢¢¢¢	603777740003171					2485					CAS1-Delhi	SOM	SWE	1997	3	M	27	?	Ghebremichael S	Stockholm
SWE071998316529	1	¢¢¢££££¢¢£¢¢¢¢¢¢¢¢¢££££££££££££££££¢¢¢¢¢¢¢¢	703377400001771					21					CAS1-Kili	ERI	SWE	1998	3	M	41	?	Ghebremichael S	Malmö
SWE071998316533	1	¢¢¢££££¢¢££¢¢¢¢¢¢¢¢££££££££££££££££¢¢¢¢¢¢¢¢	703177400001771					703					CAS1-Kili	ETH	SWE	1998	3	F	27	?	Ghebremichael S	Malmö
SWE071998316540	1	¢¢¢££££¢¢¢¢¢¢¢¢¢¢¢¢¢¢¢££££££££££££¢¢££¢¢¢¢¢	703777740003171					25					CAS1-Delhi	ETH	SWE	1998	3	M	32	?	Ghebremichael S	Stockholm
SWE071999216552	1	¢¢¢££££¢¢¢¢¢¢¢¢¢¢¢¢¢¢¢££££££££££££¢¢££¢¢¢¢¢	703777740003171					25					CAS1-Delhi	SOM	SWE	1999	2	F	23	?	Ghebremichael S	Linkoping
SWE071999316561	1	¢¢¢££££¢¢¢¢¢¢¢¢¢¢¢¢¢¢¢££££££££££££¢¢¢¢¢¢¢¢¢	703777740003771					26					CAS1-Delhi	SOM	SWE	1999	3	F	17	?	Ghebremichael S	Malmö
SWE072000316596	1	¢¢¢££££¢¢£¢¢¢¢¢¢¢¢¢££££££££££££££££¢¢¢¢¢¢¢¢	703377400001771					21					CAS1-Kili	ETH	SWE	2000	3	M	28	?	Ghebremichael S	Stockholm
SWE072000316597	1	¢¢¢££££¢¢£¢¢¢¢¢¢¢¢¢££££££££££££££££¢¢¢¢¢¢¢¢	703377400001771					21					CAS1-Kili	SOM	SWE	2000	3	M	34	?	Ghebremichael S	Stockholm
SWE072000316627	1	¢¢¢££££¢¢¢¢¢¢££££¢££££££££££££££££££¢¢¢¢¢££	703741000000760					3161					CAS	AFG	SWE	2000	3	F	22	?	Ghebremichael S	Malmö
SWE072001316643	1	¢¢¢££££¢¢¢¢¢¢¢¢¢¢¢¢¢¢¢££££££££££££¢¢¢¢¢¢¢¢¢	703777740003771					26					CAS1-Delhi	SOM	SWE	2001	3	M	43	?	Ghebremichael S	Stockholm
SWE072001316652	1	¢¢¢££££¢¢¢¢¢¢¢¢¢¢¢¢¢¢¢££££££££££££¢¢¢¢¢¢¢¢¢	703777740003771					26					CAS1-Delhi	IND	SWE	2001	3	M	46	?	Ghebremichael S	Stockholm
SWE072002316674	1	¢¢¢££££¢¢¢¢¢¢¢¢¢¢¢¢¢¢¢££££££££££££¢¢££¢¢¢¢¢	703777740003171					25					CAS1-Delhi	SDN	SWE	2002	3	M	53	?	Ghebremichael S	Stockholm
SWE072002316683	1	¢¢¢££££¢¢£¢¢¢¢¢¢¢¢¢££££££££££££££££¢¢¢¢¢¢¢¢	703377400001771					21					CAS1-Kili	ETH	SWE	2002	3	M	56	?	Ghebremichael S	Stockholm
SWE072002316684	1	¢¢£££££¢¢¢¢¢¢¢¢¢¢¢¢¢¢¢££££££££££££¢¢¢¢¢¢¢¢¢	603777740003771					952					CAS1-Delhi	ETH	SWE	2002	3	F	24	?	Ghebremichael S	Stockholm
SWE072003316696	1	¢¢¢££££¢¢¢¢¢¢¢¢¢¢¢¢¢¢¢££££££££££££££¢¢¢¢¢¢¢	703777740000771					357					CAS1-Delhi	IRQ	SWE	2003	3	M	53	?	Ghebremichael S	Malmö
SWE072003316704	1	¢¢¢££££¢¢¢¢¢¢¢¢¢¢¢¢¢¢¢££££££££££££¢£¢¢¢¢¢¢¢	703777740002771					1091					CAS1-Delhi	AFG	SWE	2003	3	M	12	?	Ghebremichael S	Stockholm
SWE072003316713	1	¢¢¢££££¢¢££¢¢¢¢¢¢¢¢££££££££££££££££¢¢¢¢¢¢¢¢	703177400001771					703					CAS1-Kili	SOM	SWE	2003	3	M	63	?	Ghebremichael S	Stockholm
SWE072003316715	1	¢¢¢££££¢¢££¢¢¢¢¢¢¢¢££££££££££££££££¢¢¢¢¢¢¢¢	703177400001771					703					CAS1-Kili	SOM	SWE	2003	3	F	27	?	Ghebremichael S	Stockholm
SWE072004216722	1	¢¢¢££££¢¢¢¢¢£¢¢¢¢¢¢¢¢¢££££££££££££¢¢££¢¢¢¢¢	703737740003171					1198					CAS1-Delhi	SDN	SWE	2004	2	F	42	?	Ghebremichael S	Stockholm
SWE072004316750	1	¢¢¢££££¢¢£¢¢¢¢¢¢¢¢¢££££££££££££££££¢¢¢¢¢¢¢¢	703377400001771					21					CAS1-Kili	ETH	SWE	2004	3	M	34	?	Ghebremichael S	Malmö
SWE072004316762	1	¢¢¢££££¢¢¢¢¢¢¢¢¢¢¢¢¢¢¢££££££££££££¢¢££¢¢¢¢¢	703777740003171					25					CAS1-Delhi	IRN	SWE	2004	3	F	69	?	Ghebremichael S	Malmö
SWE072005216764	1	¢¢¢££££¢¢££¢¢¢¢¢¢¢¢££££££££££££££££¢¢¢¢¢¢¢¢	703177400001771					703					CAS1-Kili	SOM	SWE	2005	2	F	48	?	Ghebremichael S	Malmö
SWE072005316803	1	¢¢¢££££¢¢¢¢¢£¢¢¢¢¢¢¢¢¢££££££££££££¢¢¢¢¢¢¢¢¢	703737740003771					1343					CAS1-Delhi	PAK	SWE	2005	3	F	25	?	Ghebremichael S	Goteborg
ESP062005117731	1	¢¢¢££££££££££££££¢¢££££££££££££££££££££¢¢£¢	700001400000061					Orphan					CAS	MAR	ESP	2005	1	?	?	?	Garcia de Viedma D	Madrid
CZE021999017890	1	¢¢¢££££¢¢¢¢¢¢¢¢¢¢¢¢¢¢¢££££££££££££¢¢££¢¢¢¢¢	703777740003171					25					CAS1-Delhi	?	CZE	1999	0	?	?	?	Driscoll J	Praha
IND061998017950	1	¢¢¢£££££££¢¢¢¢¢¢¢¢¢¢¢¢££££££££££££¢¢¢¢¢¢¢¢¢	700377740003771					288					CAS2	?	IND	1998	0	?	?	?	Driscoll J	New Delhi
IND061999017962	3	¢¢¢££££¢¢¢¢¢¢¢¢¢¢¢¢¢¢¢££££££££££££¢¢¢¢¢¢¢¢¢	703777740003771					26					CAS1-Delhi	?	IND	1999	0	?	?	?	Driscoll J	New Delhi
IND062001017974	1	¢¢¢££££¢¢¢¢¢¢¢¢¢¢¢¢¢¢¢££££££££££££££¢¢¢£¢¢¢	703777740000731					876					CAS	?	IND	2001	0	?	?	?	Driscoll J	New Delhi
IND062001017975	1	¢¢¢££££¢¢¢¢¢¢¢¢¢¢¢¢¢¢¢££££££££££££¢¢¢£¢¢¢¢¢	703777740003571					289					CAS1-Delhi	?	IND	2001	0	?	?	?	Driscoll J	New Delhi
NZL011999018006	2	¢¢¢££££¢¢¢¢¢¢¢¢¢¢¢¢¢¢¢££££££££££££¢¢¢¢¢¢¢¢¢	703777740003771					26					CAS1-Delhi	?	NZL	1999	0	?	?	?	Driscoll J	Wellington
NZL012003018017	1	¢¢¢££££££££££££££££££££££££££££££££££¢¢¢¢¢¢	700000000000371					2059					CAS	?	NZL	2003	0	?	?	?	Driscoll J	Wellington
RUS061999018041	1	¢¢¢£££££££££¢¢¢¢¢£¢¢¢££££££££££££££££££¢¢¢¢	700076700000071					548					CAS	?	RUS	1999	0	?	?	?	Driscoll J	Moskva
TUR032004018117	1	¢¢¢££££¢¢¢¢¢¢¢¢¢¢¢¢¢¢¢££££££££££££¢¢££££¢¢¢	703777740003031					24					CAS1-Delhi	?	TUR	2004	0	?	?	?	Driscoll J	Samsun
UGA032002018135	1	¢¢¢££££¢¢£¢¢£¢¢¢¢¢¢££££££££££££££££¢¢¢¢¢¢¢¢	703337400001771					1765					CAS1-Kili	?	UGA	2002	0	?	?	?	Driscoll J	Kampala
UGA032003018136	1	¢¢¢££££¢¢¢¢¢¢¢¢¢¢¢¢££££££££££££££££¢¢¢¢¢¢¢¢	703777400001771					22					CAS1-Delhi	?	UGA	2003	0	?	?	?	Driscoll J	Kampala
USA010000018139	1	¢¢¢££££¢¢¢¢¢¢¢¢¢¢£¢¢££££££££££££££¢¢¢¢¢¢¢¢¢	703776600003771					1882					CAS	?	USA		0	?	?	?	Driscoll J	New York City
USA010000018144	3	¢¢¢££££¢¢¢¢¢¢¢¢¢¢¢¢¢¢¢££££££££££££¢£¢¢¢¢¢¢¢	703777740002771					1091					CAS1-Delhi	?	USA		0	?	?	?	Driscoll J	New York City
USA011998018226	2	¢¢¢££££¢¢¢¢¢¢¢¢¢¢¢¢¢¢¢£££££££££££££¢££¢¢¢¢¢	703777740001171					1199					CAS1-Delhi	?	USA	1998	0	?	?	?	Driscoll J	New York City
USA011998018231	20	¢¢¢£££££££¢¢¢¢¢¢¢¢¢¢¢¢££££££££££££¢¢¢¢¢¢¢¢¢	700377740003771					288					CAS2	?	USA	1998	0	?	?	?	Driscoll J	New York City
USA011998018295	1	¢£¢£££££££££¢¢¢¢¢££££££££££££££££££££££££££	500076000000000					2461					CAS	?	USA	1998	0	?	?	?	Driscoll J	New York City
USA011999018351	179	¢¢¢££££¢¢¢¢¢¢¢¢¢¢¢¢¢¢¢££££££££££££¢¢¢¢¢¢¢¢¢	703777740003771					26					CAS1-Delhi	?	USA	1999	0	?	?	?	Driscoll J	New York City
USA011999018352	1	¢¢¢££££¢££¢¢¢¢¢¢¢¢¢¢¢¢££££££££££££¢¢¢¢¢¢¢¢¢	702377740003771					2237					CAS1-Delhi	IND	USA	1999	0	?	?	?	Driscoll J	Washington
USA011999018371	2	¢¢¢£££££££££¢¢¢¢¢£¢¢¢££££££££££££££££££¢¢¢¢	700076700000071					548					CAS	?	USA	1999	0	?	?	?	Driscoll J	Washington
USA011999018388	34	¢¢¢££££¢¢¢¢¢¢¢¢¢¢¢¢¢¢¢££££££££££££¢¢££¢¢¢¢¢	703777740003171					25					CAS1-Delhi	?	USA	1999	0	?	?	?	Driscoll J	New York City
USA011999018513	16	¢¢¢££££¢¢£¢¢¢¢¢¢¢¢¢££££££££££££££££¢¢¢¢¢¢¢¢	703377400001771					21					CAS1-Kili	?	USA	1999	0	?	?	?	Driscoll J	New York City
USA011999018548	6	¢¢¢££££¢¢¢¢¢¢¢¢¢¢¢¢£££££££££££££££¢¢¢¢¢¢¢¢¢	703777400003771					485					CAS1-Delhi	?	USA	1999	0	?	?	?	Driscoll J	New York City
USA011999018581	4	¢¢¢££££¢¢¢¢¢£££¢¢¢¢¢¢¢££££££££££££¢¢¢¢¢¢¢¢¢	703707740003771					427					CAS1-Delhi	?	USA	1999	0	?	?	?	Driscoll J	New York City
USA012000018612	2	£¢¢££££¢¢¢¢¢¢¢¢¢¢¢¢¢¢¢££££££££££££¢¢¢¢¢¢¢¢¢	303777740003771					471					CAS1-Delhi	?	USA	2000	0	?	?	?	Driscoll J	New York City
USA012000018625	1	¢¢¢££££¢¢¢¢¢¢¢¢¢¢¢¢¢£££££££££££££££¢¢¢¢¢¢¢¢	703777600001771					356					CAS1-Delhi	?	USA	2000	0	?	?	?	Driscoll J	New York City
USA012000018626	1	¢¢¢££££¢¢¢¢¢¢¢¢¢¢¢¢¢¢£££££££££££££¢¢££¢¢¢¢¢	703777700003171					2392					CAS	?	USA	2000	0	?	?	?	Driscoll J	New York City
USA012000018672	5	¢¢¢££££¢¢¢¢¢¢¢¢¢¢¢¢¢¢¢££££££££££££¢¢£¢¢¢¢¢¢	703777740003371					428					CAS1-Delhi	?	USA	2000	0	?	?	?	Driscoll J	New York City
USA012000018675	8	¢¢¢££££¢¢¢¢¢¢¢¢¢¢¢¢¢¢¢££££££££££££¢¢¢¢¢£¢¢¢	703777740003731					429					CAS1-Delhi	?	USA	2000	0	?	?	?	Driscoll J	New York City
USA012000018695	2	¢¢¢£££££££¢¢¢¢¢¢¢¢¢¢££££££££££££££¢¢¢¢¢¢¢¢¢	700377600003771					426					CAS	?	USA	2000	0	?	?	?	Driscoll J	New York City
USA012000018702	4	¢¢¢££££¢¢¢¢¢¢¢¢¢¢¢¢¢¢¢££££££££££££££¢¢¢¢¢¢¢	703777740000771					357					CAS1-Delhi	?	USA	2000	0	?	?	?	Driscoll J	New York City
USA012000018720	4	¢¢¢££££¢¢¢¢¢¢¢¢¢¢¢¢¢¢¢£££££££££££££££¢¢¢¢¢¢	703777740000371					486					CAS	?	USA	2000	0	?	?	?	Driscoll J	New York City
USA012001018790	5	¢¢¢££££¢¢¢¢¢¢£££££££££££££££££££££££¢¢¢¢¢££	703740000000760					864					CAS	?	USA	2001	0	?	?	?	Driscoll J	New York City
USA012001018793	2	¢¢¢££££¢¢¢¢¢¢¢¢¢¢¢¢¢¢¢££££££££££££¢££¢¢£¢¢¢	703777740002331					2167					CAS1-Delhi	?	USA	2001	0	?	?	?	Driscoll J	New York City
USA012001018811	2	¢¢¢££££¢¢¢£££££££££££££££££££££££££££££££££	703400000000000					873					CAS	?	USA	2001	0	?	?	?	Driscoll J	New York City
USA012001018831	1	¢¢¢££££¢¢¢¢¢¢¢¢¢¢¢¢¢¢¢££££££££££££¢¢¢£¢¢¢¢¢	703777740003571					289					CAS1-Delhi	?	USA	2001	0	?	?	?	Driscoll J	New York City
USA012001018848	1	¢¢¢£££££££¢¢¢¢£¢¢¢¢¢¢¢££££££££££££¢¢¢¢¢¢¢¢¢	700367740003771					Orphan					CAS2	?	USA	2001	0	?	?	?	Driscoll J	New York City
USA012001018849	4	¢¢¢££££¢¢¢¢¢¢¢£¢¢¢¢¢¢¢££££££££££££¢¢¢¢¢¢¢¢¢	703767740003771					141					CAS1-Delhi	?	USA	2001	0	?	?	?	Driscoll J	New York City
USA012001018900	1	¢¢¢££££¢¢¢¢¢¢¢¢¢¢£¢¢¢¢££££££££££££¢¢¢¢¢¢¢¢¢	703776740003771					Orphan					CAS1-Delhi	?	USA	2001	0	?	?	?	Driscoll J	New York City
USA012001018904	1	¢¢¢££££¢¢¢¢¢¢¢¢¢££££££££££££££££££¢¢¢¢¢¢¢¢¢	703774000003771					3802					CAS	?	USA	2001	0	?	?	?	Driscoll J	New York City
USA012001018921	2	¢¢£££££¢¢¢¢¢¢¢¢¢¢¢¢¢¢¢££££££££££££¢¢¢¢¢¢¢¢¢	603777740003771					952					CAS1-Delhi	USA	USA	2001	0	?	?	?	Driscoll J	New York City
USA012001018925	1	¢¢¢£££££££¢¢£¢¢¢¢¢¢¢¢¢££££££££££££¢¢¢¢¢¢¢¢¢	700337740003771					2373					CAS2	?	USA	2001	0	?	?	?	Driscoll J	New York City
USA012001018927	3	¢¢¢££££¢¢¢¢£¢¢¢¢¢¢¢¢¢¢££££££££££££¢¢¢¢¢¢¢¢¢	703677740003771					954					CAS1-Delhi	?	USA	2001	0	?	?	?	Driscoll J	New York City
USA012001018937	1	¢¢¢££££¢¢¢¢¢¢¢¢¢¢¢¢¢¢¢££££££££££££¢¢¢££¢£¢¢	703777740003451					3407					CAS1-Delhi	?	USA	2001	0	?	?	?	Driscoll J	New York City
USA012001018938	1	¢¢¢££££¢¢¢¢¢££¢¢¢¢¢¢¢££££££££££££££££¢¢¢¢¢¢	703717700000371					Orphan					CAS	?	USA	2001	0	?	?	?	Driscoll J	New York City
USA012002018969	1	¢¢¢££££¢¢¢¢¢£££¢¢¢¢¢¢¢£££££££££££££¢¢¢¢¢¢¢¢	703707740001771					Orphan					CAS	?	USA	2002	0	?	?	?	Driscoll J	New York City
USA012002018989	1	¢¢¢££££¢£¢¢¢¢¢¢¢¢¢¢¢¢¢££££££££££££¢¢¢¢¢¢¢¢¢	702777740003771					1092					CAS1-Delhi	?	USA	2002	0	?	?	?	Driscoll J	New York City
USA012002018991	2	¢¢¢££££¢¢¢¢¢¢¢¢¢¢¢¢¢¢¢£££££££££££££¢¢¢¢¢¢¢¢	703777740001771					203					CAS	?	USA	2002	0	?	?	?	Driscoll J	New York City
USA012002019014	2	¢¢¢£££££££¢¢¢¢¢¢¢¢¢¢¢¢£££££££££££££¢¢¢¢¢¢¢¢	700377740001771					1151					CAS	?	USA	2002	0	?	?	?	Driscoll J	New York City
USA012002019026	1	¢¢¢££££¢¢¢¢¢¢£££££££££££££££££££££££¢¢¢¢¢¢¢	703740000000771					Orphan					CAS	?	USA	2002	0	?	?	?	Driscoll J	New York City
USA012002019056	1	¢¢¢££££¢¢¢¢¢¢¢¢¢¢¢¢¢¢¢£££££££££££££££££££££	703777740000000					1264					CAS1-Delhi	?	USA	2002	0	?	?	?	Driscoll J	New York City
USA012002019057	3	¢¢¢££££¢¢¢¢¢£¢¢¢¢¢¢¢¢¢££££££££££££¢¢¢¢¢¢¢¢¢	703737740003771					1343					CAS1-Delhi	?	USA	2002	0	?	?	?	Driscoll J	New York City
USA012002019065	2	¢¢¢££££¢¢¢¢¢¢¢¢¢¢¢¢¢¢¢££££££££££££¢¢£££¢¢¢¢	703777740003071					381					CAS1-Delhi	?	USA	2002	0	?	?	?	Driscoll J	New York City
USA012002019070	2	¢¢¢££££££¢¢¢¢¢¢¢¢¢¢¢¢¢££££££££££££¢¢¢¢¢¢¢¢¢	700777740003771					1266					CAS	?	USA	2002	0	?	?	?	Driscoll J	New York City
USA012002019117	1	¢¢¢££££¢¢¢¢¢¢¢¢¢¢£¢¢££££££££££££££¢¢¢¢¢¢¢¢¢	703776600003771					1882					CAS	?	USA	2002	0	?	?	?	Driscoll J	New York City
USA012002019120	3	¢¢¢££££¢¢¢¢¢¢¢¢¢¢¢¢¢¢¢££££££££££££¢£¢¢¢¢¢¢¢	703777740002771					1091					CAS1-Delhi	?	USA	2002	0	?	?	?	Driscoll J	New York City
USA012002019144	2	¢¢¢££££¢¢£¢¢£¢¢¢¢¢¢££££££££££££££££¢¢¢¢¢¢¢¢	703337400001771					1765					CAS1-Kili	USA	USA	2002	0	?	?	?	Driscoll J	New York City
USA012002019151	1	¢£¢££££¢¢¢¢¢¢¢¢¢¢¢££££££££££££££££¢¢¢¢¢¢¢¢¢	503777000003771					1940					CAS	USA	USA	2002	0	?	?	?	Driscoll J	New York City
USA012002019169	1	¢¢¢£££££££££££££££££££££££££££££££¢¢¢¢¢¢¢¢¢	700000000003771					1962					CAS	USA	USA	2002	0	?	?	?	Driscoll J	New York City
USA012002019171	2	¢¢¢££££¢¢¢¢¢¢¢¢¢¢¢¢¢¢£££££££££££££¢¢¢¢¢¢¢¢¢	703777700003771					142					CAS1-Delhi	USA	USA	2002	0	?	?	?	Driscoll J	New York City
USA012003019205	3	¢¢¢££££¢¢¢¢¢¢¢¢¢¢¢¢¢¢£££££££££££££¢¢¢¢¢¢¢¢¢	703777700003771					142					CAS1-Delhi	?	USA	2003	0	?	?	?	Driscoll J	New York City
USA012003019258	2	¢¢¢££££¢¢¢¢¢¢¢¢¢¢¢¢££££££££££££££££¢¢¢¢¢¢¢¢	703777400001771					22					CAS1-Delhi	?	USA	2003	0	?	?	?	Driscoll J	New York City
USA012003019328	2	¢¢¢£££££¢¢¢¢¢¢¢¢¢¢¢¢¢¢££££££££££££¢¢¢¢¢¢¢¢¢	701777740003771					1551					CAS1-Delhi	USA	USA	2003	0	?	?	?	Driscoll J	New York City
USA012003019339	6	¢¢¢£££££££¢¢¢¢¢¢¢¢¢¢¢£££££££££££££¢¢¢¢¢¢¢¢¢	700377700003771					2100					CAS	USA	USA	2003	0	?	?	?	Driscoll J	New York City
USA012003019364	1	¢¢¢££££¢¢¢¢¢¢£¢¢¢¢¢¢¢¢£££££££££££££££¢¢¢¢¢¢	703757740000371					Orphan					CAS	USA	USA	2003	0	?	?	?	Driscoll J	New York City
USA012003019367	1	¢¢¢££££¢¢¢¢¢¢¢¢¢¢¢¢¢¢¢££££££££££££¢¢£££££¢£	703777740003010					Orphan					CAS1-Delhi	USA	USA	2003	0	?	?	?	Driscoll J	New York City
USA012003019375	1	¢¢¢££££¢¢¢¢¢¢¢¢¢¢¢££££££££££££££££££££££¢¢¢	703777000000031					Orphan					CAS	USA	USA	2003	0	?	?	?	Driscoll J	New York City
USA012003019382	1	££¢££££¢¢¢¢¢¢¢¢¢¢¢¢¢¢¢£££££££££££££££¢¢¢¢¢¢	103777740000371					Orphan					CAS	USA	USA	2003	0	?	?	?	Driscoll J	New York City
USA012003019401	2	¢¢¢££££¢¢¢¢¢¢¢¢¢¢¢¢¢££££££££££££££¢¢¢¢¢¢¢¢¢	703777600003771					1093					CAS1-Delhi	USA	USA	2003	0	?	?	?	Driscoll J	New York City
USA012004019421	1	¢¢¢££££¢¢¢¢¢¢¢¢¢¢¢¢¢¢¢££££££££££££¢¢¢¢¢¢¢¢¢	703777740003771	227425173632				26	604				CAS1-Delhi	USA	USA	2004	0	?	?	?	Driscoll J	New York City
USA012004019437	1	¢¢¢££££¢¢¢¢¢¢¢¢¢¢¢¢¢¢¢££££££££££££¢¢¢¢¢¢¢¢¢	703777740003771	226325173424				26	538				CAS1-Delhi	USA	USA	2004	0	?	?	?	Driscoll J	New York City
USA012004019442	1	¢¢¢££££¢¢¢¢££¢¢¢¢¢¢¢¢¢££££££££££££¢¢¢¢¢¢¢¢¢	703637740003771	226425173533				1327	318				CAS1-Delhi	USA	USA	2004	0	?	?	?	Driscoll J	New York City
USA012004019487	1	¢¢¢£££££¢¢¢¢¢¢¢¢¢¢¢¢¢¢££££££££££££¢¢¢¢¢¢¢¢¢	701777740003771	225425173523				1551	603				CAS1-Delhi	USA	USA	2004	0	?	?	?	Driscoll J	New York City
USA012004019488	1	¢¢¢££££¢¢¢¢¢¢¢¢¢¢¢¢¢¢¢££££££££££££¢¢££¢¢¢¢¢	703777740003171	225425153533				25	143				CAS1-Delhi	USA	USA	2004	0	?	?	?	Driscoll J	New York City
USA012004019498	1	¢¢¢££££¢¢¢¢¢¢¢££¢¢¢¢¢¢££££££££££££¢¢¢££¢¢¢¢	703763740003471	225425173533				Orphan	68				CAS1-Delhi	USA	USA	2004	0	?	?	?	Driscoll J	New York City
USA012004019507	1	¢¢¢££££¢¢¢¢£¢¢¢¢¢¢¢¢¢¢££££££££££££¢¢££¢¢¢¢¢	703677740003171	226425153633				2359	413				CAS1-Delhi	USA	USA	2004	0	?	?	?	Driscoll J	New York City
USA012004019518	1	¢¢¢££££¢¢¢¢¢¢¢¢¢¢££££¢££££££££££££££¢¢¢¢¢¢¢	703776040000771	226425163633				2361	625				CAS	USA	USA	2004	0	?	?	?	Driscoll J	New York City
USA012004019520	1	¢¢¢££££¢¢¢¢¢¢¢¢¢¢¢¢¢¢¢££££££££££££¢¢¢¢¢¢¢¢¢	703777740003771	222425123423				26	Orphan				CAS1-Delhi	USA	USA	2004	0	?	?	?	Driscoll J	New York City
USA012004019526	1	¢¢¢££££¢¢¢¢¢¢¢¢¢¢¢¢¢¢¢££££££££££££¢¢££¢¢¢¢¢	703777740003171	226425153533				25	271				CAS1-Delhi	USA	USA	2004	0	?	?	?	Driscoll J	New York City
USA012004019527	1	¢¢¢££££¢¢¢¢¢¢¢¢¢¢¢¢¢¢¢££££££££££££¢¢¢¢¢¢¢¢¢	703777740003771	225425173533				26	68				CAS1-Delhi	USA	USA	2004	0	?	?	?	Driscoll J	New York City
USA012004019558	1	¢¢¢££££¢¢¢¢££££££¢¢¢¢¢££££££££££££¢¢¢¢¢¢¢¢¢	703601740003771	226425173532				2364	405				CAS1-Delhi	USA	USA	2004	0	?	?	?	Driscoll J	New York City
USA012004019568	1	¢¢¢££££¢¢¢¢¢¢¢¢¢¢¢¢¢¢¢££££££££££££¢¢££¢¢¢¢¢	703777740003171	226425153533				25	271				CAS1-Delhi	USA	USA	2004	0	?	?	?	Driscoll J	New York City
USA012004019629	1	¢¢¢££££¢¢¢¢¢¢¢¢¢¢¢¢¢¢¢££££££££££££¢¢¢¢¢¢¢¢¢	703777740003771	226325173424				26	538				CAS1-Delhi	?	USA	2004	0	?	?	?	Driscoll J	New York City
USA012004019630	1	¢¢¢£££££¢¢¢¢¢¢¢¢¢¢¢¢¢¢££££££££££££¢¢¢¢¢¢¢¢¢	701777740003771	225425173523				1551	603				CAS1-Delhi	?	USA	2004	0	?	?	?	Driscoll J	New York City
USA012004019631	1	¢¢¢££££¢¢¢¢¢¢¢¢¢¢¢¢¢¢¢££££££££££££¢¢¢¢¢¢¢¢¢	703777740003771	227425173632				26	604				CAS1-Delhi	?	USA	2004	0	?	?	?	Driscoll J	New York City
USA012004019641	1	¢¢¢££££¢¢¢¢¢¢¢¢¢¢¢¢¢¢¢££££££££££££¢¢££¢¢¢¢¢	703777740003171	225425153533				25	143				CAS1-Delhi	?	USA	2004	0	?	?	?	Driscoll J	New York City
USA012004019681	3	¢¢¢££££¢¢¢¢¢¢¢¢¢¢¢¢¢¢¢££££££££££££¢¢£££££¢¢	703777740003011					2147					CAS1-Delhi	USA	USA	2004	0	?	?	?	Driscoll J	New York City
USA012004019699	3	¢¢¢££££¢¢¢¢¢¢¢¢¢¢¢¢¢¢¢££££££££££££¢¢¢¢£££££	703777740003600					1878					CAS1-Delhi	USA	USA	2004	0	?	?	?	Driscoll J	New York City
USA012004019710	1	¢¢¢££££¢¢¢¢¢¢¢¢¢¢¢¢¢¢¢£££££££££££££££££££¢¢	703777740000011					Orphan					CAS	USA	USA	2004	0	?	?	?	Driscoll J	New York City
USA012004019715	3	¢¢¢££££¢¢¢¢¢¢¢¢¢¢¢¢¢¢¢££££££££££££££££¢¢¢¢¢	703777740000171					1789					CAS	USA	USA	2004	0	?	?	?	Driscoll J	New York City
USA012004019723	3	¢¢¢££££¢¢¢¢££¢¢¢¢¢¢¢¢¢££££££££££££¢¢¢¢¢¢¢¢¢	703637740003771	226425173533				1327	318				CAS1-Delhi	?	USA	2004	0	?	?	?	Driscoll J	New York City
USA012004019732	1	¢¢¢££££¢¢¢¢¢£¢¢¢¢¢¢¢¢¢£££££££££££££¢££¢¢¢¢¢	703737740001171					3365					CAS1-Delhi	?	USA	2004	0	?	?	?	Driscoll J	New York City
USA012004019763	2	¢¢¢££££¢¢¢¢£¢¢¢¢¢¢¢¢¢¢££££££££££££¢¢££¢¢¢¢¢	703677740003171	226425153633				2359	413				CAS1-Delhi	?	USA	2004	0	?	?	?	Driscoll J	New York City
USA012004019764	1	¢¢¢££££¢¢¢¢¢¢£££¢¢¢¢¢¢££££££££££££¢¢¢££¢¢¢¢	703743740003471	225425173533				Orphan	68				CAS1-Delhi	?	USA	2004	0	?	?	?	Driscoll J	New York City
USA012004019780	1	¢¢¢££££¢¢¢¢¢¢¢¢¢¢££££¢££££££££££££££¢¢¢¢¢¢¢	703776040000771	226425163633				2361	625				CAS	?	USA	2004	0	?	?	?	Driscoll J	New York City
USA012004019785	1	¢¢¢££££¢¢¢¢¢£££££££¢¢¢££££££££££££¢¢¢¢¢¢¢¢¢	703700340003771					Orphan					CAS1-Delhi	?	USA	2004	0	?	?	?	Driscoll J	New York City
USA012004019797	1	¢¢¢££££¢¢¢¢¢¢¢¢¢¢¢¢¢¢¢££££££££££££¢¢££¢££¢¢	703777740003111					704					CAS1-Delhi	?	USA	2004	0	?	?	?	Driscoll J	New York City
USA012004019802	2	¢¢¢££££¢¢¢¢¢¢¢¢¢¢¢¢£££££££££££££££££¢¢¢¢¢¢¢	703777400000771					599					CAS	?	USA	2004	0	?	?	?	Driscoll J	New York City
USA012005019890	1	¢¢¢££££¢¢££££££££££££££££££££££££££££¢¢¢¢¢¢	703000000000371	225425163433				2419	627				CAS	USA	USA	2005	0	?	?	?	Driscoll J	New York City
USA012005019911	1	¢¢¢££££¢¢¢¢¢¢¢¢¢¢¢¢¢¢¢££££££££££££¢¢¢¢¢¢¢¢¢	703777740003771	224425173533				26	349				CAS1-Delhi	USA	USA	2005	0	?	?	?	Driscoll J	New York City
USA012005019922	1	¢¢¢££££¢¢¢¢££££££¢¢¢¢¢££££££££££££¢¢¢¢¢¢¢¢¢	703601740003771					2364					CAS1-Delhi	?	USA	2005	0	?	?	?	Driscoll J	New York City
USA012005019928	2	¢¢¢££££¢¢¢¢¢¢¢¢¢¢¢¢¢¢¢££££££££££££¢¢¢¢¢¢¢££	703777740003760					1883					CAS1-Delhi	?	USA	2005	0	?	?	?	Driscoll J	New York City
USA012005020001	1	¢¢¢££££¢¢¢¢¢¢¢¢¢¢£££££££££££££££££¢¢¢¢¢¢¢¢¢	703776000003771					Orphan					CAS	?	USA	2005	0	?	?	?	Driscoll J	New York City
USA012005020013	1	¢¢¢££££¢¢££££££££££££££££££££££££££££¢¢¢¢¢¢	703000000000371					2419					CAS	?	USA	2005	0	?	?	?	Driscoll J	New York City
USA012006020025	1	¢¢¢££££¢¢¢¢¢¢¢¢¢¢¢¢¢¢¢££££££££££££¢¢¢¢¢¢¢¢¢	703777740003771					26					CAS1-Delhi	USA	USA	2006	0	?	?	?	Driscoll J	New York City
USA012006020046	1	¢¢¢££££¢¢¢¢¢¢¢¢¢¢¢¢¢¢¢££££££££££££¢¢££¢£¢¢¢	703777740003131					1312					CAS1-Delhi	USA	USA	2006	0	?	?	?	Driscoll J	New York City
USA012006020051	1	¢¢¢££££¢¢¢¢¢¢¢¢¢¢¢¢£££££££££££££££££¢¢¢¢¢¢¢	703777400000771					599					CAS	USA	USA	2006	0	?	?	?	Driscoll J	New York City
USA012006020070	1	¢¢¢££££¢¢¢¢¢¢¢¢¢¢¢¢¢¢¢££££££££££££¢¢¢¢¢¢¢¢¢	703777740003771					26					CAS1-Delhi	USA	USA	2006	0	?	?	?	Driscoll J	New York City
USA012006020109	1	¢¢¢££££¢¢¢¢¢¢¢¢¢¢¢¢¢¢¢££££££££££££¢¢¢¢¢¢¢¢¢	703777740003771	224325173433				26	Orphan				CAS1-Delhi	USA	USA	2006	0	?	?	?	Driscoll J	New York City
USA012006020116	1	¢¢¢££££¢¢¢¢¢¢¢¢¢¢¢¢¢¢¢££££££££££££¢¢¢¢¢¢¢¢¢	703777740003771					26					CAS1-Delhi	USA	USA	2006	0	?	?	?	Driscoll J	New York City
USA012006020128	1	¢¢¢££££¢¢¢¢¢¢¢¢¢¢¢¢£££££££££££££££££¢¢¢¢¢¢¢	703777400000771					599					CAS	USA	USA	2006	0	?	?	?	Driscoll J	New York City
USA012006020130	1	¢¢¢££££¢¢¢¢¢¢¢¢¢¢¢¢¢¢¢££££££££££££¢¢¢¢¢¢¢¢¢	703777740003771					26					CAS1-Delhi	USA	USA	2006	0	?	?	?	Driscoll J	New York City
USA012006020139	1	¢¢¢££££¢¢¢¢¢¢¢¢¢¢¢¢¢¢£££££££££££££¢¢¢¢¢¢¢¢¢	703777700003771					142					CAS1-Delhi	USA	USA	2006	0	?	?	?	Driscoll J	New York City
USA012006020170	1	¢¢¢££££¢¢¢¢¢¢¢¢¢¢¢¢¢¢¢££££££££££££¢¢¢¢¢¢¢¢¢	703777740003771					26					CAS1-Delhi	USA	USA	2006	0	?	?	?	Driscoll J	New York City
USA012006020216	1	¢¢¢££££¢¢¢¢¢¢¢¢¢¢¢¢¢¢¢££££££££££££¢¢¢¢¢¢¢¢¢	703777740003771					26					CAS1-Delhi	USA	USA	2006	0	?	?	?	Driscoll J	New York City
USA012006020219	1	¢¢¢££££¢¢¢¢¢¢¢¢¢¢¢£¢¢¢££££££££££££¢¢¢¢¢¢¢¢¢	703777340003771					1590					CAS1-Delhi	USA	USA	2006	0	?	?	?	Driscoll J	New York City
USA012006020222	1	¢¢¢££££¢¢¢¢¢¢£££££££££££££££££££££££¢¢¢¢¢££	703740000000760					864					CAS	USA	USA	2006	0	?	?	?	Driscoll J	New York City
USA012006020263	1	¢¢¢£££££££¢¢¢¢¢¢¢¢¢¢¢¢££££££££££££¢¢¢¢¢¢¢¢¢	700377740003771					288					CAS2	USA	USA	2006	0	?	?	?	Driscoll J	New York City
USA012006020297	1	¢¢¢££££¢¢¢¢¢¢¢¢¢¢¢¢¢¢¢££££££££££££¢¢¢¢¢¢¢¢¢	703777740003771					26					CAS1-Delhi	USA	USA	2006	0	?	?	?	Driscoll J	New York City
USA012006020300	1	¢¢¢££££¢¢¢¢¢¢£££££££££££££££££££££¢¢¢¢¢¢¢££	703740000003760					Orphan					CAS	USA	USA	2006	0	?	?	?	Driscoll J	New York City
USA012006020323	1	¢¢¢££££¢¢¢¢¢¢¢¢¢¢¢¢¢¢¢££££££££££££¢¢¢¢¢¢¢¢¢	703777740003771					26					CAS1-Delhi	USA	USA	2006	0	?	?	?	Driscoll J	New York City
USA012006020352	1	¢¢¢££££¢¢££££££££££££££££££££££££££££¢¢¢¢¢¢	703000000000371					2419					CAS	USA	USA	2006	0	?	?	?	Driscoll J	New York City
USA012006020361	1	¢¢¢££££¢¢¢¢¢¢¢¢¢¢¢¢¢¢¢££££££££££££¢¢¢¢¢¢¢¢¢	703777740003771					26					CAS1-Delhi	USA	USA	2006	0	?	?	?	Driscoll J	New York City
USA012006020365	1	¢¢¢££££¢¢¢¢¢¢¢¢¢¢¢¢¢££££££££££££££££¢¢¢¢¢¢¢	703777600000771					2726					CAS1-Delhi	USA	USA	2006	0	?	?	?	Driscoll J	New York City
USA012006020370	1	£¢¢££££¢¢¢¢¢¢¢¢¢¢¢¢¢¢¢££££££££££££¢¢¢¢¢¢¢¢¢	303777740003771					471					CAS1-Delhi	USA	USA	2006	0	?	?	?	Driscoll J	New York City
ZAF081999020382	1	¢¢¢££££¢¢¢¢¢¢¢¢¢¢¢¢¢¢¢££££££££££££¢¢££¢¢¢¢¢	703777740003171					25					CAS1-Delhi	?	ZAF	1999	0	?	?	?	Driscoll J	Pretoria
ZMB011999020393	22	¢¢¢££££¢¢£¢¢¢¢¢¢¢¢¢££££££££££££££££¢¢¢¢¢¢¢¢	703377400001771					21					CAS1-Kili	?	ZMB	1999	0	?	?	?	Driscoll J	Lusaka
ZMB012002020395	1	¢¢¢££££¢¢£¢¢£¢¢¢¢¢¢££££££££££££££££¢¢¢¢¢¢¢¢	703337400001771					1765					CAS1-Kili	?	ZMB	2002	0	?	?	?	Driscoll J	Lusaka
ZMB012003020396	2	¢¢¢££££¢¢¢¢¢¢¢¢¢¢¢¢££££££££££££££££¢¢¢¢¢¢¢¢	703777400001771					22					CAS1-Delhi	?	ZMB	2003	0	?	?	?	Driscoll J	Lusaka
BGD021999020491	1	¢¢¢££££¢¢¢¢¢¢¢¢¢¢¢¢¢¢¢££££££££££££¢¢¢¢¢¢¢¢¢	703777740003771	244425183633				26	Orphan				CAS1-Delhi	?	BGD	1999	0	?	?	?	Banu S	Dhaka
BGD021999020495	1	¢¢¢££££¢¢¢¢¢¢¢¢¢¢¢¢¢£¢££££££££££££¢¢¢¢¢¢¢¢¢	703777640003771					2145					CAS1-Delhi	?	BGD	1999	0	?	?	?	Banu S	Dhaka
BGD021999020498	1	¢¢¢££££¢¢¢¢¢¢¢¢¢¢¢¢¢¢¢££££££££££££¢¢¢¢¢¢¢¢¢	703777740003771	226425163423				26	503				CAS1-Delhi	?	BGD	1999	0	?	?	?	Banu S	Dhaka
BGD021999020499	1	¢¢¢££££¢¢¢¢¢¢¢¢¢¢¢¢¢¢¢££££££££££££¢¢¢¢¢¢¢¢¢	703777740003771	226425173423				26	374				CAS1-Delhi	?	BGD	1999	0	?	?	?	Banu S	Dhaka
BGD021999020504	1	¢¢¢££££¢¢¢¢¢¢¢¢¢¢¢¢¢¢¢££££££££££££¢¢¢¢¢¢¢¢¢	703777740003771	225425183533				26	416				CAS1-Delhi	?	BGD	1999	0	?	?	?	Banu S	Dhaka
BGD021999020507	1	¢¢¢££££¢¢¢¢¢¢¢¢¢¢¢¢¢£¢££££££££££££¢¢¢¢¢¢¢¢¢	703777640003771					2145					CAS1-Delhi	?	BGD	1999	0	?	?	?	Banu S	Dhaka
BGD021999020515	1	¢¢¢£££££££££££££££¢£££££££££££££££££££¢¢¢¢¢	700000400000171					Orphan					CAS	?	BGD	1999	0	?	?	?	Banu S	Dhaka
BGD021999020519	1	¢¢¢££££¢¢¢¢¢¢¢¢¢¢¢¢¢¢¢££££££££££££¢¢¢¢¢¢¢¢¢	703777740003771	226425173523				26	473				CAS1-Delhi	?	BGD	1999	0	?	?	?	Banu S	Dhaka
BGD021999020525	1	¢¢¢££££¢¢¢¢¢¢¢¢¢££££££££££££££££££¢¢¢¢¢£¢¢¢	703774000003731	226325163533				Orphan	1305				CAS	?	BGD	1999	0	?	?	?	Banu S	Dhaka
SWE011999520970	1	¢¢¢££££¢¢¢¢¢¢¢¢¢¢¢¢¢¢¢££££££££££££¢¢¢¢¢¢¢¢¢	703777740003771					26					CAS1-Delhi	?	SWE	1999	0	?	?	?	Gordon M	Stockholm
SWE012000120975	1	¢¢¢££££¢¢¢¢¢¢¢¢¢¢¢¢¢¢¢££££££££££££¢¢££¢¢¢¢¢	703777740003171					25					CAS1-Delhi	?	SWE	2000	0	?	?	?	Gordon M	Stockholm
SWE012000220985	1	¢¢¢££££¢¢¢¢¢¢¢¢¢¢¢¢¢¢¢££££££££££££££¢¢¢¢¢¢¢	703777740000771					357					CAS1-Delhi	?	SWE	2000	0	?	?	?	Gordon M	Stockholm
SWE012000220995	1	¢¢¢££££¢¢¢¢¢¢¢¢¢¢¢¢¢¢¢££££££££££££¢¢££££¢¢¢	703777740003031					24					CAS1-Delhi	?	SWE	2000	0	?	?	?	Gordon M	Stockholm
SWE012000220997	1	¢¢¢££££¢¢¢¢¢¢¢¢¢¢¢¢¢¢¢££££££££££££££¢¢¢¢¢¢¢	703777740000771					357					CAS1-Delhi	?	SWE	2000	0	?	?	?	Gordon M	Stockholm
SWE012000321002	1	¢¢¢££££¢¢¢¢¢¢¢¢¢¢¢¢¢¢¢££££££££££££¢¢¢¢¢¢¢¢¢	703777740003771					26					CAS1-Delhi	?	SWE	2000	0	?	?	?	Gordon M	Stockholm
NZL012003021535	1	¢¢¢££££££££££££££££££££££££££££££££££¢¢¢¢¢¢	700000000000371					2059					CAS	?	NZL	2003	0	?	?	?	Vaughan A	Wellington
GBR010000021619	1	¢£¢££££¢¢¢¢¢¢¢¢¢¢¢¢¢¢¢££££££££££££¢¢¢¢¢¢¢¢¢	503777740003771					754					CAS1-Delhi	?	GBR		0	?	?	?	Dale J	London
GBR010000021647	1	¢¢¢£££££££¢¢¢¢¢¢¢££¢¢¢££££££££££££¢¢£¢¢¢¢¢¢	700376340003371					Orphan					CAS2	?	GBR		0	?	?	?	Dale J	London
GBR010000021648	1	¢¢¢££££¢¢£¢¢¢¢¢¢¢¢¢££££££££££££££££¢¢¢¢¢¢¢¢	703377400001771					21					CAS1-Kili	?	GBR		0	?	?	?	Dale J	London
GBR010000021649	1	¢¢¢££££¢¢¢¢¢£¢¢¢¢¢¢¢¢¢££££££££££££¢¢££¢¢¢¢¢	703737740003171					1198					CAS1-Delhi	?	GBR		0	?	?	?	Dale J	London
GBR010000021651	1	¢¢¢££££¢¢¢¢¢¢¢¢¢¢¢¢¢£££££££££££££££¢¢¢¢¢¢¢¢	703777600001771					356					CAS1-Delhi	?	GBR		0	?	?	?	Dale J	London
GBR010000021652	1	¢¢¢££££¢¢¢¢¢¢¢¢¢¢¢¢¢¢¢££££££££££££££¢¢¢¢¢¢¢	703777740000771					357					CAS1-Delhi	?	GBR		0	?	?	?	Dale J	London
GBR010000021653	2	¢¢¢££££¢¢¢¢¢¢¢¢¢¢¢¢¢¢¢££££££££££££¢¢££¢¢¢¢¢	703777740003171					25					CAS1-Delhi	?	GBR		0	?	?	?	Dale J	London
GBR010000021654	1	¢¢¢££££¢¢¢¢¢¢¢¢¢¢¢¢¢¢¢££££££££££££¢¢¢¢¢¢¢¢¢	703777740003771					26					CAS1-Delhi	?	GBR		0	?	?	?	Dale J	London
GBR020Cn0124827	1	£¢¢££££¢¢¢¢¢¢¢¢¢¢¢¢£££££££££££££££¢¢¢¢¢¢¢¢¢	303777400003771					Orphan					CAS	?	GBR		0	?	?	?	Goyal M	London
GBR020Cn0124833	1	¢¢¢££££¢¢¢¢¢¢¢¢¢¢¢¢¢¢£££££££££££££¢¢¢¢¢¢¢¢¢	703777700003771					142					CAS1-Delhi	?	GBR		0	?	?	?	Goyal M	London
GBR020Cn0124836	8	¢¢¢££££¢¢£¢¢¢¢¢¢¢¢¢££££££££££££££££¢¢¢¢¢¢¢¢	703377400001771					21					CAS1-Kili	?	GBR		0	?	?	?	Goyal M	London
GBR020Cn0124839	1	¢¢¢££££¢¢¢¢¢¢¢¢¢¢¢¢¢¢¢££££££££££££££¢¢¢¢¢¢¢	703777740000771					357					CAS1-Delhi	?	GBR		0	?	?	?	Goyal M	London
GBR020Cn0124842	14	¢¢¢££££¢¢¢¢¢¢¢¢¢¢¢¢¢¢¢££££££££££££¢¢¢¢¢¢¢¢¢	703777740003771					26					CAS1-Delhi	?	GBR		0	?	?	?	Goyal M	London
GBR020Cn0124846	1	¢¢¢£££££££¢¢¢¢¢¢¢¢¢¢¢¢££££££££££££¢¢¢¢¢¢¢¢¢	700377740003771					288					CAS2	?	GBR		0	?	?	?	Goyal M	London
GBR020Cn0224851	1	¢¢¢££££¢¢¢¢¢¢££££¢¢¢££££££££££££££¢¢¢¢¢¢¢¢¢	703741600003771					Orphan					CAS	?	GBR		0	?	?	?	Goyal M	London
GBR020Cn0224853	1	¢¢¢££££¢¢¢¢£¢¢¢¢¢¢¢¢¢¢££££££££££££¢¢¢¢¢¢¢¢¢	703677740003771					954					CAS1-Delhi	?	GBR		0	?	?	?	Goyal M	London
GBR020Cn0224861	1	¢¢¢££££¢¢¢¢¢£££££££££¢££££££££££££¢¢¢¢¢¢¢¢¢	703700040003771					2950					CAS1-Delhi	?	GBR		0	?	?	?	Goyal M	London
GBR020Cn0224864	8	¢¢¢££££¢¢¢¢¢¢¢¢¢¢¢¢¢¢¢££££££££££££¢¢££¢¢¢¢¢	703777740003171					25					CAS1-Delhi	?	GBR		0	?	?	?	Goyal M	London
GBR020Cn0224871	1	¢¢¢££££¢¢¢¢¢¢¢¢¢¢¢¢¢¢¢££££££££££££¢¢¢¢¢£¢¢¢	703777740003731					429					CAS1-Delhi	?	GBR		0	?	?	?	Goyal M	London
GBR020Cn0224876	1	¢¢¢££££¢¢¢¢¢¢¢¢¢¢¢¢¢££££££££££££££¢¢¢¢¢¢¢¢¢	703777600003771					1093					CAS1-Delhi	?	GBR		0	?	?	?	Goyal M	London
GBR020Cn0224878	1	¢¢¢££££¢¢¢¢¢¢¢¢¢¢£¢¢¢£££££££££££££¢¢¢¢¢¢¢¢¢	703776700003771					Orphan					CAS	?	GBR		0	?	?	?	Goyal M	London
GBR020Cn1024889	1	¢¢¢££££¢¢¢¢¢¢¢¢¢¢¢¢¢¢¢££££££££££££¢¢££££¢¢¢	703777740003031					24					CAS1-Delhi	?	GBR		0	?	?	?	Goyal M	London
GBR021997024895	3	¢¢¢££££¢¢¢¢¢¢¢¢¢¢¢¢¢¢¢£££££££££££££¢¢££¢¢¢¢	703777740001471					23					CAS1-Delhi	?	GBR	1997	0	?	?	?	Goyal M	London
GBR021997024897	1	¢¢¢££££¢¢¢¢¢¢¢¢¢¢¢¢££££££££££££££££¢¢¢¢¢¢¢¢	703777400001771					22					CAS1-Delhi	?	GBR	1997	0	?	?	?	Goyal M	London
GBR021997024898	1	¢¢¢£££££££¢¢¢¢¢¢¢¢¢¢¢¢£££££££££££££¢¢¢¢¢¢¢¢	700377740001771					1151					CAS	?	GBR	1997	0	?	?	?	Goyal M	London
GBR021997024899	1	¢¢¢££££¢¢¢¢¢¢¢¢¢¢¢¢¢£££££££££££££££¢¢¢¢¢¢¢¢	703777600001771					356					CAS1-Delhi	?	GBR	1997	0	?	?	?	Goyal M	London
GBR021997024900	1	¢¢¢££££¢¢¢¢¢¢¢¢¢¢¢¢¢¢¢£££££££££££££¢¢¢¢££££	703777740001700					Orphan					CAS	?	GBR	1997	0	?	?	?	Goyal M	London
GBR021997024901	1	¢¢¢££££¢¢¢¢¢¢¢¢¢¢¢££££££££££££££££¢¢££¢¢¢¢¢	703777000003171					2685					CAS	?	GBR	1997	0	?	?	?	Goyal M	London
GBR021997024902	1	¢¢¢££££¢¢¢¢¢¢¢¢¢¢¢¢¢¢¢££££££££££££¢¢£££¢¢¢¢	703777740003071					381					CAS1-Delhi	?	GBR	1997	0	?	?	?	Goyal M	London
GBR021997024904	1	£¢¢££££¢¢¢¢¢¢¢¢¢¢¢¢¢¢¢££££££££££££¢¢¢¢¢£¢¢¢	303777740003731					Orphan					CAS1-Delhi	?	GBR	1997	0	?	?	?	Goyal M	London
GBR021997024905	1	£¢¢££££¢¢¢¢¢¢¢¢¢¢¢¢¢¢¢££££££££££££¢¢¢¢¢¢¢¢¢	303777740003771					471					CAS1-Delhi	?	GBR	1997	0	?	?	?	Goyal M	London
GBR021997024907	1	¢¢¢££££¢¢¢¢¢¢£¢¢¢¢¢¢¢¢££££££££££££¢¢¢¢¢¢¢¢¢	703757740003771					794					CAS1-Delhi	?	GBR	1997	0	?	?	?	Goyal M	London
GBR021997024908	1	¢¢¢££££¢¢¢¢¢¢¢¢£¢¢¢¢¢£££££££££££££¢¢¢¢¢¢¢¢¢	703773700003771					Orphan					CAS	?	GBR	1997	0	?	?	?	Goyal M	London
GBR021997024909	1	¢¢¢££££¢¢¢¢¢¢¢¢¢¢¢¢¢¢¢££££££££££££¢¢¢¢£¢¢¢¢	703777740003671					1401					CAS1-Delhi	?	GBR	1997	0	?	?	?	Goyal M	London
NPL012007025121	1	¢¢¢££££¢¢¢¢¢¢¢¢¢¢¢¢¢£¢££££££££££££¢¢¢¢¢¢¢¢¢	703777640003771					2145					CAS1-Delhi	?	NPL	2007	0	?	?	?	Castellanos ME	Kathmandu
NPL012007025123	1	¢¢¢££££¢¢¢¢¢¢¢¢¢¢¢¢£££££££££££££££££¢¢¢¢¢¢¢	703777400000771					599					CAS	?	NPL	2007	0	?	?	?	Castellanos ME	Kathmandu
NPL012007025126	1	¢¢¢££££¢¢¢¢¢¢¢¢¢¢¢¢¢¢¢££££££££££££¢¢¢¢¢¢¢¢¢	703777740003771					26					CAS1-Delhi	?	NPL	2007	0	?	?	?	Castellanos ME	Kathmandu
NPL012007025127	1	¢¢¢££££¢¢¢¢¢¢¢¢¢¢¢¢¢¢¢££££££££££££¢¢¢¢¢¢¢¢¢	703777740003771					26					CAS1-Delhi	?	NPL	2007	0	?	?	?	Castellanos ME	Kathmandu
NPL012007025129	1	¢¢¢££££¢¢¢¢¢¢¢¢¢¢¢¢¢¢¢££££££££££££¢¢££¢¢¢¢¢	703777740003171					25					CAS1-Delhi	?	NPL	2007	0	?	?	?	Castellanos ME	Kathmandu
NPL012007025131	1	¢¢¢££££¢¢¢¢¢¢¢¢¢¢¢¢¢¢¢££££££££££££¢¢¢¢¢¢¢¢¢	703777740003771					26					CAS1-Delhi	?	NPL	2007	0	?	?	?	Castellanos ME	Kathmandu
NPL012007025132	1	¢¢¢££££¢¢¢¢¢¢¢¢¢¢¢¢¢¢££££££££££££££¢¢¢¢¢¢¢¢	703777700001771					Orphan					CAS	?	NPL	2007	0	?	?	?	Castellanos ME	Kathmandu
NPL012007025134	1	¢¢¢££££¢¢¢¢¢¢¢¢¢¢¢¢¢¢¢££££££££££££¢¢¢¢¢¢¢¢¢	703777740003771					26					CAS1-Delhi	?	NPL	2007	0	?	?	?	Castellanos ME	Kathmandu
NPL012007025135	1	¢¢¢££££¢¢¢¢¢¢¢¢¢¢¢¢¢¢¢££££££££££££¢¢¢¢¢¢¢¢¢	703777740003771					26					CAS1-Delhi	?	NPL	2007	0	?	?	?	Castellanos ME	Kathmandu
NPL012007025139	1	¢¢¢£££££££¢¢¢¢¢¢¢¢¢¢¢¢££££££££££££¢¢¢¢¢¢¢¢¢	700377740003771					288					CAS2	?	NPL	2007	0	?	?	?	Castellanos ME	Kathmandu
NPL012007025144	1	¢¢¢££££¢¢¢¢¢¢¢¢¢¢¢¢£££££££££££££££££¢¢¢¢¢¢¢	703777400000771					599					CAS	?	NPL	2007	0	?	?	?	Castellanos ME	Kathmandu
NPL012007025145	1	¢¢¢££££¢¢¢¢¢¢¢¢¢¢¢¢¢¢¢££££££££££££¢¢¢¢¢¢¢¢¢	703777740003771					26					CAS1-Delhi	?	NPL	2007	0	?	?	?	Castellanos ME	Kathmandu
NPL012007025146	1	¢¢¢££££¢¢¢¢¢¢¢¢¢¢¢¢¢¢¢££££££££££££¢¢¢¢¢¢¢¢¢	703777740003771					26					CAS1-Delhi	?	NPL	2007	0	?	?	?	Castellanos ME	Kathmandu
NPL012007025147	1	¢¢¢££££¢¢¢¢¢¢¢¢¢¢¢¢¢¢¢££££££££££££¢¢¢¢¢¢¢¢¢	703777740003771					26					CAS1-Delhi	?	NPL	2007	0	?	?	?	Castellanos ME	Kathmandu
NPL012007025149	1	¢¢¢££££¢¢¢¢¢¢¢¢¢¢¢¢¢¢¢££££££££££££¢¢¢¢¢¢¢¢¢	703777740003771					26					CAS1-Delhi	?	NPL	2007	0	?	?	?	Castellanos ME	Kathmandu
NPL012007025150	1	¢¢¢££££¢¢¢¢¢¢¢¢¢¢¢¢£££££££££££££££££¢¢¢¢¢¢¢	703777400000771					599					CAS	?	NPL	2007	0	?	?	?	Castellanos ME	Kathmandu
NPL012007025152	1	¢¢¢££££¢¢¢¢¢¢£¢¢¢¢¢¢¢¢££££££££££££¢¢¢¢¢¢¢¢¢	703757740003771					794					CAS1-Delhi	?	NPL	2007	0	?	?	?	Castellanos ME	Kathmandu
NPL012007025157	1	¢¢¢££££¢¢¢¢¢¢¢¢¢¢¢¢¢¢¢££££££££££££¢¢¢¢¢¢¢¢¢	703777740003771					26					CAS1-Delhi	?	NPL	2007	0	?	?	?	Castellanos ME	Kathmandu
NPL012007025158	1	¢¢¢££££¢¢¢¢¢¢¢¢¢¢¢¢¢¢¢££££££££££££¢¢¢¢¢¢¢¢¢	703777740003771					26					CAS1-Delhi	?	NPL	2007	0	?	?	?	Castellanos ME	Kathmandu
YEM012007025164	1	¢¢¢££££¢¢¢¢¢¢¢££¢¢¢¢¢¢££££££££££££¢¢££¢¢¢¢¢	703763740003171					2585					CAS1-Delhi	?	YEM	2007	0	?	?	?	Castellanos ME	Sanaa
YEM012007025169	1	¢¢¢££££¢¢¢¢¢¢¢¢¢¢¢¢¢¢¢££££££££££££££¢¢¢¢¢¢¢	703777740000771					357					CAS1-Delhi	?	YEM	2007	0	?	?	?	Castellanos ME	Sanaa
YEM012007025171	1	¢¢¢££££¢¢£¢¢¢¢¢¢¢¢¢££££££££££££££££¢¢¢¢¢¢¢¢	703377400001771					21					CAS1-Kili	?	YEM	2007	0	?	?	?	Castellanos ME	Sanaa
YEM012007025172	1	¢¢¢££££¢¢£¢¢¢¢¢¢¢¢¢££££££££££££££££¢¢¢¢¢¢¢¢	703377400001771					21					CAS1-Kili	?	YEM	2007	0	?	?	?	Castellanos ME	Sanaa
YEM012007025177	1	¢¢¢££££¢¢¢¢¢¢¢¢¢¢¢¢¢¢¢££££££££££££¢¢¢¢¢¢¢¢¢	703777740003771					26					CAS1-Delhi	?	YEM	2007	0	?	?	?	Castellanos ME	Sanaa
YEM012007025181	1	¢¢¢££££¢¢¢¢¢¢¢¢¢¢¢¢¢¢¢£££££££££££££££¢¢¢¢¢¢	703777740000371					486					CAS	?	YEM	2007	0	?	?	?	Castellanos ME	Sanaa
YEM012007025182	1	¢¢¢££££¢¢¢¢¢¢¢¢¢¢¢¢¢¢¢££££££££££££££¢¢¢¢¢¢¢	703777740000771					357					CAS1-Delhi	?	YEM	2007	0	?	?	?	Castellanos ME	Sanaa
YEM012007025185	1	¢¢¢££££¢¢¢¢¢¢¢¢¢¢¢¢¢¢¢££££££££££££¢¢¢¢¢¢¢¢¢	703777740003771					26					CAS1-Delhi	?	YEM	2007	0	?	?	?	Castellanos ME	Sanaa
YEM012007025186	1	¢¢¢££££¢¢¢¢¢¢¢¢¢¢¢¢¢¢¢££££££££££££¢¢¢¢¢¢¢¢¢	703777740003771					26					CAS1-Delhi	?	YEM	2007	0	?	?	?	Castellanos ME	Sanaa
YEM012007025190	1	¢¢¢££££¢¢¢¢¢¢¢¢¢¢¢¢¢¢¢££££££££££££££¢¢¢¢¢¢¢	703777740000771					357					CAS1-Delhi	?	YEM	2007	0	?	?	?	Castellanos ME	Sanaa
YEM012007025196	1	¢¢¢££££¢¢¢¢¢¢¢££¢¢¢¢¢¢££££££££££££¢¢££¢¢¢¢¢	703763740003171					2585					CAS1-Delhi	?	YEM	2007	0	?	?	?	Castellanos ME	Sanaa
YEM012007025202	1	¢¢¢££££¢¢¢¢¢¢¢¢¢¢¢¢¢£¢££££££££££££¢¢¢¢¢¢¢¢¢	703777640003771					2145					CAS1-Delhi	?	YEM	2007	0	?	?	?	Castellanos ME	Sanaa
YEM012007025203	1	¢¢¢££££¢¢¢¢¢¢¢¢¢¢¢¢¢¢¢££££££££££££££¢¢¢¢¢¢¢	703777740000771					357					CAS1-Delhi	?	YEM	2007	0	?	?	?	Castellanos ME	Sanaa
YEM012007025205	1	¢¢¢££££¢¢¢¢¢¢¢¢¢¢¢¢££££££££££££££££¢¢¢¢¢¢¢¢	703777400001771					22					CAS1-Delhi	?	YEM	2007	0	?	?	?	Castellanos ME	Sanaa
YEM012007025217	1	¢¢¢££££¢¢¢¢¢¢¢¢¢¢£¢££££££££££££££££¢¢¢¢¢¢¢¢	703776400001771					Orphan					CAS	?	YEM	2007	0	?	?	?	Castellanos ME	Sanaa
YEM012007025229	1	¢¢¢££££¢¢¢¢¢¢¢¢¢¢¢¢¢¢¢££££££££££££¢¢¢¢¢¢¢¢¢	703777740003771					26					CAS1-Delhi	?	YEM	2007	0	?	?	?	Castellanos ME	Sanaa
YEM012007025231	1	¢¢¢££££¢¢¢¢¢¢¢¢¢¢¢¢¢¢¢££££££££££££££¢¢¢¢¢¢¢	703777740000771					357					CAS1-Delhi	?	YEM	2007	0	?	?	?	Castellanos ME	Sanaa
YEM012007025232	1	¢¢¢££££¢¢¢¢¢¢¢¢¢¢¢¢¢¢¢££££££££££££¢¢¢¢¢£¢¢¢	703777740003731					429					CAS1-Delhi	?	YEM	2007	0	?	?	?	Castellanos ME	Sanaa
USA230000025234	1	¢¢¢££££¢¢¢¢¢¢¢¢¢¢¢¢¢¢¢££££££££££££¢¢¢¢¢¢¢¢¢	703777740003771					26					CAS1-Delhi	IND	USA		0	?	?	?	Gagneux S	San Francisco
USA230000025235	1	£¢¢££££¢¢¢¢¢¢¢¢¢¢¢¢¢¢¢££££££££££££¢¢¢¢¢¢¢¢¢	303777740003771					471					CAS1-Delhi	IND	USA		0	?	?	?	Gagneux S	San Francisco
USA230000025236	1	¢¢¢££££¢¢¢¢¢¢¢¢¢¢¢¢¢¢¢££££££££££££¢¢¢¢¢¢¢¢¢	703777740003771					26					CAS1-Delhi	IND	USA		0	?	?	?	Gagneux S	San Francisco
USA230000025237	1	¢¢¢££££¢¢¢¢¢¢¢¢¢¢¢¢¢¢¢££££££££££££¢¢£££¢£¢¢	703777740003051					Orphan					CAS1-Delhi	IND	USA		0	?	?	?	Gagneux S	San Francisco
USA230000025238	1	¢¢¢££££¢¢£¢¢¢¢¢¢¢¢¢¢¢¢££££££££££££¢¢¢¢¢¢¢¢¢	703377740003771					1942					CAS1-Delhi	PAK	USA		0	?	?	?	Gagneux S	San Francisco
USA230000025239	1	¢¢¢££££¢¢¢¢¢¢¢¢¢¢¢¢¢¢¢££££££££££££¢¢¢¢¢¢¢¢¢	703777740003771					26					CAS1-Delhi	PAK	USA		0	?	?	?	Gagneux S	San Francisco
USA230000025323	1	¢¢¢£££££££¢¢¢¢¢¢¢¢¢¢¢¢££££££££££££¢¢¢¢¢¢¢¢¢	700377740003771					288					CAS2	IND	USA		0	?	?	?	Gagneux S	Washington
USA230000025325	1	¢¢¢££££¢¢£¢¢¢¢¢¢¢¢¢£££££££££££££££¢¢¢¢¢¢¢¢¢	703377400003771					2391					CAS1-Kili	TZA	USA		0	?	?	?	Gagneux S	Washington
CZE011999025563	1	¢¢¢££££¢¢¢¢¢¢¢¢¢¢¢¢¢¢¢££££££££££££¢¢££¢¢¢¢¢	703777740003171					25					CAS1-Delhi	?	CZE	1999	0	?	?	?	Kreiswirth B	Praha
IND061999025760	1	¢¢¢££££¢££¢¢¢¢¢¢¢¢¢¢¢¢££££££££££££¢¢¢¢¢¢¢¢¢	702377740003771					2237					CAS1-Delhi	?	IND	1999	0	?	?	?	Kreiswirth B	New Delhi
TZA021998025889	1	¢¢¢£££££££¢¢¢¢¢¢¢¢¢¢¢¢££££££££££££¢¢¢¢¢¢¢¢¢	700377740003771					288					CAS2	?	TZA	1998	0	?	?	?	Kreiswirth B	Dodoma
TZA021999025894	5	¢¢¢££££¢¢¢¢¢¢¢¢¢¢¢¢¢¢¢££££££££££££¢¢¢¢¢¢¢¢¢	703777740003771					26					CAS1-Delhi	?	TZA	1999	0	?	?	?	Kreiswirth B	Dodoma
TZA021999025897	2	¢¢¢££££¢¢¢¢¢¢¢¢¢¢¢¢¢¢¢££££££££££££¢¢££¢¢¢¢¢	703777740003171					25					CAS1-Delhi	?	TZA	1999	0	?	?	?	Kreiswirth B	Dodoma
TZA021999025900	24	¢¢¢££££¢¢£¢¢¢¢¢¢¢¢¢££££££££££££££££¢¢¢¢¢¢¢¢	703377400001771					21					CAS1-Kili	?	TZA	1999	0	?	?	?	Kreiswirth B	Dodoma
TZA022005025913	2	¢¢¢£££££¢£¢¢¢¢¢¢¢¢¢££££££££££££££££¢¢¢¢¢¢¢¢	701377400001771					2267					CAS	?	TZA	2005	0	?	?	?	Kreiswirth B	Dodoma
USA012001026161	1	¢¢¢££££¢¢¢¢¢¢¢¢¢¢¢¢¢¢¢££££££££££££££¢¢¢£¢¢¢	703777740000731					876					CAS	IND	USA	2001	0	?	?	?	Kreiswirth B	Washington
ZMB011999026220	2	¢¢¢££££¢¢¢¢¢¢¢¢¢¢¢¢¢¢¢££££££££££££¢¢¢¢¢¢¢¢¢	703777740003771					26					CAS1-Delhi	?	ZMB	1999	0	?	?	?	Kreiswirth B	Lusaka
SDN011999026421	1	¢¢¢££££¢¢¢¢¢£¢¢¢¢¢¢¢¢¢££££££££££££¢¢££¢¢¢¢¢	703737740003171					1198					CAS1-Delhi	?	SDN	1999	0	?	?	?	Sharaf-Eldin GS	Khartoum
SDN011999026422	1	¢¢¢££££¢¢¢¢¢¢¢¢¢¢¢¢¢¢¢££££££££££££¢¢££¢¢¢¢¢	703777740003171					25					CAS1-Delhi	?	SDN	1999	0	?	?	?	Sharaf-Eldin GS	Khartoum
SDN011999026424	1	¢¢¢££££¢¢¢¢¢£¢¢¢¢¢¢¢¢¢££££££££££££¢¢££¢¢¢¢¢	703737740003171					1198					CAS1-Delhi	?	SDN	1999	0	?	?	?	Sharaf-Eldin GS	Khartoum
SDN011999026425	1	¢¢¢££££¢¢¢¢¢¢¢¢¢¢¢¢¢¢¢££££££££££££¢¢££¢¢¢¢¢	703777740003171					25					CAS1-Delhi	?	SDN	1999	0	?	?	?	Sharaf-Eldin GS	Khartoum
SDN011999026426	1	¢¢¢££££¢¢¢¢¢¢¢¢¢¢¢¢¢¢¢££££££££££££¢¢¢¢¢¢¢¢¢	703777740003771					26					CAS1-Delhi	?	SDN	1999	0	?	?	?	Sharaf-Eldin GS	Khartoum
SDN011999026427	1	¢¢¢££££¢¢¢¢¢¢¢¢¢¢¢¢¢¢¢££££££££££££¢¢££¢¢¢¢¢	703777740003171					25					CAS1-Delhi	?	SDN	1999	0	?	?	?	Sharaf-Eldin GS	Khartoum
SDN011999026428	1	¢¢¢££££¢¢¢¢¢¢¢¢¢¢¢¢¢¢¢££££££££££££¢¢££¢¢¢¢¢	703777740003171					25					CAS1-Delhi	?	SDN	1999	0	?	?	?	Sharaf-Eldin GS	Khartoum
SDN011999026430	1	¢¢¢££££¢¢¢£¢¢¢¢¢¢¢¢¢¢¢££££££££££££¢¢££¢¢¢¢¢	703577740003171					Orphan					CAS1-Delhi	?	SDN	1999	0	?	?	?	Sharaf-Eldin GS	Khartoum
SDN011999026431	1	¢¢¢££££¢¢¢¢¢¢¢¢¢¢¢¢¢¢¢££££££££££££¢¢¢¢¢¢¢¢¢	703777740003771					26					CAS1-Delhi	?	SDN	1999	0	?	?	?	Sharaf-Eldin GS	Khartoum
SDN011999026432	1	¢¢¢££££¢¢¢¢¢¢¢¢¢¢¢¢¢£££££££££££££££¢¢¢¢¢¢¢¢	703777600001771					356					CAS1-Delhi	?	SDN	1999	0	?	?	?	Sharaf-Eldin GS	Khartoum
SDN011999026433	1	¢¢¢££££¢¢¢¢¢¢¢¢¢¢¢¢¢¢¢££££££££££££¢¢¢¢¢£¢¢¢	703777740003731					429					CAS1-Delhi	?	SDN	1999	0	?	?	?	Sharaf-Eldin GS	Khartoum
SDN011999026434	1	¢¢¢££££¢¢¢¢¢¢¢¢¢¢¢¢¢¢¢££££££££££££¢¢££¢¢¢¢¢	703777740003171					25					CAS1-Delhi	?	SDN	1999	0	?	?	?	Sharaf-Eldin GS	Khartoum
SDN011999026436	1	¢¢¢££££¢¢¢¢¢¢¢¢¢¢¢¢¢¢¢££££££££££££¢¢££££¢¢¢	703777740003031					24					CAS1-Delhi	?	SDN	1999	0	?	?	?	Sharaf-Eldin GS	Khartoum
SDN011999026437	1	¢¢¢££££¢¢¢¢¢¢¢¢¢¢¢¢¢¢¢££££££££££££¢¢££¢¢¢¢¢	703777740003171					25					CAS1-Delhi	?	SDN	1999	0	?	?	?	Sharaf-Eldin GS	Khartoum
SDN011999026438	1	¢¢¢££££¢¢¢¢¢¢¢¢¢¢¢¢¢¢¢££££££££££££¢¢££¢¢¢¢¢	703777740003171					25					CAS1-Delhi	?	SDN	1999	0	?	?	?	Sharaf-Eldin GS	Khartoum
SDN011999026439	1	¢¢¢££££¢¢¢¢¢£¢¢¢¢¢¢¢¢¢££££££££££££¢¢££¢¢¢¢¢	703737740003171					1198					CAS1-Delhi	?	SDN	1999	0	?	?	?	Sharaf-Eldin GS	Khartoum
SDN011999026440	1	¢¢¢££££¢¢¢¢¢¢¢¢¢¢¢¢¢¢¢££££££££££££¢¢££¢¢¢¢¢	703777740003171					25					CAS1-Delhi	?	SDN	1999	0	?	?	?	Sharaf-Eldin GS	Khartoum
SDN011999026441	1	¢¢¢££££¢¢£¢¢¢¢¢¢¢¢¢££££££££££££££££¢¢¢¢¢¢¢¢	703377400001771					21					CAS1-Kili	?	SDN	1999	0	?	?	?	Sharaf-Eldin GS	Khartoum
SDN011999026443	1	¢¢¢££££¢¢¢¢¢¢¢¢¢¢¢¢¢¢¢££££££££££££¢¢££¢¢¢¢¢	703777740003171					25					CAS1-Delhi	?	SDN	1999	0	?	?	?	Sharaf-Eldin GS	Khartoum
SDN011999026444	1	¢¢¢££££¢¢¢¢¢¢¢¢¢¢¢¢¢¢¢££££££££££££¢¢££¢¢¢¢¢	703777740003171					25					CAS1-Delhi	?	SDN	1999	0	?	?	?	Sharaf-Eldin GS	Khartoum
SDN011999026445	1	¢¢¢££££¢¢¢¢¢¢¢¢¢¢¢¢¢¢¢££££££££££££¢¢££¢¢¢¢¢	703777740003171					25					CAS1-Delhi	?	SDN	1999	0	?	?	?	Sharaf-Eldin GS	Khartoum
SDN011999026446	1	¢¢¢££££¢¢¢¢¢¢¢¢¢¢¢¢¢¢¢££££££££££££¢¢££¢¢¢¢¢	703777740003171					25					CAS1-Delhi	?	SDN	1999	0	?	?	?	Sharaf-Eldin GS	Khartoum
SDN011999026447	1	¢¢¢££££¢¢¢¢¢¢¢¢¢¢¢¢¢¢£££££££££££££¢¢¢¢¢¢¢¢¢	703777700003771					142					CAS1-Delhi	?	SDN	1999	0	?	?	?	Sharaf-Eldin GS	Khartoum
SDN011999026449	1	¢¢¢££££¢¢¢¢¢¢¢¢¢¢¢¢¢¢¢££££££££££££¢¢££££¢¢¢	703777740003031					24					CAS1-Delhi	?	SDN	1999	0	?	?	?	Sharaf-Eldin GS	Khartoum
SDN011999026451	1	¢¢¢££££¢¢¢¢¢¢¢¢¢¢¢¢¢¢¢££££££££££££¢£££¢¢¢¢¢	703777740002171					1787					CAS1-Delhi	?	SDN	1999	0	?	?	?	Sharaf-Eldin GS	Khartoum
SDN011999026453	1	¢¢¢££££¢¢¢¢¢¢¢¢¢¢¢¢¢¢¢££££££££££££¢¢££¢¢¢¢¢	703777740003171					25					CAS1-Delhi	?	SDN	1999	0	?	?	?	Sharaf-Eldin GS	Khartoum
SDN011999026454	1	¢¢¢££££¢¢¢¢¢¢¢¢¢¢¢¢¢¢¢£££££££££££££¢££¢¢¢¢¢	703777740001171					1199					CAS1-Delhi	?	SDN	1999	0	?	?	?	Sharaf-Eldin GS	Khartoum
SDN011999026455	1	¢¢¢££££¢¢¢¢¢£¢¢¢¢£££¢¢££££££££££££¢¢££¢¢¢¢¢	703736140003171					Orphan					CAS1-Delhi	?	SDN	1999	0	?	?	?	Sharaf-Eldin GS	Khartoum
SDN011999026460	1	¢¢¢££££¢¢¢¢¢¢¢¢¢¢¢¢¢¢£££££££££££££££¢¢¢¢¢¢¢	703777700000771					1949					CAS	?	SDN	1999	0	?	?	?	Sharaf-Eldin GS	Khartoum
SDN011999026463	1	¢¢¢££££¢¢¢¢¢¢¢¢¢¢¢¢¢¢¢££££££££££££¢¢££¢¢¢¢¢	703777740003171					25					CAS1-Delhi	?	SDN	1999	0	?	?	?	Sharaf-Eldin GS	Khartoum
SDN011999026464	1	¢¢¢££££¢¢¢¢¢¢¢¢¢¢¢¢¢£££££££££££££££¢¢¢¢¢¢¢¢	703777600001771					356					CAS1-Delhi	?	SDN	1999	0	?	?	?	Sharaf-Eldin GS	Khartoum
SDN011999026467	1	¢¢¢££££¢¢¢¢¢¢¢¢¢¢¢¢¢¢¢££££££££££££¢¢¢¢¢¢¢¢¢	703777740003771					26					CAS1-Delhi	?	SDN	1999	0	?	?	?	Sharaf-Eldin GS	Khartoum
SDN012005126512	1	¢¢¢££££¢¢¢¢¢¢¢¢¢¢¢¢¢¢¢££££££££££££¢¢££££¢¢¢	703777740003031					24					CAS1-Delhi	SDN	SDN	2005	1	M	32	?	Sharaf-Eldin GS	Khartoum
SDN012005126513	1	¢¢¢££££¢¢¢¢¢¢¢¢¢¢¢¢¢¢¢££££££££££££¢¢££¢¢¢¢¢	703777740003171					25					CAS1-Delhi	SDN	SDN	2005	1	M	65	?	Sharaf-Eldin GS	Khartoum
SDN012005126514	1	¢¢¢££££¢¢¢¢¢¢¢¢¢¢¢¢¢¢¢££££££££££££¢¢££££¢¢¢	703777740003031					24					CAS1-Delhi	SDN	SDN	2005	1	M	35	?	Sharaf-Eldin GS	Khartoum
SDN012005126516	1	¢¢¢££££¢¢¢¢¢¢¢¢¢¢¢¢¢¢¢££££££££££££¢¢££¢¢¢¢¢	703777740003171					25					CAS1-Delhi	SDN	SDN	2005	1	M	30	?	Sharaf-Eldin GS	Khartoum
SDN012005126518	1	¢¢¢££££¢¢¢¢¢¢¢¢¢¢¢¢¢¢¢££££££££££££¢¢££¢¢¢¢¢	703777740003171					25					CAS1-Delhi	SDN	SDN	2005	1	F	42	?	Sharaf-Eldin GS	Khartoum
SDN012005126519	1	¢¢¢££££¢¢¢¢¢¢¢¢¢¢¢¢¢¢¢££££££££££££¢¢££¢¢¢¢¢	703777740003171					25					CAS1-Delhi	SDN	SDN	2005	1	M	35	?	Sharaf-Eldin GS	Khartoum
SDN012005126520	1	¢¢¢££££¢¢¢¢¢£¢¢¢¢¢¢¢¢¢££££££££££££¢¢££¢¢¢¢¢	703737740003171					1198					CAS1-Delhi	SDN	SDN	2005	1	F	18	?	Sharaf-Eldin GS	Khartoum
SDN012005126521	1	¢¢¢££££¢¢¢¢¢¢¢¢¢¢¢¢¢¢¢££££££££££££¢¢££¢¢¢¢¢	703777740003171					25					CAS1-Delhi	SDN	SDN	2005	1	M	20	?	Sharaf-Eldin GS	Khartoum
SDN012005126522	1	¢¢¢££££¢¢¢¢¢¢¢¢¢¢¢¢¢¢¢££££££££££££¢¢££¢¢¢¢¢	703777740003171					25					CAS1-Delhi	SDN	SDN	2005	1	M	26	?	Sharaf-Eldin GS	Khartoum
SDN012005126523	1	££¢££££¢¢¢¢¢¢¢¢¢¢¢¢¢¢¢££££££££££££¢¢££¢¢¢¢¢	103777740003171					1981					CAS1-Delhi	SDN	SDN	2005	1	M	24	?	Sharaf-Eldin GS	Khartoum
SDN012005126525	1	¢¢¢££££¢¢¢¢¢¢¢£¢¢¢¢£££££££££££££££¢¢£££¢¢¢£	703767400003070					Orphan					CAS	SDN	SDN	2005	1	F	50	?	Sharaf-Eldin GS	Khartoum
SDN012005126529	1	¢¢¢££££¢¢¢¢¢¢¢¢¢¢¢¢¢¢¢££££££££££££¢¢££¢¢¢¢¢	703777740003171					25					CAS1-Delhi	SDN	SDN	2005	1	F	30	?	Sharaf-Eldin GS	Khartoum
SDN012005126530	1	¢¢¢££££¢¢¢¢¢£¢¢¢¢¢¢¢¢¢££££££££££££¢¢££¢¢¢¢¢	703737740003171					1198					CAS1-Delhi	SDN	SDN	2005	1	M	19	?	Sharaf-Eldin GS	Khartoum
SDN012005126531	1	¢¢¢££££¢¢¢¢¢£££££¢¢¢¢¢££££££££££££¢¢££¢¢¢¢¢	703701740003171					2973					CAS1-Delhi	SDN	SDN	2005	1	F	17	?	Sharaf-Eldin GS	Khartoum
SDN012005126533	1	¢¢¢££££¢¢¢¢¢¢¢¢¢¢¢¢¢¢¢££££££££££££¢¢££¢¢¢¢¢	703777740003171					25					CAS1-Delhi	SDN	SDN	2005	1	M	30	?	Sharaf-Eldin GS	Khartoum
SDN012005126534	1	¢¢¢££££¢¢¢¢¢¢¢¢¢¢¢¢¢¢¢££££££££££££¢¢££¢¢¢¢¢	703777740003171					25					CAS1-Delhi	SDN	SDN	2005	1	M	26	?	Sharaf-Eldin GS	Khartoum
SDN012005126536	1	¢¢¢££££¢¢¢¢¢¢¢¢¢¢¢¢¢¢¢££££££££££££¢¢££¢£¢¢¢	703777740003131					1312					CAS1-Delhi	SDN	SDN	2005	1	M	60	?	Sharaf-Eldin GS	Khartoum
SDN012005126538	1	¢¢¢££££¢¢¢¢¢¢¢¢¢¢¢¢¢¢¢££££££££££££¢¢££¢¢¢¢¢	703777740003171					25					CAS1-Delhi	SDN	SDN	2005	1	F	28	?	Sharaf-Eldin GS	Khartoum
SDN012005126542	1	££¢££££¢¢¢¢¢¢¢¢¢¢¢¢¢¢¢££££££££££££¢¢££¢¢¢¢¢	103777740003171					1981					CAS1-Delhi	SDN	SDN	2005	1	M	26	?	Sharaf-Eldin GS	Khartoum
SDN012005126543	1	¢¢¢££££¢¢¢¢¢¢¢¢¢¢¢¢¢¢£££££££££££££¢¢¢££¢¢¢¢	703777700003471					Orphan					CAS	SDN	SDN	2005	1	M	45	?	Sharaf-Eldin GS	Khartoum
SDN012005126544	1	¢¢¢££££¢¢¢¢¢¢¢¢¢¢¢¢¢¢¢££££££££££££¢¢££¢¢¢¢¢	703777740003171					25					CAS1-Delhi	SDN	SDN	2005	1	M	45	?	Sharaf-Eldin GS	Khartoum
SDN012005126545	1	¢¢¢££££¢¢¢¢¢¢¢¢¢¢¢¢¢¢¢££££££££££££¢¢¢££¢¢¢¢	703777740003471					247					CAS1-Delhi	SDN	SDN	2005	1	M	38	?	Sharaf-Eldin GS	Khartoum
SDN012005126546	1	¢¢¢££££¢¢¢¢¢¢¢¢¢¢¢¢¢¢¢££££££££££££¢¢££¢¢¢¢¢	703777740003171					25					CAS1-Delhi	SDN	SDN	2005	1	F	55	?	Sharaf-Eldin GS	Khartoum
SDN012005126549	1	¢¢¢££££¢¢¢¢¢¢¢¢¢¢¢¢¢¢¢££££££££££££¢¢££¢¢¢¢¢	703777740003171					25					CAS1-Delhi	SDN	SDN	2005	1	F	55	?	Sharaf-Eldin GS	Khartoum
SDN012005126550	1	¢¢¢££££¢¢¢¢¢¢¢¢¢¢¢¢¢¢¢££££££££££££¢¢££¢¢¢¢¢	703777740003171					25					CAS1-Delhi	SDN	SDN	2005	1	M	36	?	Sharaf-Eldin GS	Khartoum
SDN012005126551	1	¢¢¢££££¢¢¢¢¢¢¢¢¢¢¢¢¢¢¢££££££££££££¢¢££¢¢¢¢¢	703777740003171					25					CAS1-Delhi	SDN	SDN	2005	1	F	16	?	Sharaf-Eldin GS	Khartoum
SDN012005126552	1	¢¢¢££££¢¢¢¢¢¢¢¢¢¢¢¢¢¢¢££££££££££££¢¢££¢¢¢¢¢	703777740003171					25					CAS1-Delhi	SDN	SDN	2005	1	M	25	?	Sharaf-Eldin GS	Khartoum
SDN012005126553	1	¢¢¢££££¢¢¢¢¢¢¢¢¢¢¢¢¢¢¢££££££££££££¢¢££¢¢¢¢¢	703777740003171					25					CAS1-Delhi	SDN	SDN	2005	1	M	60	?	Sharaf-Eldin GS	Khartoum
SDN012005126557	1	¢¢¢££££¢¢¢¢¢¢¢¢¢¢¢¢¢¢¢££££££££££££¢¢££¢¢¢¢¢	703777740003171					25					CAS1-Delhi	SDN	SDN	2005	1	M	55	?	Sharaf-Eldin GS	Khartoum
SDN012005126558	1	¢¢¢££££¢¢¢¢¢¢¢¢¢¢¢¢¢¢¢££££££££££££¢¢££¢¢¢¢¢	703777740003171					25					CAS1-Delhi	SDN	SDN	2005	1	M	45	?	Sharaf-Eldin GS	Khartoum
SDN012005126560	1	¢¢¢££££¢¢¢¢¢¢¢¢¢¢¢¢¢¢¢££££££££££££¢¢££¢¢¢¢¢	703777740003171					25					CAS1-Delhi	SDN	SDN	2005	1	M	26	?	Sharaf-Eldin GS	Khartoum
SDN012005126561	1	¢¢¢££££¢¢¢¢¢¢¢¢¢¢¢¢¢¢¢££££££££££££¢¢££¢¢¢¢¢	703777740003171					25					CAS1-Delhi	SDN	SDN	2005	1	F	10	?	Sharaf-Eldin GS	Khartoum
SDN012005126562	1	¢¢¢££££¢¢¢¢£¢¢¢¢¢¢¢¢¢¢££££££££££££¢¢££¢¢¢¢¢	703677740003171					2359					CAS1-Delhi	SDN	SDN	2005	1	M	45	?	Sharaf-Eldin GS	Khartoum
SDN012005126563	1	¢¢¢££££¢¢¢¢¢¢¢¢¢¢¢¢¢¢££££££££££££££££££¢¢¢¢	703777700000071					3026					CAS1-Delhi	SDN	SDN	2005	1	F	50	?	Sharaf-Eldin GS	Khartoum
SDN012005126564	1	¢¢¢££££¢¢¢¢¢¢¢¢¢¢¢¢¢¢£££££££££££££¢¢££¢¢¢¢¢	703777700003171					2392					CAS	SDN	SDN	2005	1	F	45	?	Sharaf-Eldin GS	Khartoum
SDN012005126565	1	¢¢¢££££¢¢¢¢¢¢¢¢¢¢¢¢¢¢¢££££££££££££¢¢££¢¢¢¢¢	703777740003171					25					CAS1-Delhi	SDN	SDN	2005	1	F	55	?	Sharaf-Eldin GS	Khartoum
SDN012005126566	1	¢¢£££££¢¢¢¢¢¢¢¢¢¢¢¢¢¢¢££££££££££££¢¢££¢¢¢¢¢	603777740003171					2485					CAS1-Delhi	SDN	SDN	2005	1	M	28	?	Sharaf-Eldin GS	Khartoum
SDN012005126567	1	¢¢¢££££¢¢¢¢¢¢¢¢¢¢¢¢¢¢¢££££££££££££¢¢££¢¢¢¢¢	703777740003171					25					CAS1-Delhi	SDN	SDN	2005	1	M	21	?	Sharaf-Eldin GS	Khartoum
SDN012005126569	1	¢¢¢££££¢¢¢¢¢¢¢¢¢¢¢¢¢¢¢££££££££££££¢¢££¢¢¢¢¢	703777740003171					25					CAS1-Delhi	SDN	SDN	2005	1	M	34	?	Sharaf-Eldin GS	Khartoum
SDN012005126570	1	¢¢¢££££¢¢¢¢¢¢¢¢¢¢¢¢¢¢¢££££££££££££¢¢¢¢¢¢¢¢¢	703777740003771					26					CAS1-Delhi	SDN	SDN	2005	1	M	42	?	Sharaf-Eldin GS	Khartoum
SDN012005126571	1	¢¢¢££££¢¢¢¢¢¢¢¢¢¢¢¢¢¢¢££££££££££££¢¢££¢¢¢¢¢	703777740003171					25					CAS1-Delhi	SDN	SDN	2005	1	F	32	?	Sharaf-Eldin GS	Khartoum
SDN012005126572	1	¢¢¢££££¢¢¢¢¢¢¢¢¢¢¢¢¢¢¢££££££££££££¢¢££¢¢¢¢¢	703777740003171					25					CAS1-Delhi	SDN	SDN	2005	1	M	42	?	Sharaf-Eldin GS	Khartoum
SDN012005126573	1	¢¢¢££££¢¢¢¢¢¢¢¢¢¢¢¢¢¢¢££££££££££££¢¢££¢¢¢¢¢	703777740003171					25					CAS1-Delhi	SDN	SDN	2005	1	F	28	?	Sharaf-Eldin GS	Khartoum
SDN012005226603	1	¢¢¢££££¢¢¢¢¢¢¢¢¢¢¢¢¢¢¢££££££££££££¢¢££¢¢¢¢¢	703777740003171	225425153533				25	143				CAS1-Delhi	SDN	SDN	2005	2	M	36	?	Sharaf-Eldin GS	Khartoum
SDN012005226604	1	¢¢¢££££¢¢¢¢¢¢¢¢¢¢¢¢¢¢¢££££££££££££¢¢££¢¢¢¢¢	703777740003171	225425153533				25	143				CAS1-Delhi	SDN	SDN	2005	2	M	68	?	Sharaf-Eldin GS	Khartoum
SDN012005226605	1	¢¢¢££££¢¢¢¢¢¢¢¢¢¢¢¢¢¢¢££££££££££££¢¢££¢¢¢¢¢	703777740003171					25					CAS1-Delhi	SDN	SDN	2005	2	M	32	?	Sharaf-Eldin GS	Khartoum
SDN012005226606	1	¢¢¢££££¢¢¢¢¢¢¢¢¢¢¢¢¢¢¢££££££££££££¢¢££¢¢¢¢¢	703777740003171	226425153633				25	413				CAS1-Delhi	SDN	SDN	2005	2	M	48	?	Sharaf-Eldin GS	Khartoum
SDN012005326614	1	¢¢¢££££¢¢¢¢¢¢¢¢¢¢¢¢¢¢¢££££££££££££¢¢¢¢¢¢¢¢¢	703777740003771					26					CAS1-Delhi	SDN	SDN	2005	3	M	32	?	Sharaf-Eldin GS	Khartoum
SDN012005326637	1	¢¢¢££££¢¢¢¢¢¢¢¢¢¢¢¢¢¢¢££££££££££££¢¢££¢¢¢¢¢	703777740003171					25					CAS1-Delhi	SDN	SDN	2005	3	F	32	?	Sharaf-Eldin GS	Khartoum
SDN012005326638	1	¢¢¢££££¢¢¢¢¢¢¢¢¢¢¢¢¢¢¢££££££££££££¢¢¢¢¢¢¢¢¢	703777740003771					26					CAS1-Delhi	SDN	SDN	2005	3	M	24	?	Sharaf-Eldin GS	Khartoum
SDN012005326639	1	¢¢¢££££¢¢££¢¢¢¢¢¢¢¢¢¢¢££££££££££££¢¢££££¢¢¢	703177740003031					Orphan					CAS1-Delhi	SDN	SDN	2005	3	M	?	?	Sharaf-Eldin GS	Khartoum
SDN012005326640	1	¢¢¢££££¢¢¢¢¢¢¢¢¢¢¢¢¢¢¢££££££££££££¢¢££¢¢¢¢¢	703777740003171					25					CAS1-Delhi	SDN	SDN	2005	3	M	43	?	Sharaf-Eldin GS	Khartoum
SDN012005326641	1	¢¢¢££££¢¢¢¢¢¢¢¢¢¢¢¢¢¢¢££££££££££££¢¢££¢¢¢¢¢	703777740003171					25					CAS1-Delhi	SDN	SDN	2005	3	M	55	?	Sharaf-Eldin GS	Khartoum
SDN012005326642	1	¢¢¢££££¢¢¢¢¢¢¢¢¢¢¢¢¢¢¢££££££££££££¢¢££¢¢¢¢¢	703777740003171					25					CAS1-Delhi	SDN	SDN	2005	3	F	45	?	Sharaf-Eldin GS	Khartoum
SDN012005326643	1	¢¢¢££££¢¢¢¢¢¢¢¢¢¢¢¢¢¢¢££££££££££££¢¢££¢¢¢¢¢	703777740003171					25					CAS1-Delhi	SDN	SDN	2005	3	F	35	?	Sharaf-Eldin GS	Khartoum
SDN012005326644	1	¢¢¢££££¢¢¢¢¢¢¢¢¢¢¢¢¢¢¢££££££££££££¢¢££¢¢¢¢¢	703777740003171					25					CAS1-Delhi	SDN	SDN	2005	3	M	34	?	Sharaf-Eldin GS	Khartoum
SDN012005326645	1	¢¢¢££££¢¢¢¢¢¢¢¢¢¢¢¢¢¢¢££££££££££££¢¢££¢¢¢¢¢	703777740003171					25					CAS1-Delhi	SDN	SDN	2005	3	M	25	?	Sharaf-Eldin GS	Khartoum
SDN012005326647	1	¢¢¢££££¢¢¢¢¢£¢¢¢¢¢¢¢¢¢££££££££££££¢¢££¢¢¢¢¢	703737740003171					1198					CAS1-Delhi	SDN	SDN	2005	3	F	70	?	Sharaf-Eldin GS	Khartoum
SDN012005326648	1	¢¢¢££££¢¢¢¢¢¢¢¢¢¢¢¢¢¢¢££££££££££££¢¢££¢¢¢¢¢	703777740003171	226425153533				25	271				CAS1-Delhi	SDN	SDN	2005	3	M	23	?	Sharaf-Eldin GS	Khartoum
SDN012005326649	1	¢¢¢££££¢¢¢¢¢¢¢¢¢¢¢¢¢¢¢££££££££££££¢¢££££¢¢¢	703777740003031					24					CAS1-Delhi	SDN	SDN	2005	3	M	30	?	Sharaf-Eldin GS	Khartoum
SDN012005326650	1	¢¢¢££££¢¢¢¢¢¢¢¢¢¢¢¢¢¢¢££££££££££££¢£££¢¢¢¢¢	703777740002171					1787					CAS1-Delhi	SDN	SDN	2005	3	M	35	?	Sharaf-Eldin GS	Khartoum
SDN012005326651	1	¢¢¢££££¢¢¢¢¢¢¢¢¢¢¢¢¢¢¢££££££££££££¢¢££££¢¢¢	703777740003031					24					CAS1-Delhi	SDN	SDN	2005	3	M	52	?	Sharaf-Eldin GS	Khartoum
SDN012005326652	1	¢¢¢££££¢¢¢¢¢¢¢¢¢¢¢¢¢¢¢££££££££££££¢¢££¢¢¢¢¢	703777740003171					25					CAS1-Delhi	SDN	SDN	2005	3	M	19	?	Sharaf-Eldin GS	Khartoum
SDN012005326653	1	¢¢¢££££¢¢¢¢¢£¢¢¢¢¢¢¢¢¢££££££££££££¢¢££¢¢¢¢¢	703737740003171					1198					CAS1-Delhi	SDN	SDN	2005	3	M	21	?	Sharaf-Eldin GS	Khartoum
SDN012005326655	1	¢¢¢££££¢¢¢¢¢¢¢¢¢¢¢¢¢¢¢££££££££££££¢¢££¢¢¢¢¢	703777740003171					25					CAS1-Delhi	SDN	SDN	2005	3	F	54	?	Sharaf-Eldin GS	Khartoum
SDN012005326656	1	¢¢¢££££¢¢¢¢¢¢¢¢¢¢¢¢¢¢¢££££££££££££¢¢££¢¢¢¢¢	703777740003171					25					CAS1-Delhi	SDN	SDN	2005	3	M	18	?	Sharaf-Eldin GS	Khartoum
SDN012006126675	1	¢¢¢££££¢¢¢¢¢¢¢¢¢¢¢¢¢¢¢££££££££££££¢¢££¢¢¢¢¢	703777740003171					25					CAS1-Delhi	SDN	SDN	2006	1	M	19	?	Sharaf-Eldin GS	Khartoum
SDN012006126676	1	££¢££££¢¢¢¢¢¢¢¢¢¢¢¢¢¢¢££££££££££££¢¢££¢¢¢¢¢	103777740003171					1981					CAS1-Delhi	SDN	SDN	2006	1	M	33	?	Sharaf-Eldin GS	Khartoum
SDN012006126679	1	¢¢¢££££¢¢¢¢¢¢¢¢¢¢¢¢¢¢¢££££££££££££¢¢££¢¢¢¢¢	703777740003171	225425153533				25	143				CAS1-Delhi	SDN	SDN	2006	1	M	29	?	Sharaf-Eldin GS	Khartoum
SDN012006126680	1	¢¢¢££££¢¢¢¢¢£¢¢¢¢¢¢¢¢¢££££££££££££¢¢££¢¢¢¢¢	703737740003171					1198					CAS1-Delhi	SDN	SDN	2006	1	M	54	?	Sharaf-Eldin GS	Khartoum
SDN012006126681	1	¢¢¢££££¢¢¢¢¢¢¢¢¢¢¢¢¢¢¢££££££££££££¢¢££££¢¢¢	703777740003031					24					CAS1-Delhi	SDN	SDN	2006	1	F	42	?	Sharaf-Eldin GS	Khartoum
SDN012006126685	1	¢¢¢££££¢¢¢¢¢¢¢¢¢¢¢¢¢¢¢££££££££££££¢£££¢¢¢¢¢	703777740002171					1787					CAS1-Delhi	SDN	SDN	2006	1	M	42	?	Sharaf-Eldin GS	Khartoum
SDN012006126686	1	¢¢¢££££¢¢¢¢¢¢¢¢¢¢¢¢¢¢¢££££££££££££¢¢££¢¢¢¢¢	703777740003171					25					CAS1-Delhi	SDN	SDN	2006	1	M	48	?	Sharaf-Eldin GS	Khartoum
SDN012006126687	1	¢¢¢££££¢¢¢¢¢¢¢¢¢¢¢¢¢¢¢££££££££££££¢¢££¢¢¢¢¢	703777740003171					25					CAS1-Delhi	SDN	SDN	2006	1	M	33	?	Sharaf-Eldin GS	Khartoum
SDN012006126688	1	¢¢¢££££¢¢¢¢¢¢¢¢¢¢¢¢¢¢¢££££££££££££¢£££¢¢¢¢¢	703777740002171					1787					CAS1-Delhi	SDN	SDN	2006	1	M	40	?	Sharaf-Eldin GS	Khartoum
SDN012006226690	1	¢¢¢££££¢¢¢¢¢¢¢¢¢¢¢¢¢¢¢££££££££££££¢¢££¢¢¢¢¢	703777740003171	226425183634				25	Orphan				CAS1-Delhi	SDN	SDN	2006	2	M	55	?	Sharaf-Eldin GS	Khartoum
SDN012006226691	1	¢¢¢££££¢¢¢¢¢¢¢¢¢¢¢¢¢¢¢££££££££££££¢¢££¢¢¢¢¢	703777740003171	226425153533				25	271				CAS1-Delhi	SDN	SDN	2006	2	F	38	?	Sharaf-Eldin GS	Khartoum
SDN012006226692	1	¢¢¢££££¢¢¢¢¢¢¢¢¢¢¢¢¢¢¢££££££££££££¢¢££¢¢¢¢¢	703777740003171	226425153533				25	271				CAS1-Delhi	SDN	SDN	2006	2	M	55	?	Sharaf-Eldin GS	Khartoum
SDN012006326696	1	¢¢¢££££¢¢¢¢¢¢¢¢¢¢¢¢¢¢¢££££££££££££¢¢££¢¢¢¢¢	703777740003171	226415153533				25	1159				CAS1-Delhi	SDN	SDN	2006	3	M	42	?	Sharaf-Eldin GS	Khartoum
SDN012006326697	1	¢¢¢££££¢¢¢¢¢¢¢¢¢¢¢¢¢¢¢££££££££££££¢¢££¢¢¢¢¢	703777740003171					25					CAS1-Delhi	SDN	SDN	2006	3	M	48	?	Sharaf-Eldin GS	Khartoum
SDN012006326698	1	¢¢¢££££¢¢¢¢¢¢¢¢¢¢¢¢¢¢¢££££££££££££¢¢££¢¢¢¢¢	703777740003171					25					CAS1-Delhi	SDN	SDN	2006	3	F	43	?	Sharaf-Eldin GS	Khartoum
SDN012006326699	1	¢¢¢££££¢¢¢¢¢¢¢¢¢¢¢¢¢¢¢££££££££££££¢¢££¢¢¢¢¢	703777740003171					25					CAS1-Delhi	SDN	SDN	2006	3	M	52	?	Sharaf-Eldin GS	Khartoum
SDN012006326700	1	¢¢¢££££¢¢¢¢¢¢¢¢¢¢¢¢¢¢¢££££££££££££¢¢££¢¢¢¢¢	703777740003171					25					CAS1-Delhi	SDN	SDN	2006	3	M	52	?	Sharaf-Eldin GS	Khartoum
SDN012006326702	1	¢¢¢££££¢¢¢¢¢¢¢¢¢¢¢¢¢¢¢££££££££££££¢¢££¢¢¢¢¢	703777740003171					25					CAS1-Delhi	SDN	SDN	2006	3	M	38	?	Sharaf-Eldin GS	Khartoum
SDN012006326703	1	¢¢¢££££¢¢¢¢¢¢¢¢¢¢¢¢¢¢££££££££££££££££££¢¢¢¢	703777700000071					3026					CAS1-Delhi	SDN	SDN	2006	3	M	29	?	Sharaf-Eldin GS	Khartoum
SDN012006326704	1	¢¢¢£££££¢£££¢¢££££¢£££££££££££££££¢¢£¢££¢¢£	701060400003230					Orphan					CAS	SDN	SDN	2006	3	M	32	?	Sharaf-Eldin GS	Khartoum
GLP0X1996027071	1	¢¢¢££££¢¢¢¢¢¢¢¢¢¢¢¢¢¢¢££££££££££££¢¢¢¢¢¢¢¢¢	703777740003771	226425163534			32235	26	76			16	CAS1-Delhi	?	GLP	1996	0	?	?	?	Rastogi N	Basse-Terre
SUR0X1994028476	1	¢¢¢££££¢¢¢¢¢¢£££££££££££££££££££££££¢¢¢¢¢££	703740000000760					864					CAS	?	SUR	1994	0	?	?	?	Rastogi N	Paramaribo
USA192004128570	1	¢¢¢££££¢¢¢¢¢¢¢¢¢¢¢¢¢¢¢££££££££££££¢¢££¢¢¢¢¢	703777740003171	226425153533				25	271				CAS1-Delhi	ETH	USA	2004	1	?	?	?	Counter M	Seattle
USA192004328608	1	¢¢¢££££¢¢¢¢¢¢¢¢¢¢¢¢¢¢¢££££££££££££¢¢££¢¢¢¢¢	703777740003171	226425153533				25	271				CAS1-Delhi	ETH	USA	2004	3	?	?	?	Counter M	Federal Way
USA192005028614	1	¢¢¢££££¢¢¢¢¢¢¢¢¢¢¢¢¢¢¢££££££££££££¢¢¢¢¢¢¢¢¢	703777740003771	226325173533				26	426				CAS1-Delhi	IND	USA	2005	0	?	?	?	Counter M	Bellevue
USA192005128618	1	¢¢¢££££¢¢¢¢¢¢¢¢¢¢¢¢¢¢¢££££££££££££¢¢¢¢¢¢¢¢¢	703777740003771	223425173543				26	Orphan				CAS1-Delhi	IND	USA	2005	1	?	?	?	Counter M	Renton
USA192005128639	1	¢¢¢££££¢¢¢¢¢¢¢¢¢¢¢¢¢¢¢££££££££££££¢¢££¢¢¢¢¢	703777740003171	226425153533				25	271				CAS1-Delhi	SOM	USA	2005	1	?	?	?	Counter M	Redmond
USA192005128705	1	¢¢¢££££¢¢¢¢¢¢¢¢¢£¢¢¢¢¢££££££££££££¢¢££¢¢¢¢¢	703775740003171	226425153523				Orphan	355				CAS1-Delhi	?	USA	2005	1	?	?	?	Counter M	Seattle
USA192005128717	1	¢¢¢££££¢¢£¢¢¢¢¢¢¢¢¢££££££££££££££££¢¢¢¢¢¢¢¢	703377400001771	227415112434				21	1038				CAS1-Kili	SOM	USA	2005	1	?	?	?	Counter M	Seattle
USA192005128739	1	¢¢¢££££¢¢¢¢¢¢¢¢¢¢¢¢¢¢¢££££££££££££¢¢££¢£¢¢¢	703777740003131	226425163633				1312	625				CAS1-Delhi	?	USA	2005	1	?	?	?	Counter M	Seattle
USA192005128762	1	¢¢¢££££¢¢¢¢¢¢¢¢¢¢¢¢¢¢¢££££££££££££¢¢¢¢¢¢¢¢¢	703777740003771	225425163523				26	855				CAS1-Delhi	IND	USA	2005	1	?	?	?	Counter M	Kent
USA192005128773	1	££¢££££¢¢¢¢¢¢¢¢¢¢¢¢¢¢¢££££££££££££¢¢¢¢¢¢¢¢¢	103777740003771	225415173533				2792	505				CAS1-Delhi	AFG	USA	2005	1	?	?	?	Counter M	Kent
USA192005128795	1	¢¢¢££££¢¢¢¢¢¢¢¢¢¢¢¢¢¢£££££££££££££££¢¢¢¢¢¢¢	703777700000771	226325173533				1949	426				CAS	IND	USA	2005	1	?	?	?	Counter M	Lynnwood
USA192005128809	1	¢¢¢££££¢¢¢¢¢¢¢¢¢¢¢¢¢¢¢££££££££££££¢¢¢¢¢¢¢¢¢	703777740003771	226422123433				26	Orphan				CAS1-Delhi	IND	USA	2005	1	?	?	?	Counter M	Renton
USA192005128821	1	¢¢¢££££¢¢¢¢¢¢¢¢¢¢¢¢¢¢¢££££££££££££¢¢¢¢¢¢¢¢¢	703777740003771	225415173533				26	505				CAS1-Delhi	IND	USA	2005	1	?	?	?	Counter M	Seattle
USA192005328844	1	¢¢¢££££¢¢¢¢¢£¢¢¢¢¢¢¢¢¢££££££££££££¢¢££¢¢¢¢¢	703737740003171	226425153533				1198	271				CAS1-Delhi	ETH	USA	2005	3	?	?	?	Counter M	Seattle
USA192006028855	1	¢¢¢££££¢¢¢¢¢¢¢¢¢¢¢¢¢¢¢££££££££££££¢¢¢¢¢¢¢¢¢	703777740003771	226525163533				26	Orphan				CAS1-Delhi	IND	USA	2006	0	?	?	?	Counter M	Kent
USA192006128928	1	¢¢¢££££¢¢£¢¢¢¢¢¢¢¢¢££££££££££££££££¢¢¢¢¢¢¢¢	703377400001771	228425113434				21	1119				CAS1-Kili	ETH	USA	2006	1	?	?	?	Counter M	Seattle
USA192006128938	1	¢¢¢££££¢¢¢¢¢¢¢¢¢¢¢¢¢¢¢£££££££££££££¢¢¢¢¢¢¢¢	703777740001771	224325153533				203	872				CAS	SOM	USA	2006	1	?	?	?	Counter M	Seattle
USA192006328945	1	¢¢¢££££¢¢£¢¢¢¢¢¢¢¢¢££££££££££££££££¢¢¢¢¢¢¢¢	703377400001771	227425113434				21	261				CAS1-Kili	ETH	USA	2006	3	?	?	?	Counter M	Seattle
USA192006328946	1	¢¢¢££££¢¢¢¢¢¢¢¢¢¢¢¢¢¢¢££££££££££££¢¢¢¢¢¢¢¢¢	703777740003771	226425173533				26	318				CAS1-Delhi	IND	USA	2006	3	?	?	?	Counter M	Bellevue
GBR012004029000	1	¢¢¢££££¢¢¢¢¢¢¢¢¢¢¢¢¢¢¢££££££££££££¢¢¢¢¢¢¢¢¢	703777740003771	126425284533			42235	26	1115			30	CAS1-Delhi	GBR	GBR	2004	0	?	?	?	Evans JT	Birmingham
GBR012004029001	1	¢¢¢££££¢¢¢¢¢¢¢¢¢¢¢¢¢¢¢££££££££££££¢¢¢¢¢¢¢¢¢	703777740003771	125425263533			42235	26	1116			30	CAS1-Delhi	PAK	GBR	2004	0	?	?	?	Evans JT	Birmingham
GBR012005029002	1	¢¢¢££££¢¢¢¢¢¢¢¢¢¢¢¢¢¢¢££££££££££££¢¢¢¢¢¢¢¢¢	703777740003771	226425273532			42235	26	1117			30	CAS1-Delhi	IND	GBR	2005	0	?	?	?	Evans JT	Birmingham
GBR012007029004	1	¢¢¢££££¢¢¢¢¢¢¢££¢¢¢¢¢¢££££££££££££¢¢¢¢¢¢¢¢¢	703763740003771	224425173523			42235	2693	960			30	CAS1-Delhi	?	GBR	2007	0	?	?	?	Evans JT	Birmingham
GBR012007029005	1	¢¢¢££££¢¢¢¢¢¢£££¢¢¢¢¢¢££££££££££££¢¢¢¢¢¢¢¢¢	703743740003771	226325173431			42234	1405	Orphan			29	CAS1-Delhi	?	GBR	2007	0	?	?	?	Evans JT	Birmingham
GBR012007029006	1	¢¢¢££££¢¢¢¢¢¢¢¢¢¢¢¢¢¢¢££££££££££££¢¢££¢¢¢¢¢	703777740003171	226425163532			42235	25	356			30	CAS1-Delhi	SOM	GBR	2007	0	?	?	?	Evans JT	Birmingham
GBR012007029007	1	¢¢¢££££¢¢¢¢¢£££¢¢¢¢¢¢¢££££££££££££¢¢¢¢¢¢¢¢¢	703707740003771	224525173533			42235	427	1118			30	CAS1-Delhi	?	GBR	2007	0	?	?	?	Evans JT	Birmingham
GBR012007029008	1	¢¢¢££££¢¢¢¢¢¢¢¢¢¢¢¢¢¢¢££££££££££££¢¢¢¢¢¢¢¢¢	703777740003771	125425173533			42235	26	414			30	CAS1-Delhi	IND	GBR	2007	0	?	?	?	Evans JT	Birmingham
GBR012007029012	1	¢¢¢£££££££¢¢¢¢¢¢¢¢¢¢¢¢££££££££££££¢¢¢¢¢¢¢¢¢	700377740003771	226425153532			42235	288	458			30	CAS2	?	GBR	2007	0	?	?	?	Evans JT	Birmingham
GBR012007029016	1	¢¢¢££££¢¢¢¢¢¢¢¢¢¢¢¢¢¢¢££££££££££££¢¢¢¢¢¢¢¢¢	703777740003771	225425173534			42235	26	507			30	CAS1-Delhi	?	GBR	2007	0	?	?	?	Evans JT	Birmingham
GBR012007029019	1	¢¢¢££££¢¢¢¢¢¢¢¢¢¢¢¢¢¢¢££££££££££££¢¢¢¢¢¢¢¢¢	703777740003771	225425173433			42234	26	410			29	CAS1-Delhi	GBR	GBR	2007	0	?	?	?	Evans JT	Birmingham
GBR012007029024	1	¢¢¢£££££££¢¢¢¢¢¢¢¢¢¢¢¢££££££££££££¢¢¢¢¢¢¢¢¢	700377740003771	226425133533			42235	288	449			30	CAS2	GBR	GBR	2007	0	?	?	?	Evans JT	Birmingham
GBR012007029026	1	¢¢¢££££¢¢¢¢¢¢¢¢¢¢¢¢££££££££££££££££¢¢¢¢¢¢¢¢	703777400001771	227425173533			42235	22	437			30	CAS1-Delhi	IRQ	GBR	2007	0	?	?	?	Evans JT	Birmingham
GBR012007029027	1	¢¢¢££££¢¢¢¢¢¢¢¢¢¢¢¢¢££££££££££££££££¢¢¢¢¢¢¢	703777600000771	225425173533			32235	2726	68			16	CAS1-Delhi	IND	GBR	2007	0	?	?	?	Evans JT	Birmingham
GBR012007029029	1	¢¢¢££££¢¢¢¢¢¢¢¢¢¢¢££££££££££££££££££¢¢¢¢¢¢¢	703777000000771	226425163533			42235	1422	155			30	CAS1-Delhi	KEN	GBR	2007	0	?	?	?	Evans JT	Birmingham
GBR012007029030	1	¢¢¢£££££££££££££££¢¢¢¢££££££££££££¢¢¢¢¢££¢¢	700000740003711	226425173533			42235	Orphan	318			30	CAS2	AFG	GBR	2007	0	?	?	?	Evans JT	Birmingham
GBR012007029031	1	¢¢¢££££¢¢¢¢¢¢¢¢¢¢¢¢¢¢¢££££££££££££¢¢¢¢¢£¢¢¢	703777740003731	226425173534			42235	429	440			30	CAS1-Delhi	IND	GBR	2007	0	?	?	?	Evans JT	Birmingham
GBR012007029033	1	¢¢¢££££¢¢¢¢¢¢¢¢¢¢¢¢¢¢¢££££££££££££££¢¢¢¢¢¢¢	703777740000771	225425153533			42235	357	143			30	CAS1-Delhi	?	GBR	2007	0	?	?	?	Evans JT	Birmingham
GBR012007029038	1	¢¢¢££££¢¢¢¢¢¢¢¢¢¢¢¢¢¢¢¢£££££££££££¢¢¢¢¢¢¢¢¢	703777760003771	226425173423			42234	2696	374			29	CAS1-Delhi	SOM	GBR	2007	0	?	?	?	Evans JT	Birmingham
GBR012007029039	1	¢¢¢££££¢¢¢¢¢¢¢¢¢¢¢¢¢¢¢££££££££££££¢¢¢¢¢¢¢¢¢	703777740003771	226425173533			42235	26	318			30	CAS1-Delhi	PAK	GBR	2007	0	?	?	?	Evans JT	Birmingham
GBR012007029040	1	¢¢¢££££¢¢£¢¢¢¢¢¢¢¢¢££££££££££££££££¢¢¢¢¢¢¢¢	703377400001771	227425113434			42234	21	261			29	CAS1-Kili	SOM	GBR	2007	0	?	?	?	Evans JT	Birmingham
GBR012007029041	1	¢¢¢££££¢¢¢¢¢¢¢¢¢¢¢¢¢¢¢££££££££££££¢¢¢¢¢¢¢¢¢	703777740003771	224325173533			42235	26	229			30	CAS1-Delhi	?	GBR	2007	0	?	?	?	Evans JT	Birmingham
GBR012007029042	1	¢¢¢££££¢¢¢¢¢¢¢¢¢¢¢¢¢¢¢££££££££££££¢¢¢¢¢¢¢¢¢	703777740003771	223425173423			42234	26	500			29	CAS1-Delhi	IND	GBR	2007	0	?	?	?	Evans JT	Birmingham
GBR012007029043	1	¢¢¢££££¢¢¢¢¢¢¢¢¢¢¢¢¢¢¢££££££££££££¢¢¢¢¢¢¢¢¢	703777740003771	225325173523			42235	26	420			30	CAS1-Delhi	?	GBR	2007	0	?	?	?	Evans JT	Birmingham
GBR012007029044	1	¢¢¢£££££££¢¢¢¢¢¢¢¢¢¢¢¢£££££££££££££¢¢¢¢¢£££	700377740001740	226425173532			42235	2993	405			30	CAS2	?	GBR	2007	0	?	?	?	Evans JT	Birmingham
GBR012007029045	1	¢¢¢££££¢¢¢¢¢£¢¢¢¢¢¢¢¢¢££££££££££££¢¢££¢¢¢¢¢	703737740003171	225425173533			42235	1198	68			30	CAS1-Delhi	IND	GBR	2007	0	?	?	?	Evans JT	Birmingham
GBR012007029048	1	¢¢¢££££¢¢¢¢¢¢¢¢¢¢¢¢¢¢¢££££££££££££¢¢¢¢¢¢¢¢¢	703777740003771	226425173533			42235	26	318			30	CAS1-Delhi	COG	GBR	2007	0	?	?	?	Evans JT	Birmingham
GBR012007029049	1	¢¢¢££££¢¢¢¢¢¢¢¢¢¢¢¢¢¢¢££££££££££££¢¢¢¢¢¢¢¢¢	703777740003771	225425183533			42235	26	416			30	CAS1-Delhi	GBR	GBR	2007	0	?	?	?	Evans JT	Birmingham
GBR012008029057	1	¢¢¢££££¢¢¢¢¢¢¢¢¢¢¢¢¢¢¢££££££££££££¢¢¢¢¢¢¢¢¢	703777740003771	225325173533			42235	26	469			30	CAS1-Delhi	?	GBR	2008	0	?	?	?	Evans JT	Birmingham
GBR012008029059	1	¢¢¢££££¢¢£¢¢¢¢¢¢¢¢¢££££££££££££££££¢¢¢¢¢¢¢¢	703377400001771	227425113434			42234	21	261			29	CAS1-Kili	SOM	GBR	2008	0	?	?	?	Evans JT	Birmingham
GBR012008029060	1	¢¢¢££££¢¢¢¢¢¢£¢¢¢¢¢¢¢¢££££££££££££¢¢¢¢¢¢¢¢¢	703757740003771	224425173533			42235	794	349			30	CAS1-Delhi	?	GBR	2008	0	?	?	?	Evans JT	Birmingham
GBR012008029063	1	¢¢¢££££¢¢¢¢¢¢¢¢¢¢¢¢¢¢¢¢£££££££££££¢¢¢¢¢¢¢¢¢	703777760003771	225415173533			42235	2696	505			30	CAS1-Delhi	?	GBR	2008	0	?	?	?	Evans JT	Birmingham
GBR012008029064	1	¢¢¢££££¢¢¢¢¢¢¢¢¢¢¢¢¢¢¢¢£££££££££££¢¢¢¢¢¢¢¢¢	703777760003771	223425173533			42235	2696	93			30	CAS1-Delhi	PAK	GBR	2008	0	?	?	?	Evans JT	Birmingham
GBR012008029065	1	¢¢¢££££¢¢¢¢¢¢¢¢¢¢¢¢¢¢¢££££££££££££¢¢¢¢¢¢¢¢¢	703777740003771	226425173533			42235	26	318			30	CAS1-Delhi	?	GBR	2008	0	?	?	?	Evans JT	Birmingham
GBR012008029066	1	¢¢¢£££££££¢¢¢¢¢¢¢¢¢¢¢¢£££££££££££££¢¢¢¢¢£££	700377740001740	226425153533			42235	2993	271			30	CAS2	IND	GBR	2008	0	?	?	?	Evans JT	Birmingham
GBR012008029067	1	¢¢¢££££¢¢¢¢¢¢¢¢¢¢¢¢£££££££££££££££¢¢¢¢¢¢¢¢¢	703777400003771	226425173531			42235	485	452			30	CAS1-Delhi	GBR	GBR	2008	0	?	?	?	Evans JT	Birmingham
GBR012008029070	1	¢¢¢££££¢¢£¢¢¢¢¢¢¢¢¢££££££££££££££££¢¢¢¢¢¢¢¢	703377400001771	227425113423			42234	21	1120			29	CAS1-Kili	SOM	GBR	2008	0	?	?	?	Evans JT	Birmingham
GBR012008029071	1	¢¢¢£££££££¢¢¢¢¢¢¢¢¢¢¢¢££££££££££££¢¢¢¢¢¢£¢¢	700377740003751	226425183533			42235	3271	531			30	CAS2	IND	GBR	2008	0	?	?	?	Evans JT	Birmingham
GBR012008029073	1	¢¢¢££££¢¢¢¢¢¢¢¢¢¢¢¢¢¢¢££££££££££££¢¢¢¢¢¢¢¢¢	703777740003771	226425173423			42234	26	374			29	CAS1-Delhi	?	GBR	2008	0	?	?	?	Evans JT	Birmingham
GBR012008029074	1	¢¢¢££££¢¢¢¢¢¢¢¢¢¢¢¢¢¢¢££££££££££££¢¢¢¢¢¢¢¢¢	703777740003771	225425173533			42235	26	68			30	CAS1-Delhi	IND	GBR	2008	0	?	?	?	Evans JT	Birmingham
GBR012008029075	1	¢¢¢££££¢¢¢¢¢£££¢¢¢¢¢¢¢££££££££££££¢¢¢¢¢£¢¢¢	703707740003731	225425173633			42236	Orphan	893			65	CAS1-Delhi	IND	GBR	2008	0	?	?	?	Evans JT	Birmingham
GBR012008029076	1	¢¢¢££££¢¢¢¢¢¢¢¢¢¢¢¢¢¢¢££££££££££££¢¢¢¢¢¢¢¢¢	703777740003771	225425173533			42235	26	68			30	CAS1-Delhi	PAK	GBR	2008	0	?	?	?	Evans JT	Birmingham
GBR012008029077	1	¢¢¢££££¢¢¢¢¢¢¢¢¢¢¢¢¢¢¢££££££££££££¢¢¢¢¢¢¢¢¢	703777740003771	225425173533			-2235	26	68			Orphan	CAS1-Delhi	IND	GBR	2008	0	?	?	?	Evans JT	Birmingham
GBR012008029078	1	¢¢¢££££¢¢¢¢¢¢¢¢¢¢¢¢¢¢¢££££££££££££¢¢££¢¢¢¢¢	703777740003171	226425153533			42235	25	271			30	CAS1-Delhi	?	GBR	2008	0	?	?	?	Evans JT	Birmingham
GBR012008029080	1	¢¢¢££££¢¢¢¢¢¢¢¢¢¢¢¢£¢¢££££££££££££¢¢¢¢¢¢¢¢¢	703777540003771	225425173533			42235	Orphan	68			30	CAS1-Delhi	PAK	GBR	2008	0	?	?	?	Evans JT	Birmingham
GBR012008029085	1	¢¢¢£££££¢¢¢¢¢¢¢¢¢¢¢¢¢¢££££££££££££¢¢¢¢¢¢¢¢¢	701777740003771	225425173533			42235	1551	68			30	CAS1-Delhi	PAK	GBR	2008	0	?	?	?	Evans JT	Birmingham
GBR012008029087	1	¢£¢££££¢¢¢¢¢¢¢¢¢¢£££££££££££££££££¢¢¢¢¢¢¢¢¢	503776000003771	226325173533			42235	Orphan	426			30	CAS	?	GBR	2008	0	?	?	?	Evans JT	Birmingham
GBR012008029088	1	¢¢¢££££¢¢¢¢¢¢¢¢¢¢¢¢¢¢¢££££££££££££¢¢¢¢¢¢¢¢¢	703777740003771	226425173424			42234	26	532			29	CAS1-Delhi	?	GBR	2008	0	?	?	?	Evans JT	Birmingham
GBR012008029089	1	¢¢¢££££¢¢£¢¢¢¢¢¢¢¢¢££££££££££££££££¢¢¢¢¢¢¢¢	703377400001771	227425113424			42234	21	482			29	CAS1-Kili	SOM	GBR	2008	0	?	?	?	Evans JT	Birmingham
GBR012008029093	1	¢¢¢££££¢¢¢¢¢¢¢¢¢¢¢¢¢¢¢££££££££££££¢¢¢¢¢¢¢¢¢	703777740003771	225425173531			42235	26	528			30	CAS1-Delhi	IND	GBR	2008	0	?	?	?	Evans JT	Birmingham
NLD019401629101	1	¢¢¢££££¢¢£¢¢¢¢¢¢¢¢¢££££££££££££££££¢¢¢¢¢¢¢¢	703377400001771	228325113434			42234	21	Orphan			29	CAS1-Kili	?	NLD		0	?	?	?	Kremer K	?
EGY010000029110	1	¢¢¢££££¢¢¢¢¢¢¢¢¢¢¢¢¢¢¢££££££££££££¢¢££¢¢¢¢¢	703777740003171					25					CAS1-Delhi	?	EGY		0	?	?	?	Cooksey RC	Cairo
EGY012002029127	1	¢¢¢££££¢¢¢¢¢¢¢¢¢¢¢¢¢¢¢££££££££££££¢¢££¢¢¢¢¢	703777740003171					25					CAS1-Delhi	?	EGY	2002	0	?	?	?	Cooksey RC	Cairo
EGY012002029133	1	¢¢¢££££¢¢¢¢¢¢¢¢¢¢¢¢££££££££££££££££¢¢¢¢¢¢¢¢	703777400001771					22					CAS1-Delhi	?	EGY	2002	0	?	?	?	Cooksey RC	Cairo
BGD022001029170	1	¢¢¢££££¢¢¢¢¢¢£¢¢¢¢¢¢¢¢££££££££££££¢¢¢¢¢¢¢¢¢	703757740003771					794					CAS1-Delhi	BGD	BGD	2001	0	?	?	?	Rahim MA	Dhaka
BGD022001029188	1	¢¢¢£££££££¢¢¢¢¢¢¢¢¢¢¢¢££££££££££££¢¢¢¢¢¢¢¢¢	700377740003771					288					CAS2	BGD	BGD	2001	0	?	?	?	Rahim MA	Dhaka
BGD022001029195	1	¢¢¢££££¢¢¢¢¢¢¢¢¢¢¢¢¢¢¢££££££££££££¢¢¢¢¢¢¢¢¢	703777740003771					26					CAS1-Delhi	BGD	BGD	2001	0	?	?	?	Rahim MA	Dhaka
BGD022001029201	1	¢¢¢££££¢¢¢¢¢¢¢¢¢¢¢¢¢¢¢££££££££££££¢¢¢¢¢¢¢¢¢	703777740003771					26					CAS1-Delhi	BGD	BGD	2001	0	?	?	?	Rahim MA	Dhaka
BGD022001029222	1	¢¢¢££££¢¢¢¢¢¢¢¢¢¢¢¢¢¢¢££££££££££££¢¢¢¢¢¢¢¢¢	703777740003771					26					CAS1-Delhi	BGD	BGD	2001	0	?	?	?	Rahim MA	Dhaka
BGD022001029224	1	¢¢¢££££¢¢¢¢¢¢¢¢¢¢¢¢¢¢¢££££££££££££¢¢¢¢¢¢¢¢¢	703777740003771					26					CAS1-Delhi	BGD	BGD	2001	0	?	?	?	Rahim MA	Dhaka
BGD022001029231	1	¢¢¢££££¢¢¢¢¢¢¢£££££££££££££££££££££££¢¢£¢¢¢	703760000000331					1120					CAS	BGD	BGD	2001	0	?	?	?	Rahim MA	Dhaka
BGD022001029236	1	¢¢¢££££¢¢¢¢¢¢£¢¢¢¢¢¢¢¢££££££££££££¢¢¢¢¢¢¢¢¢	703757740003771					794					CAS1-Delhi	BGD	BGD	2001	0	?	?	?	Rahim MA	Dhaka
BGD022001029244	1	¢¢¢££££¢¢¢¢¢¢£¢¢¢¢¢¢¢¢££££££££££££££¢¢¢¢¢¢¢	703757740000771					2149					CAS	BGD	BGD	2001	0	?	?	?	Rahim MA	Dhaka
BGD022001029250	1	¢¢¢££££¢¢¢¢¢¢¢¢¢¢¢¢¢¢¢££££££££££££¢¢¢¢¢¢¢¢¢	703777740003771					26					CAS1-Delhi	BGD	BGD	2001	0	?	?	?	Rahim MA	Dhaka
BGD022002029252	1	¢¢¢££££¢¢¢¢¢¢£¢¢¢¢¢¢¢¢££££££££££££££¢¢¢¢¢¢¢	703757740000771					2149					CAS	BGD	BGD	2002	0	?	?	?	Rahim MA	Dhaka
BGD022002029280	1	¢£¢££££¢¢¢¢¢¢¢¢¢¢¢¢¢¢¢££££££££££££¢¢¢¢¢¢¢¢¢	503777740003771					754					CAS1-Delhi	BGD	BGD	2002	0	?	?	?	Rahim MA	Dhaka
BGD022002029284	1	¢£¢£££££££££££££¢¢¢¢¢¢££££££££££££¢¢¢¢¢¢¢¢¢	500003740003771					Orphan					CAS2	BGD	BGD	2002	0	?	?	?	Rahim MA	Dhaka
BGD022002029303	1	¢¢¢££££¢¢¢¢¢¢¢¢¢¢¢¢¢¢¢££££££££££££¢¢¢¢¢¢¢¢¢	703777740003771					26					CAS1-Delhi	BGD	BGD	2002	0	?	?	?	Rahim MA	Dhaka
BGD022002029307	1	¢¢¢££££¢¢¢¢¢¢¢¢¢¢¢¢¢¢£££££££££££££¢¢¢¢¢¢¢¢¢	703777700003771					142					CAS1-Delhi	BGD	BGD	2002	0	?	?	?	Rahim MA	Dhaka
BGD022002029312	1	¢¢¢££££¢¢¢¢¢¢¢£££££££££££££££££££££££¢¢£¢¢¢	703760000000331					1120					CAS	BGD	BGD	2002	0	?	?	?	Rahim MA	Dhaka
BGD022002029314	1	¢¢¢££££¢¢¢¢¢¢¢¢¢¢¢¢£££££££££££££££££¢¢¢¢¢¢¢	703777400000771					599					CAS	BGD	BGD	2002	0	?	?	?	Rahim MA	Dhaka
BGD022002029326	1	¢¢¢££££¢¢¢¢¢¢¢¢¢¢¢¢¢¢¢££££££££££££¢¢¢¢¢¢¢¢¢	703777740003771					26					CAS1-Delhi	BGD	BGD	2002	0	?	?	?	Rahim MA	Dhaka
BGD022002029328	1	¢¢¢££££¢¢¢¢¢¢£¢¢¢¢¢¢¢¢££££££££££££¢¢¢¢¢¢¢¢¢	703757740003771					794					CAS1-Delhi	BGD	BGD	2002	0	?	?	?	Rahim MA	Dhaka
BGD022002029330	1	¢¢¢££££¢¢¢¢¢¢£¢¢¢¢¢¢¢¢££££££££££££¢¢¢¢¢¢¢¢¢	703757740003771					794					CAS1-Delhi	BGD	BGD	2002	0	?	?	?	Rahim MA	Dhaka
BGD022002029337	1	¢¢¢££££¢¢¢¢¢¢£¢¢¢¢¢¢¢¢££££££££££££¢¢¢¢¢¢¢¢¢	703757740003771					794					CAS1-Delhi	BGD	BGD	2002	0	?	?	?	Rahim MA	Dhaka
BGD022002029341	1	¢¢¢££££¢¢¢¢¢¢£¢¢¢¢¢¢¢¢££££££££££££¢¢¢¢¢¢¢¢¢	703757740003771					794					CAS1-Delhi	BGD	BGD	2002	0	?	?	?	Rahim MA	Dhaka
BGD022002029346	1	¢¢¢££££¢¢¢¢¢¢¢¢¢¢¢¢¢¢¢££££££££££££¢¢¢¢¢¢¢¢¢	703777740003771					26					CAS1-Delhi	BGD	BGD	2002	0	?	?	?	Rahim MA	Dhaka
BGD022002029348	1	¢¢¢££££¢¢¢¢¢¢£¢¢¢¢¢¢¢¢££££££££££££¢¢¢¢¢¢¢¢¢	703757740003771					794					CAS1-Delhi	BGD	BGD	2002	0	?	?	?	Rahim MA	Dhaka
BGD022002029354	1	¢¢¢££££¢¢¢¢¢¢¢¢¢¢¢¢¢¢¢££££££££££££¢¢¢¢¢¢¢¢¢	703777740003771					26					CAS1-Delhi	?	BGD	2002	0	?	?	?	Rahim MA	Dhaka
BGD022002029361	1	¢¢¢££££¢¢¢¢¢¢¢¢¢¢¢¢¢¢¢££££££££££££¢¢¢£¢¢¢¢¢	703777740003571					289					CAS1-Delhi	BGD	BGD	2002	0	?	?	?	Rahim MA	Dhaka
BGD022002029368	1	¢¢¢££££¢¢¢¢¢¢¢¢¢¢¢¢¢¢¢££££££££££££¢¢¢¢¢¢¢¢¢	703777740003771					26					CAS1-Delhi	BGD	BGD	2002	0	?	?	?	Rahim MA	Dhaka
BGD022002029370	1	¢¢¢££££££££££££££££££££££££££££££££££££££££	700000000000000					2148					CAS	BGD	BGD	2002	0	?	?	?	Rahim MA	Dhaka
BGD022002029380	1	¢¢¢£££££££¢¢¢¢¢¢¢¢¢¢¢¢££££££££££££¢¢¢¢¢¢¢¢¢	700377740003771					288					CAS2	BGD	BGD	2002	0	?	?	?	Rahim MA	Dhaka
BGD022002029381	1	¢¢¢££££¢¢¢¢¢¢¢¢¢¢¢¢¢¢¢££££££££££££¢¢¢¢¢¢¢¢¢	703777740003771					26					CAS1-Delhi	?	BGD	2002	0	?	?	?	Rahim MA	Dhaka
BGD022003029389	46	¢¢¢££££¢¢¢¢¢¢¢¢¢¢¢¢¢¢¢££££££££££££¢¢¢¢¢¢¢¢¢	703777740003771					26					CAS1-Delhi	?	BGD	2003	0	?	?	?	Rahim MA	Dhaka
BGD022003029396	11	¢¢¢££££¢¢¢¢¢¢¢¢¢¢¢¢¢¢¢££££££££££££££¢¢¢¢¢¢¢	703777740000771					357					CAS1-Delhi	?	BGD	2003	0	?	?	?	Rahim MA	Dhaka
BGD022003029408	1	¢¢¢££££¢¢¢¢£¢¢¢¢¢¢¢£¢¢££££££££££££¢¢¢¢¢¢¢¢¢	703677540003771					Orphan					CAS1-Delhi	BGD	BGD	2003	0	?	?	?	Rahim MA	Dhaka
BGD022003029412	1	¢¢¢£££££¢¢¢¢¢¢¢¢¢¢¢££¢££££££££££££¢¢¢¢¢¢¢¢¢	701777440003771					Orphan					CAS	BGD	BGD	2003	0	?	?	?	Rahim MA	Dhaka
BGD022003029413	1	¢¢¢££££¢¢¢¢¢¢¢¢¢¢¢¢¢¢¢££££££££££££££¢¢¢¢¢¢¢	703777740000771					357					CAS1-Delhi	BGD	BGD	2003	0	?	?	?	Rahim MA	Dhaka
BGD022003029422	1	¢¢¢££££¢¢¢¢¢¢¢¢¢¢¢¢¢¢¢££££££££££££¢¢¢¢¢¢¢¢¢	703777740003771					26					CAS1-Delhi	BGD	BGD	2003	0	?	?	?	Rahim MA	Dhaka
BGD022003029428	1	¢¢¢££££¢¢¢¢¢¢¢¢¢¢¢¢¢¢¢££££££££££££¢¢¢¢¢¢¢¢¢	703777740003771					26					CAS1-Delhi	BGD	BGD	2003	0	?	?	?	Rahim MA	Dhaka
BGD022004029447	1	¢¢¢££££¢¢¢¢¢¢¢¢¢¢¢¢¢¢¢££££££££££££¢¢£¢¢¢¢¢¢	703777740003371					428					CAS1-Delhi	?	BGD	2004	0	?	?	?	Rahim MA	Dhaka
BGD022004029459	1	¢¢¢££££¢¢¢¢¢¢¢¢¢¢¢¢¢¢¢££££££££££££¢¢¢¢¢¢¢¢¢	703777740003771					26					CAS1-Delhi	?	BGD	2004	0	?	?	?	Rahim MA	Dhaka
BGD022004029492	1	¢¢¢££££¢¢¢¢¢¢¢¢¢¢¢¢¢¢¢££££££££££££££££¢¢¢¢¢	703777740000171					1789					CAS	?	BGD	2004	0	?	?	?	Rahim MA	Dhaka
BGD022004029543	1	¢¢¢££££¢¢¢¢¢¢¢¢¢¢¢¢¢¢¢££££££££££££££¢¢¢¢¢¢¢	703777740000771					357					CAS1-Delhi	?	BGD	2004	0	?	?	?	Rahim MA	Dhaka
BGD022004029545	1	¢¢¢££££¢¢¢¢¢¢¢¢¢¢¢¢¢¢¢££££££££££££¢¢¢¢¢¢¢¢¢	703777740003771					26					CAS1-Delhi	?	BGD	2004	0	?	?	?	Rahim MA	Dhaka
BGD022004029546	1	¢¢¢££££¢¢¢¢¢¢¢¢¢¢¢¢¢¢¢££££££££££££¢¢¢¢¢¢¢¢¢	703777740003771					26					CAS1-Delhi	?	BGD	2004	0	?	?	?	Rahim MA	Dhaka
GNB021997129694	1	¢¢¢££££¢¢¢¢¢¢¢¢¢¢¢¢¢¢££££££££££££££££££££££	703777700000000					3111					CAS1-Delhi	GNB	GNB	1997	1	?	?	?	Koivula T	Bissau
GRC011997029771	1	¢¢¢££££¢¢£¢¢¢¢¢¢¢¢¢¢¢¢££££££££££££¢¢¢¢¢¢¢¢¢	703377740003771				42225	1942				96	CAS1-Delhi	?	GRC	1997	0	?	?	?	Vrioni G	Athens
GRC011998029781	1	¢¢¢££££¢¢£¢¢¢¢¢¢¢¢¢¢¢¢££££££££££££¢¢¢¢¢¢¢¢¢	703377740003771				42120	1942				Orphan	CAS1-Delhi	?	GRC	1998	0	?	?	?	Vrioni G	Athens
GRC011999029798	1	¢¢¢££££¢¢¢¢¢¢¢¢¢¢¢¢¢¢¢££££££££££££££¢¢¢¢¢¢¢	703777740000771				42233	357				28	CAS1-Delhi	?	GRC	1999	0	?	?	?	Vrioni G	Athens
PAK010000030019	1	¢¢¢££££¢¢¢¢¢¢¢¢¢¢¢¢¢¢¢££££££££££££¢¢¢¢¢¢¢¢¢	703777740003771				42234	26				29	CAS1-Delhi	?	PAK		0	?	?	?	Gascoyne-Binzi D	Islamabad
PAK010000030021	1	¢¢¢££££¢¢¢¢¢¢¢¢¢¢¢¢¢¢£££££££££££££££££¢¢¢¢¢	703777700000171				42235	2756				30	CAS	?	PAK		0	?	?	?	Gascoyne-Binzi D	Islamabad
PAK010000030022	1	¢¢¢££££¢¢¢¢¢¢¢¢¢¢¢¢¢¢¢££££££££££££¢¢¢¢¢¢¢¢¢	703777740003771				42235	26				30	CAS1-Delhi	?	PAK		0	?	?	?	Gascoyne-Binzi D	Islamabad
PAK010000030024	1	¢¢¢££££¢¢¢¢££¢¢¢¢¢¢¢¢¢££££££££££££¢¢¢¢¢¢¢¢¢	703637740003771				42235	1327				30	CAS1-Delhi	?	PAK		0	?	?	?	Gascoyne-Binzi D	Islamabad
PAK010000030027	1	¢¢¢££££¢¢¢¢¢¢¢¢£££¢¢¢¢££££££££££££¢¢¢¢¢¢¢¢¢	703770740003771				22235	Orphan				7	CAS1-Delhi	?	PAK		0	?	?	?	Gascoyne-Binzi D	Islamabad
PAK010000030031	1	¢¢¢££££¢¢¢¢¢¢£¢¢¢¢¢¢¢¢££££££££££££¢¢¢¢¢¢¢¢¢	703757740003771				42235	794				30	CAS1-Delhi	?	PAK		0	?	?	?	Gascoyne-Binzi D	Islamabad
PAK010000030033	1	¢¢¢££££¢¢¢¢¢¢¢¢¢¢¢¢¢¢¢££££££££££££¢¢¢¢¢¢¢¢¢	703777740003771				42234	26				29	CAS1-Delhi	?	PAK		0	?	?	?	Gascoyne-Binzi D	Islamabad
PAK010000030034	1	¢¢¢££££¢¢¢¢¢¢¢¢¢¢¢¢¢¢¢££££££££££££¢¢££¢¢¢¢¢	703777740003171				42233	25				28	CAS1-Delhi	?	PAK		0	?	?	?	Gascoyne-Binzi D	Islamabad
PAK010000030035	1	¢¢¢££££¢¢¢¢¢¢¢¢¢¢¢¢¢¢¢££££££££££££££££¢¢¢¢¢	703777740000171				42235	1789				30	CAS	?	PAK		0	?	?	?	Gascoyne-Binzi D	Islamabad
PAK010000030036	1	¢¢¢££££¢¢¢¢¢¢¢¢¢¢¢¢¢¢¢££££££££££££¢¢¢¢¢¢¢¢¢	703777740003771				42235	26				30	CAS1-Delhi	?	PAK		0	?	?	?	Gascoyne-Binzi D	Islamabad
PAK010000030037	1	¢¢¢££££¢¢¢¢¢¢¢¢¢¢¢¢¢¢¢££££££££££££¢¢¢¢¢¢¢¢¢	703777740003771				42235	26				30	CAS1-Delhi	?	PAK		0	?	?	?	Gascoyne-Binzi D	Islamabad
PAK010000030039	1	¢¢¢££££¢¢¢¢¢¢¢¢¢¢¢¢¢¢¢££££££££££££¢¢¢¢¢¢¢¢¢	703777740003771				42235	26				30	CAS1-Delhi	?	PAK		0	?	?	?	Gascoyne-Binzi D	Islamabad
PAK010000030042	1	¢¢¢££££¢¢¢¢¢¢¢¢¢¢¢¢¢¢¢££££££££££££¢¢¢¢¢¢¢¢¢	703777740003771				42235	26				30	CAS1-Delhi	?	PAK		0	?	?	?	Gascoyne-Binzi D	Islamabad
PAK010000030043	1	¢¢¢££££¢¢¢¢¢¢¢¢¢¢¢¢¢¢¢££££££££££££¢¢¢¢¢¢¢¢¢	703777740003771				42235	26				30	CAS1-Delhi	?	PAK		0	?	?	?	Gascoyne-Binzi D	Islamabad
PAK010000030045	1	¢¢¢££££¢¢¢¢¢¢¢¢¢¢¢¢¢¢¢££££££££££££¢¢¢¢¢¢¢¢¢	703777740003771				42235	26				30	CAS1-Delhi	?	PAK		0	?	?	?	Gascoyne-Binzi D	Islamabad
PAK010000030047	1	¢¢¢££££¢¢¢¢¢¢¢¢¢¢¢¢¢¢¢££££££££££££¢¢¢¢¢¢¢¢¢	703777740003771				42236	26				65	CAS1-Delhi	?	PAK		0	?	?	?	Gascoyne-Binzi D	Islamabad
PAK010000030048	1	¢¢¢££££¢¢¢¢¢¢¢¢¢¢¢¢¢¢¢££££££££££££¢¢¢¢¢¢££¢	703777740003741				42235	Orphan				30	CAS1-Delhi	?	PAK		0	?	?	?	Gascoyne-Binzi D	Islamabad
PAK010000030049	1	¢¢¢££££¢¢¢¢¢¢¢¢¢¢¢¢¢¢¢££££££££££££¢¢¢¢¢¢¢¢¢	703777740003771				42233	26				28	CAS1-Delhi	?	PAK		0	?	?	?	Gascoyne-Binzi D	Islamabad
PAK010000030050	1	¢¢¢££££¢¢¢¢¢¢¢¢¢¢¢¢¢¢¢££££££££££££¢¢¢¢¢¢¢¢¢	703777740003771				42235	26				30	CAS1-Delhi	?	PAK		0	?	?	?	Gascoyne-Binzi D	Islamabad
PAK010000030051	1	¢¢¢££££¢¢¢¢¢¢¢£££££££££££££££££££££££¢¢£¢¢¢	703760000000331				22235	1120				7	CAS	?	PAK		0	?	?	?	Gascoyne-Binzi D	Islamabad
PAK010000030052	1	¢¢¢££££¢¢¢¢¢¢¢¢¢¢¢¢¢¢¢££££££££££££¢¢¢¢¢¢¢¢¢	703777740003771				42235	26				30	CAS1-Delhi	?	PAK		0	?	?	?	Gascoyne-Binzi D	Islamabad
PAK010000030054	1	¢¢¢££££¢¢¢¢¢¢¢¢¢¢¢¢¢¢¢£££££££££££££££¢¢¢¢¢¢	703777740000371				42236	486				65	CAS	?	PAK		0	?	?	?	Gascoyne-Binzi D	Islamabad
PAK010000030056	1	¢¢¢££££¢¢¢¢¢¢¢¢¢¢¢¢¢¢¢££££££££££££¢¢¢¢¢¢¢¢¢	703777740003771				42235	26				30	CAS1-Delhi	?	PAK		0	?	?	?	Gascoyne-Binzi D	Islamabad
PAK010000030057	1	¢¢¢££££¢¢¢¢¢¢¢¢¢¢¢£¢¢¢££££££££££££¢¢¢¢¢¢¢¢¢	703777340003771				42235	1590				30	CAS1-Delhi	?	PAK		0	?	?	?	Gascoyne-Binzi D	Islamabad
PAK010000030058	1	¢¢¢££££¢¢¢¢¢¢¢¢¢¢¢¢¢¢¢££££££££££££¢¢¢¢¢¢¢¢¢	703777740003771				42235	26				30	CAS1-Delhi	?	PAK		0	?	?	?	Gascoyne-Binzi D	Islamabad
PAK010000030060	1	¢¢¢££££¢¢¢¢¢¢¢¢¢¢¢¢¢¢¢££££££££££££¢¢¢¢¢¢¢¢¢	703777740003771				42235	26				30	CAS1-Delhi	?	PAK		0	?	?	?	Gascoyne-Binzi D	Islamabad
PAK010000030061	1	¢¢¢££££¢¢¢¢¢¢¢¢¢¢¢¢¢¢¢££££££££££££¢¢¢¢¢¢¢¢¢	703777740003771				42237	26				66	CAS1-Delhi	?	PAK		0	?	?	?	Gascoyne-Binzi D	Islamabad
PAK010000030062	1	¢¢¢££££¢¢¢¢¢¢¢¢¢¢¢¢¢¢¢££££££££££££¢¢£¢¢¢¢¢¢	703777740003371				42234	428				29	CAS1-Delhi	?	PAK		0	?	?	?	Gascoyne-Binzi D	Islamabad
PAK010000030064	1	¢¢¢££££¢¢¢¢¢¢¢¢¢¢¢¢¢¢¢££££££££££££¢¢¢¢¢¢¢¢¢	703777740003771				42235	26				30	CAS1-Delhi	?	PAK		0	?	?	?	Gascoyne-Binzi D	Islamabad
PAK010000030068	1	¢¢¢££££¢¢¢¢¢¢¢¢¢¢¢¢¢¢¢££££££££££££¢¢¢¢¢¢¢¢¢	703777740003771				42234	26				29	CAS1-Delhi	?	PAK		0	?	?	?	Gascoyne-Binzi D	Islamabad
PAK010000030073	1	¢¢¢££££¢¢¢¢¢¢¢¢¢¢¢¢¢¢¢££££££££££££¢¢¢¢¢¢¢¢¢	703777740003771				42244	26				420	CAS1-Delhi	?	PAK		0	?	?	?	Gascoyne-Binzi D	Islamabad
PAK010000030074	1	¢¢¢££££¢¢¢¢¢¢¢¢¢¢¢¢¢¢¢££££££££££££¢¢¢¢¢¢¢¢¢	703777740003771				42236	26				65	CAS1-Delhi	?	PAK		0	?	?	?	Gascoyne-Binzi D	Islamabad
PAK010000030076	1	¢¢¢££££¢¢¢¢¢¢¢¢¢¢¢¢¢¢¢££££££££££££¢¢¢¢¢¢¢¢¢	703777740003771				42235	26				30	CAS1-Delhi	?	PAK		0	?	?	?	Gascoyne-Binzi D	Islamabad
PAK010000030077	1	¢¢¢££££¢¢¢¢¢¢¢¢¢¢¢¢¢¢¢££££££££££££¢¢¢¢¢¢¢¢¢	703777740003771				42235	26				30	CAS1-Delhi	?	PAK		0	?	?	?	Gascoyne-Binzi D	Islamabad
PAK010000030080	1	¢¢¢££££¢¢¢¢¢¢¢¢¢¢¢¢¢¢¢££££££££££££¢£¢¢¢¢¢¢¢	703777740002771				42235	1091				30	CAS1-Delhi	?	PAK		0	?	?	?	Gascoyne-Binzi D	Islamabad
PAK010000030082	1	¢¢¢££££¢¢¢¢¢¢¢¢¢¢¢¢¢¢¢££££££££££££¢¢¢¢¢¢¢¢¢	703777740003771				42233	26				28	CAS1-Delhi	?	PAK		0	?	?	?	Gascoyne-Binzi D	Islamabad
PAK010000030084	1	¢¢¢££££¢¢¢¢¢¢¢¢¢¢¢¢¢¢¢££££££££££££¢¢¢¢¢¢¢¢¢	703777740003771				42236	26				65	CAS1-Delhi	?	PAK		0	?	?	?	Gascoyne-Binzi D	Islamabad
PAK010000030085	1	¢¢¢££££¢¢¢¢¢¢¢¢¢¢¢¢¢¢¢££££££££££££¢¢£££¢¢¢¢	703777740003071				42235	381				30	CAS1-Delhi	?	PAK		0	?	?	?	Gascoyne-Binzi D	Islamabad
PAK010000030087	1	¢¢¢££££¢¢¢¢¢¢¢¢¢¢¢¢¢¢¢££££££££££££¢¢££¢¢¢¢¢	703777740003171				42235	25				30	CAS1-Delhi	?	PAK		0	?	?	?	Gascoyne-Binzi D	Islamabad
PAK010000030088	1	¢¢¢££££¢¢¢¢¢¢¢¢¢¢¢¢¢¢¢££££££££££££¢¢¢¢¢¢¢¢¢	703777740003771				42235	26				30	CAS1-Delhi	?	PAK		0	?	?	?	Gascoyne-Binzi D	Islamabad
MYS022003031223	1	¢¢¢££££££££££££££££££££££££££££££££££££££¢¢	700000000000011					Orphan					CAS	?	MYS	2003	0	?	?	?	Cheong S	Kuala Lumpur
MYS022003031266	4	¢¢¢££££¢¢¢¢¢¢¢¢¢¢¢¢¢¢¢££££££££££££¢¢¢¢¢¢¢¢¢	703777740003771					26					CAS1-Delhi	?	MYS	2003	0	?	?	?	Cheong S	Kuala Lumpur
FXX151999031535	1	¢¢¢££££¢¢¢¢¢¢¢¢¢£¢¢¢¢£££££££££££££££££¢¢¢¢¢	703775700000171					Orphan					CAS	?	FRA	1999	0	?	?	?	Martin J	Limoges
FXX152001031586	1	¢¢¢££££¢¢¢¢¢¢¢¢¢¢¢¢¢¢£££££££££££££¢¢¢¢¢¢¢¢¢	703777700003771					142					CAS1-Delhi	?	FRA	2001	0	?	?	?	Martin J	Limoges
FXX152003031644	1	¢¢¢££££¢¢£¢¢¢¢¢¢¢¢¢££££££££££££££££¢¢¢¢¢¢¢¢	703377400001771					21					CAS1-Kili	?	FRA	2003	0	?	?	?	Martin J	Limoges
SWE042001031680	1	¢¢¢££££¢¢¢¢¢¢¢¢¢¢¢¢¢¢¢££££££££££££¢¢¢¢¢¢¢¢¢	703777740003771	227525174433				26	1319				CAS1-Delhi	SOM	SWE	2001	0	F	18	?	Ridell M	Goteborg
SWE042001031685	1	¢¢¢££££¢¢¢¢¢¢¢¢¢¢¢¢¢¢¢££££££££££££¢¢¢¢¢¢¢¢¢	703777740003771	225425183533				26	416				CAS1-Delhi	PAK	SWE	2001	0	M	34	?	Ridell M	Goteborg
SWE042001031686	1	¢¢¢££££¢¢¢¢¢¢¢¢¢¢¢¢¢¢¢££££££££££££¢¢£££¢¢¢¢	703777740003071	225425163511				381	Orphan				CAS1-Delhi	SWE	SWE	2001	0	F	34	?	Ridell M	Goteborg
SWE042001031712	1	¢¢¢£££££¢¢¢¢¢¢¢¢¢¢¢¢¢¢££££££££££££¢¢¢¢¢¢¢¢¢	701777740003771					1551					CAS1-Delhi	?	SWE	2001	0	?	?	?	Ridell M	Stockholm
SWE042001031731	1	¢¢¢££££¢¢¢¢¢¢¢¢¢¢¢¢¢¢¢££££££££££££¢¢££¢¢¢¢¢	703777740003171					25					CAS1-Delhi	?	SWE	2001	0	?	?	?	Ridell M	Stockholm
SWE042001131735	1	¢¢¢££££¢¢£¢¢¢¢¢¢¢¢¢££££££££££££££££¢¢¢¢¢¢¢¢	703377400001771	227425113434				21	261				CAS1-Kili	?	SWE	2001	1	F	25	?	Ridell M	Umea
SWE042002031739	1	¢¢¢££££¢¢¢¢¢¢¢¢¢¢¢¢¢¢¢££££££££££££¢¢¢¢¢¢¢¢¢	703777740003771	224425183333				26	Orphan				CAS1-Delhi	AFG	SWE	2002	0	F	69	?	Ridell M	Goteborg
SWE042002031741	1	¢¢¢££££¢¢£¢¢¢¢¢¢¢¢¢££££££££££££££££¢¢¢¢¢¢¢¢	703377400001771	223425133424				21	Orphan				CAS1-Kili	ETH	SWE	2002	0	F	6	?	Ridell M	Goteborg
SWE042002031743	1	¢¢¢££££¢¢¢¢¢¢¢¢¢¢¢¢¢¢¢££££££££££££¢¢¢¢¢¢¢¢¢	703777740003771					26					CAS1-Delhi	?	SWE	2002	0	?	?	?	Ridell M	Stockholm
SWE042002031744	1	¢¢¢££££¢¢¢¢¢¢¢¢¢¢¢¢¢¢¢££££££££££££¢¢¢¢¢¢¢¢¢	703777740003771	225425133533				26	943				CAS1-Delhi	AFG	SWE	2002	0	F	33	?	Ridell M	Goteborg
SWE042002031747	1	¢¢¢££££¢¢¢¢¢¢¢¢¢¢¢¢¢¢¢££££££££££££¢¢££¢¢¢¢¢	703777740003171	236425153534				25	Orphan				CAS1-Delhi	SOM	SWE	2002	0	M	38	?	Ridell M	Goteborg
SWE042002031751	1	¢¢¢££££¢¢¢¢¢¢¢¢¢¢¢¢¢¢¢£££££££££££££££¢¢¢¢¢¢	703777740000371	226425173313				486	Orphan				CAS	IND	SWE	2002	0	M	42	?	Ridell M	Goteborg
SWE042002031759	1	¢¢¢££££¢¢¢¢¢¢¢¢¢¢¢¢¢¢¢££££££££££££££¢¢¢¢¢¢¢	703777740000771	225425133533				357	943				CAS1-Delhi	SWE	SWE	2002	0	M	55	?	Ridell M	Goteborg
SWE042002031774	1	¢¢¢££££¢¢¢¢¢¢¢¢¢¢¢¢¢¢¢££££££££££££¢¢¢¢¢¢¢¢¢	703777740003771	226525113433				26	Orphan				CAS1-Delhi	PAK	SWE	2002	0	M	39	?	Ridell M	Goteborg
IDN032003031832	1	¢¢¢££££¢¢¢¢¢¢¢¢¢¢¢¢¢¢¢££££££££££££¢¢££¢¢¢¢¢	703777740003171					25					CAS1-Delhi	IDN	IDN	2003	0	?	?	?	Parwati I	Jakarta
IDN032003031833	1	¢¢¢££££¢¢¢¢¢¢¢¢¢¢¢¢¢¢¢££££££££££££¢¢££¢¢¢¢¢	703777740003171					25					CAS1-Delhi	IDN	IDN	2003	0	?	?	?	Parwati I	Jakarta
USA141993032641	1	¢¢¢££££¢¢¢¢¢¢¢¢¢¢¢¢¢¢¢££££££££££££¢¢££¢¢¢¢¢	703777740003171					25					CAS1-Delhi	?	USA	1993	0	?	?	?	Quitugua TN	Washington
USA141993032652	1	¢¢¢££££¢¢¢¢¢¢¢¢¢¢¢¢¢¢£££££££££££££¢¢¢¢¢¢¢¢¢	703777700003771					142					CAS1-Delhi	?	USA	1993	0	?	?	?	Quitugua TN	Washington
USA141996032905	1	¢¢¢££££¢¢¢¢¢¢¢¢¢¢¢¢¢¢¢£££££££££££££££££££££	703777740000000					1264					CAS1-Delhi	?	USA	1996	0	?	?	?	Quitugua TN	Washington
USA141997032955	1	¢¢¢££££¢¢¢¢¢¢¢¢¢¢¢¢¢¢¢££££££££££££¢¢¢¢¢¢¢¢¢	703777740003771					26					CAS1-Delhi	?	USA	1997	0	?	?	?	Quitugua TN	Washington
USA141998033072	1	¢¢¢£££££££¢¢¢¢¢¢¢¢¢¢¢¢££££££££££££¢¢¢¢¢¢¢¢¢	700377740003771					288					CAS2	?	USA	1998	0	?	?	?	Quitugua TN	Washington
USA141998033091	1	¢¢¢£££££££¢¢¢¢¢¢¢¢¢¢¢¢££££££££££££¢¢¢¢¢¢¢¢¢	700377740003771					288					CAS2	?	USA	1998	0	?	?	?	Quitugua TN	Washington
USA141999033162	1	¢¢¢££££¢¢¢¢¢¢£££££££££££££££££££££££¢¢¢¢¢££	703740000000760					864					CAS	?	USA	1999	0	?	?	?	Quitugua TN	Washington
USA141999033179	1	¢¢¢£££££££¢¢¢¢¢¢¢¢¢¢¢££££££££££££££¢¢¢¢¢¢¢¢	700377700001771					2758					CAS	?	USA	1999	0	?	?	?	Quitugua TN	Washington
USA142000033206	1	¢¢¢££££¢¢¢¢¢¢£¢¢¢¢¢¢¢¢££££££££££££¢¢¢¢¢¢¢¢¢	703757740003771					794					CAS1-Delhi	?	USA	2000	0	?	?	?	Quitugua TN	Washington
USA010000033532	1	¢£¢£££££££££¢¢¢¢¢££££££££££££££££££££££££££	500076000000000	224325153324				2461	34				CAS	?	USA		0	?	?	?	Kurepina NE	New York City
USA010000033585	1	¢¢¢££££¢¢¢¢¢¢¢¢¢¢¢¢¢¢¢££££££££££££¢¢¢¢¢¢¢¢¢	703777740003771	227435173333				26	Orphan				CAS1-Delhi	USA	USA		0	?	?	?	Kurepina NE	New York City
USA010000033589	1	¢¢¢£££££££££¢¢¢¢¢£¢¢¢££££££££££££££££££¢¢¢¢	700076700000071	224325153313				548	1078				CAS	?	USA		0	?	?	?	Kurepina NE	New York City
USA010000033603	1	¢¢¢££££¢¢¢¢¢¢¢¢¢¢¢¢¢¢¢££££££££££££¢¢££¢¢¢¢¢	703777740003171	226425153533				25	271				CAS1-Delhi	?	USA		0	?	?	?	Kurepina NE	New York City
USA010000033672	1	¢¢¢££££¢¢¢¢¢¢¢¢¢¢¢¢¢¢¢££££££££££££¢¢¢¢¢£¢¢¢	703777740003731	225425173533				429	68				CAS1-Delhi	?	USA		0	?	?	?	Kurepina NE	New York City
USA010000033679	1	¢¢¢££££¢¢¢¢¢¢£££££££££££££££££££££££¢¢¢¢¢££	703740000000760	225425173533				864	68				CAS	?	USA		0	?	?	?	Kurepina NE	New York City
KOR012009033824	1	¢¢¢££££¢¢¢¢¢¢¢¢¢¢¢£¢£££££££££££££££££¢¢¢¢¢¢	703777200000371					Orphan					CAS	?	KOR	2009	0	?	?	?	Choi GE	?
CIV012001033837	1	¢¢¢£££££££££££¢¢¢¢¢¢¢¢£££££££££££££££££££££	700017740000000					Orphan					CAS	?	CIV	2001	0	?	?	?	Gutierrez MC	Abidjan
FXX011999033994	1	¢¢¢££££¢¢¢¢¢¢¢¢¢¢¢¢¢¢¢£££££££££££££¢¢¢¢¢¢¢¢	703777740001771					203					CAS	?	FRA	1999	0	?	?	?	Gutierrez MC	Paris
FXX011999033998	1	¢¢¢££££¢¢¢¢¢¢¢¢¢¢¢¢¢¢¢££££££££££££¢¢¢££¢¢¢¢	703777740003471					247					CAS1-Delhi	?	FRA	1999	0	?	?	?	Gutierrez MC	Paris
FXX011999033999	1	¢¢¢££££¢¢£¢¢¢¢£¢¢¢¢££££££££££££££££¢¢¢¢¢¢¢¢	703367400001771					1675					CAS1-Kili	?	FRA	1999	0	?	?	?	Gutierrez MC	Paris
FXX011999034000	4	¢¢¢££££¢¢¢¢¢¢¢¢¢¢¢¢¢¢¢££££££££££££¢¢££¢¢¢¢¢	703777740003171					25					CAS1-Delhi	?	FRA	1999	0	?	?	?	Gutierrez MC	Paris
FXX011999034001	1	¢¢¢££££¢¢¢¢¢¢¢¢¢¢¢¢¢¢¢££££££££££££¢¢¢¢¢¢¢¢¢	703777740003771					26					CAS1-Delhi	?	FRA	1999	0	?	?	?	Gutierrez MC	Paris
FXX011999034002	1	¢¢¢££££¢¢¢¢¢¢¢¢¢¢¢¢¢¢£££££££££££££¢¢¢¢¢¢¢¢¢	703777700003771					142					CAS1-Delhi	?	FRA	1999	0	?	?	?	Gutierrez MC	Paris
FXX011999034004	2	¢¢¢££££¢¢¢¢¢¢¢£¢¢¢¢¢¢¢££££££££££££¢¢¢¢¢¢¢¢¢	703767740003771					141					CAS1-Delhi	?	FRA	1999	0	?	?	?	Gutierrez MC	Paris
FXX011999034007	2	¢¢¢££££¢£¢¢¢¢¢¢¢¢¢¢¢¢¢££££££££££££¢¢££¢¢¢¢¢	702777740003171					140					CAS1-Delhi	?	FRA	1999	0	?	?	?	Gutierrez MC	Paris
FXX011999034009	2	¢¢¢££££¢¢£¢¢¢¢¢¢¢¢¢££££££££££££££££¢¢¢¢¢¢¢¢	703377400001771					21					CAS1-Kili	?	FRA	1999	0	?	?	?	Gutierrez MC	Paris
FXX011999034016	1	¢¢¢££££¢¢¢¢¢¢¢¢¢¢¢¢¢¢¢££££££££££££¢¢¢¢¢¢¢¢¢	703777740003771					26					CAS1-Delhi	?	FRA	1999	0	?	?	?	Gutierrez MC	Paris
FXX011999034042	1	¢¢¢££££¢¢¢¢¢¢¢¢¢¢¢¢££££££££££££££££¢¢¢¢¢¢¢¢	703777400001771					22					CAS1-Delhi	?	FRA	1999	0	?	?	?	Gutierrez MC	Paris
FXX011999034050	1	¢¢¢££££¢¢¢¢¢¢¢¢¢¢¢¢¢¢¢££££££££££££££££££¢¢¢	703777740000031					1967					CAS	?	FRA	1999	0	?	?	?	Gutierrez MC	Paris
FXX011999034052	1	¢¢¢££££¢¢¢¢¢¢¢¢¢¢¢¢¢¢¢££££££££££££¢¢¢¢¢¢¢¢¢	703777740003771					26					CAS1-Delhi	?	FRA	1999	0	?	?	?	Gutierrez MC	Paris
FXX011999034056	1	¢¢¢££££¢¢£¢¢¢¢¢¢¢¢¢££££££££££££££££¢¢¢¢¢¢¢¢	703377400001771					21					CAS1-Kili	?	FRA	1999	0	?	?	?	Gutierrez MC	Paris
FXX011999034082	1	¢¢¢££££¢¢¢¢¢¢¢¢¢¢¢¢¢¢¢££££££££££££¢¢¢¢¢¢¢¢¢	703777740003771					26					CAS1-Delhi	?	FRA	1999	0	?	?	?	Gutierrez MC	Paris
FXX011999034083	1	¢¢¢££££¢¢£¢¢¢¢¢¢¢¢¢££££££££££££££££¢¢¢¢¢¢¢¢	703377400001771					21					CAS1-Kili	?	FRA	1999	0	?	?	?	Gutierrez MC	Paris
FXX012001034142	1	¢¢¢££££¢¢¢¢¢¢¢¢¢¢¢¢¢¢¢££££££££££££¢¢££¢¢¢¢¢	703777740003171					25					CAS1-Delhi	ETH	FRA	2001	0	?	?	?	Gutierrez MC	Paris
FXX012002034177	1	££¢££££¢¢¢¢¢¢¢¢¢¢¢¢¢¢¢££££££££££££¢¢££¢¢¢¢¢	103777740003171					1981					CAS1-Delhi	?	FRA	2002	0	?	?	?	Gutierrez MC	Paris
FXX012002034206	1	¢¢¢££££¢¢¢¢¢¢¢¢¢¢¢¢¢¢¢££££££££££££¢¢¢¢¢¢¢¢¢	703777740003771					26					CAS1-Delhi	CHN	FRA	2002	0	?	?	?	Gutierrez MC	Paris
FXX012002034208	1	¢¢¢££££¢¢¢¢¢¢¢¢¢¢¢¢¢¢¢££££££££££££¢¢¢¢¢¢¢¢¢	703777740003771					26					CAS1-Delhi	PAK	FRA	2002	0	?	?	?	Gutierrez MC	Paris
ZWE010000034603	1	¢¢¢££££¢¢£¢¢¢¢¢¢¢¢¢££££££££££££££££¢¢¢¢¢¢¢¢	703377400001771					21					CAS1-Kili	?	ZWE		0	?	?	?	Gibson A	Harare
ZWE010000034736	1	¢¢¢££££¢¢¢¢¢¢¢¢¢¢¢¢¢¢¢££££££££££££¢¢££¢¢¢¢¢	703777740003171					25					CAS1-Delhi	?	ZWE		0	?	?	?	Gibson A	Harare
ZWE010000034767	1	¢¢¢££££¢¢£¢¢¢¢¢¢¢¢¢££££££££££££££££¢¢¢¢¢¢¢¢	703377400001771					21					CAS1-Kili	?	ZWE		0	?	?	?	Gibson A	Harare
ZWE010000034768	1	¢¢¢££££¢¢£¢¢¢¢¢¢¢¢¢££££££££££££££££¢¢¢¢¢¢¢¢	703377400001771					21					CAS1-Kili	?	ZWE		0	?	?	?	Gibson A	Harare
BRA020000035084	1	¢¢¢££££¢¢¢¢£¢¢£££££££££££££££££££££££¢¢£¢¢¢	703660000000331					2545					CAS	BRA	BRA		0	?	?	?	Suffys P	Belem
BRA022001036079	1	¢¢¢££££¢¢¢¢£¢¢£££££££££££££££££££££££¢¢£¢¢¢	703660000000331					2545					CAS	BRA	BRA	2001	0	?	?	?	Suffys P	Belem
IRN010000036463	1	¢¢¢££££¢¢¢¢¢¢¢¢¢¢¢¢££££££££££££££££¢¢¢¢¢¢¢¢	703777400001771					22					CAS1-Delhi	?	IRN		0	?	?	?	Doroudchi M	Tehran
IRN010000036467	1	¢¢¢££££¢¢¢¢¢¢¢¢¢¢¢¢¢¢¢££££££££££££¢¢££¢¢¢¢¢	703777740003171					25					CAS1-Delhi	?	IRN		0	?	?	?	Doroudchi M	Tehran
IRN010000036469	1	¢¢¢££££¢¢¢¢¢¢¢¢¢¢¢¢¢¢¢££££££££££££¢¢££¢¢¢¢¢	703777740003171					25					CAS1-Delhi	?	IRN		0	?	?	?	Doroudchi M	Tehran
IRN010000036473	1	¢¢¢££££¢¢¢¢¢¢¢¢¢¢¢¢¢¢¢£££££££££££££££¢¢¢¢¢¢	703777740000371					486					CAS	?	IRN		0	?	?	?	Doroudchi M	Tehran
IRN010000036476	1	¢¢¢££££¢¢¢¢¢¢¢¢¢¢¢¢££££££££££££££££¢¢¢¢¢¢¢¢	703777400001771					22					CAS1-Delhi	?	IRN		0	?	?	?	Doroudchi M	Tehran
IRN010000036484	1	¢¢¢££££¢¢¢¢¢¢¢¢¢¢¢¢¢¢¢££££££££££££¢¢££¢¢¢¢¢	703777740003171					25					CAS1-Delhi	?	IRN		0	?	?	?	Doroudchi M	Tehran
IRN010000036488	1	¢¢¢££££¢¢¢¢¢¢¢¢¢¢¢¢££££££££££££££££¢¢¢¢¢¢¢¢	703777400001771					22					CAS1-Delhi	?	IRN		0	?	?	?	Doroudchi M	Tehran
IRN010000036490	1	¢¢¢££££¢¢¢¢¢¢¢¢¢¢¢¢¢¢¢£££££££££££££££¢¢¢¢¢¢	703777740000371					486					CAS	?	IRN		0	?	?	?	Doroudchi M	Tehran
IRN010000036491	1	¢¢¢££££¢¢¢¢¢¢¢¢¢¢¢¢¢¢¢££££££££££££¢¢¢¢¢¢¢¢¢	703777740003771					26					CAS1-Delhi	?	IRN		0	?	?	?	Doroudchi M	Tehran
IRN010000036493	1	¢¢¢£££££££¢¢¢¢¢¢¢¢¢¢¢¢££££££££££££££¢¢¢¢¢¢¢	700377740000771					1980					CAS	?	IRN		0	?	?	?	Doroudchi M	Tehran
IRN010000036496	1	¢¢¢££££¢¢¢¢¢¢¢¢¢¢¢¢¢¢¢££££££££££££¢¢¢¢¢¢¢¢¢	703777740003771					26					CAS1-Delhi	?	IRN		0	?	?	?	Doroudchi M	Tehran
IRN010000036499	1	¢¢¢££££¢¢¢¢¢¢¢¢¢¢¢¢¢¢¢££££££££££££¢¢¢¢¢¢¢¢¢	703777740003771					26					CAS1-Delhi	?	IRN		0	?	?	?	Doroudchi M	Tehran
IRN010000036502	1	¢¢¢££££¢¢¢¢¢¢¢¢¢¢¢¢££££££££££££££££¢¢¢¢¢¢¢¢	703777400001771					22					CAS1-Delhi	?	IRN		0	?	?	?	Doroudchi M	Tehran
IRN010000036503	1	¢¢¢££££¢¢¢¢¢¢¢¢¢¢¢¢¢¢¢££££££££££££¢¢££¢¢¢¢¢	703777740003171					25					CAS1-Delhi	?	IRN		0	?	?	?	Doroudchi M	Tehran
IRN010000036511	1	££¢££££¢¢¢¢¢¢££££¢££££££££££££££££££¢¢¢¢¢££	103741000000760					Orphan					CAS	?	IRN		0	?	?	?	Doroudchi M	Tehran
IRN010000036515	1	¢¢¢££££¢¢¢¢¢¢¢¢¢¢¢¢¢¢¢££££££££££££¢¢¢¢¢¢¢¢¢	703777740003771					26					CAS1-Delhi	?	IRN		0	?	?	?	Doroudchi M	Tehran
IRN010000036518	1	¢¢¢££££¢¢¢¢¢¢¢¢¢¢¢¢££££££££££££££££¢¢¢¢¢¢¢¢	703777400001771					22					CAS1-Delhi	?	IRN		0	?	?	?	Doroudchi M	Tehran
IRN012000036519	7	¢¢¢££££¢¢¢¢¢¢¢¢¢¢¢¢£££££££££££££££¢¢¢¢¢¢¢¢¢	703777400003771					485					CAS1-Delhi	?	IRN	2000	0	?	?	?	Doroudchi M	Tehran
IRN012000036520	1	¢£¢££££¢¢¢¢¢¢¢¢¢¢¢¢£££££££££££££££¢¢¢¢¢¢¢¢¢	503777400003771					Orphan					CAS	?	IRN	2000	0	?	?	?	Doroudchi M	Tehran
IRN012000036521	3	¢¢¢££££¢¢¢¢¢¢¢¢¢¢¢¢££££££££££££££££££¢¢¢¢¢¢	703777400000371					598					CAS	?	IRN	2000	0	?	?	?	Doroudchi M	Tehran
IRN012000036522	2	¢¢¢££££¢¢¢¢¢¢¢¢¢¢¢¢£££££££££££££££££¢¢¢¢¢¢¢	703777400000771					599					CAS	?	IRN	2000	0	?	?	?	Doroudchi M	Tehran
IRN012000036524	1	¢¢¢£££££££¢¢¢¢¢¢¢¢¢£££££££££££££££¢¢¢¢¢¢¢¢¢	700377400003771					Orphan					CAS	?	IRN	2000	0	?	?	?	Doroudchi M	Tehran
IRN012000036525	1	¢¢¢£££££££¢¢¢¢¢¢¢¢¢£££££££££££££££££¢¢¢¢¢¢¢	700377400000771					601					CAS	?	IRN	2000	0	?	?	?	Doroudchi M	Tehran
IRN012000036526	5	¢¢¢££££¢¢¢¢¢¢¢¢¢¢¢¢£££££££££££££££¢¢££¢¢¢¢¢	703777400003171					600					CAS1-Delhi	?	IRN	2000	0	?	?	?	Doroudchi M	Tehran
IRN012000036527	1	¢¢¢££££¢¢¢¢¢¢¢¢¢¢¢¢£££££££££££££££¢¢££¢££¢¢	703777400003111					Orphan					CAS	?	IRN	2000	0	?	?	?	Doroudchi M	Tehran
NLD019800736529	1	¢¢¢££££¢££££¢¢¢¢¢¢¢££££££££££££££££¢¢¢¢¢¢¢¢	702077400001771					Orphan					CAS	?	NLD		0	?	?	?	Doroudchi M	?
NLD019800836538	1	¢¢¢££££¢¢¢¢¢¢¢¢¢¢¢¢¢¢¢££££££££££££¢¢¢¢¢¢¢¢¢	703777740003771					26					CAS1-Delhi	?	NLD		0	?	?	?	Doroudchi M	?
NLD019800836539	1	¢¢¢££££¢¢¢¢¢¢¢¢¢¢¢¢¢¢¢££££££££££££££¢¢¢¢¢¢¢	703777740000771					357					CAS1-Delhi	?	NLD		0	?	?	?	Doroudchi M	?
NLD019800836544	1	¢¢¢££££¢¢¢¢¢¢¢¢¢¢¢¢¢¢¢££££££££££££¢¢¢¢¢¢¢¢¢	703777740003771					26					CAS1-Delhi	?	NLD		0	?	?	?	Doroudchi M	?
NLD019800836545	1	¢¢¢££££¢¢¢¢¢¢¢¢¢¢¢¢¢¢¢££££££££££££££¢¢¢¢¢¢¢	703777740000771					357					CAS1-Delhi	?	NLD		0	?	?	?	Doroudchi M	?
NLD019800836549	1	¢£¢££££¢¢¢¢¢¢¢¢¢¢¢¢¢¢¢££££££££££££¢¢¢¢¢¢¢¢¢	503777740003771					754					CAS1-Delhi	?	NLD		0	?	?	?	Doroudchi M	?
NLD019800836554	1	¢¢¢££££¢¢¢¢¢¢¢¢¢¢¢¢¢¢¢££££££££££££¢¢¢¢¢¢¢¢¢	703777740003771					26					CAS1-Delhi	?	NLD		0	?	?	?	Doroudchi M	?
NLD019800836561	1	¢¢¢££££¢¢¢¢¢¢¢¢¢¢¢¢¢¢¢£££££££££££££££¢¢¢¢¢¢	703777740000371					486					CAS	?	NLD		0	?	?	?	Doroudchi M	?
NLD019800836562	1	¢¢¢££££¢¢¢¢¢¢¢¢¢¢¢¢¢¢¢££££££££££££¢¢££¢¢¢¢¢	703777740003171					25					CAS1-Delhi	?	NLD		0	?	?	?	Doroudchi M	?
NLD019800836565	1	¢¢¢££££¢¢¢¢¢¢¢¢¢¢¢¢¢¢¢££££££££££££¢¢££¢££¢¢	703777740003111					704					CAS1-Delhi	?	NLD		0	?	?	?	Doroudchi M	?
NLD019800836567	1	¢¢¢£££££££¢¢¢¢¢¢¢¢¢¢¢¢££££££££££££¢¢¢¢¢¢¢¢¢	700377740003771					288					CAS2	?	NLD		0	?	?	?	Doroudchi M	?
EGY012005136610	1	¢¢¢££££¢¢¢¢¢¢¢¢¢¢¢¢¢¢¢££££££££££££¢¢££¢¢¢¢¢	703777740003171					25					CAS1-Delhi	EGY	EGY	2005	0	M	29	?	Helal ZH	Al Minya
EGY012005136639	1	¢¢¢££££¢¢¢¢¢¢¢¢¢¢¢¢¢¢¢££££££££££££¢¢¢¢¢¢¢¢¢	703777740003771					26					CAS1-Delhi	EGY	EGY	2005	0	M	37	?	Helal ZH	Cairo
EGY012005136643	1	¢¢¢££££¢¢¢¢¢¢¢¢¢¢¢¢¢¢¢££££££££££££¢¢££¢¢¢¢¢	703777740003171					25					CAS1-Delhi	EGY	EGY	2005	0	M	25	?	Helal ZH	Cairo
EGY012005136646	1	¢¢¢££££¢¢¢¢¢¢¢¢¢¢¢¢¢¢¢££££££££££££¢¢££¢¢¢¢¢	703777740003171					25					CAS1-Delhi	EGY	EGY	2005	0	M	29	?	Helal ZH	Al Minya
EGY012005136647	1	¢¢¢££££¢¢¢¢¢¢¢¢¢¢¢¢¢¢¢££££££££££££¢¢££¢¢¢¢¢	703777740003171					25					CAS1-Delhi	EGY	EGY	2005	0	M	54	?	Helal ZH	Cairo
EGY012005336676	1	¢¢¢££££¢¢¢¢¢¢¢¢¢¢¢¢¢¢¢££££££££££££¢¢¢¢¢¢¢¢¢	703777740003771					26					CAS1-Delhi	EGY	EGY	2005	0	F	75	?	Helal ZH	Qalyub
IND020000036722	1	¢¢¢££££¢¢¢¢££££££¢££££££££££££££££¢¢¢¢¢¢¢¢¢	703601000003771					Orphan					CAS	?	IND		0	?	?	?	Singh UB	New Delhi
IND020000036724	1	¢¢¢££££¢¢¢¢¢¢¢¢¢¢¢¢¢¢¢££££££££££££¢¢¢¢¢¢¢¢¢	703777740003771					26					CAS1-Delhi	?	IND		0	?	?	?	Singh UB	New Delhi
IND020000036726	1	¢¢¢££££¢¢¢¢¢¢¢¢¢¢¢¢¢¢¢££££££££££££¢¢¢¢¢¢¢¢¢	703777740003771					26					CAS1-Delhi	?	IND		0	?	?	?	Singh UB	New Delhi
IND020000036729	1	¢¢¢££££¢¢¢¢¢¢¢¢¢¢¢¢¢¢¢££££££££££££¢¢¢¢¢¢¢¢¢	703777740003771					26					CAS1-Delhi	?	IND		0	?	?	?	Singh UB	New Delhi
IND020000036730	1	¢¢¢££££¢¢¢¢¢¢¢¢¢¢¢¢¢¢¢££££££££££££¢¢¢¢¢¢¢¢¢	703777740003771					26					CAS1-Delhi	?	IND		0	?	?	?	Singh UB	New Delhi
IND020000036732	1	¢¢¢££££¢¢¢¢¢¢¢¢¢¢¢¢¢¢¢££££££££££££¢¢¢¢¢¢¢¢¢	703777740003771					26					CAS1-Delhi	?	IND		0	?	?	?	Singh UB	New Delhi
IND020000036738	1	¢¢¢££££¢¢¢¢¢¢¢¢¢¢¢¢¢¢¢££££££££££££¢¢¢¢¢¢¢¢¢	703777740003771					26					CAS1-Delhi	?	IND		0	?	?	?	Singh UB	New Delhi
IND020000036744	1	¢¢¢££££¢¢¢¢¢¢¢¢¢¢¢¢¢¢¢££££££££££££¢¢¢¢¢¢¢¢¢	703777740003771					26					CAS1-Delhi	?	IND		0	?	?	?	Singh UB	New Delhi
IND020000036745	1	¢¢¢££££¢¢¢¢¢¢¢¢¢¢¢¢¢¢¢££££££££££££¢¢¢¢¢¢¢¢¢	703777740003771					26					CAS1-Delhi	?	IND		0	?	?	?	Singh UB	New Delhi
IND020000036748	1	¢¢¢££££¢¢¢¢¢¢¢¢¢¢¢¢¢¢¢££££££££££££¢¢¢¢¢¢¢¢¢	703777740003771					26					CAS1-Delhi	?	IND		0	?	?	?	Singh UB	New Delhi
IND020000036749	1	¢¢¢££££¢¢¢¢¢¢¢¢¢¢¢¢¢¢¢££££££££££££¢¢¢¢¢¢¢¢¢	703777740003771					26					CAS1-Delhi	?	IND		0	?	?	?	Singh UB	New Delhi
IND020000036752	1	¢¢¢££££¢£¢¢¢¢¢¢¢¢¢¢¢¢¢££££££££££££¢¢¢¢¢¢¢¢¢	702777740003771					1092					CAS1-Delhi	?	IND		0	?	?	?	Singh UB	New Delhi
IND020000036754	1	¢¢¢££££¢¢¢¢¢¢¢¢¢¢¢¢¢¢¢££££££££££££¢£¢¢¢¢¢¢¢	703777740002771					1091					CAS1-Delhi	?	IND		0	?	?	?	Singh UB	New Delhi
IND020000036755	1	¢¢¢££££¢£¢¢¢¢¢¢¢¢¢¢¢¢¢££££££££££££¢¢¢¢¢¢¢¢¢	702777740003771					1092					CAS1-Delhi	?	IND		0	?	?	?	Singh UB	New Delhi
IND020000036758	1	¢¢¢££££¢¢¢¢¢¢¢¢¢¢¢¢¢¢¢££££££££££££¢¢¢¢¢¢¢¢¢	703777740003771					26					CAS1-Delhi	?	IND		0	?	?	?	Singh UB	New Delhi
IND020000036760	1	¢¢¢££££¢¢¢¢¢¢¢¢¢¢¢¢¢££££££££££££££¢¢¢¢¢¢¢¢¢	703777600003771					1093					CAS1-Delhi	?	IND		0	?	?	?	Singh UB	New Delhi
IND020000036762	1	¢¢¢££££¢¢¢¢¢¢¢¢¢¢¢¢¢¢¢££££££££££££¢¢¢¢¢¢¢¢¢	703777740003771					26					CAS1-Delhi	?	IND		0	?	?	?	Singh UB	New Delhi
IND020000036764	1	¢¢¢££££¢¢¢¢¢¢¢£¢¢¢¢¢¢¢££££££££££££¢¢¢¢¢¢¢¢¢	703767740003771					141					CAS1-Delhi	?	IND		0	?	?	?	Singh UB	New Delhi
IND020000036779	1	¢¢¢££££¢¢¢¢¢¢¢¢¢¢¢¢¢¢¢££££££££££££¢£¢¢¢¢¢¢¢	703777740002771					1091					CAS1-Delhi	?	IND		0	?	?	?	Singh UB	New Delhi
IND020000036786	1	¢¢¢££££¢¢¢¢¢¢¢¢¢¢¢¢¢¢¢££££££££££££¢¢¢¢¢¢¢¢¢	703777740003771					26					CAS1-Delhi	?	IND		0	?	?	?	Singh UB	New Delhi
IND020000036791	1	¢¢¢££££¢¢¢¢¢¢¢¢¢¢¢¢¢¢¢££££££££££££¢¢¢¢¢¢¢¢¢	703777740003771					26					CAS1-Delhi	?	IND		0	?	?	?	Singh UB	New Delhi
IND020000036794	1	¢£¢££££¢¢¢¢¢¢¢¢¢¢¢¢¢¢¢££££££££££££¢¢£££¢¢¢¢	503777740003071					Orphan					CAS1-Delhi	?	IND		0	?	?	?	Singh UB	New Delhi
IND020000036799	1	¢¢¢££££¢¢¢¢¢¢¢¢¢¢¢¢¢¢¢££££££££££££¢¢¢¢¢¢¢¢¢	703777740003771					26					CAS1-Delhi	?	IND		0	?	?	?	Singh UB	New Delhi
IND020000036801	1	¢¢¢££££¢¢¢¢¢£¢¢¢¢¢¢¢¢¢£££££££££££££££££££££	703737740000000					Orphan					CAS	?	IND		0	?	?	?	Singh UB	New Delhi
IND020000036802	1	¢¢¢££££¢¢¢¢¢¢¢¢¢¢¢¢¢¢¢££££££££££££££¢¢¢¢¢¢¢	703777740000771					357					CAS1-Delhi	?	IND		0	?	?	?	Singh UB	New Delhi
IND020000036803	1	¢¢¢££££¢¢¢¢¢¢¢¢¢¢¢¢¢¢¢££££££££££££¢¢¢¢¢¢¢¢¢	703777740003771					26					CAS1-Delhi	?	IND		0	?	?	?	Singh UB	New Delhi
IND020000036804	1	¢¢¢££££¢¢¢¢¢¢¢¢¢¢¢¢¢¢¢££££££££££££¢¢¢¢¢¢¢¢¢	703777740003771					26					CAS1-Delhi	?	IND		0	?	?	?	Singh UB	New Delhi
IND020000036806	1	¢¢¢££££¢¢¢¢¢£££¢¢¢¢¢¢¢££££££££££££¢¢¢¢¢¢¢¢¢	703707740003771					427					CAS1-Delhi	?	IND		0	?	?	?	Singh UB	New Delhi
IND020000036808	1	¢¢¢££££¢¢¢¢¢¢¢¢¢¢¢¢¢¢¢££££££££££££¢¢¢¢¢¢¢¢¢	703777740003771					26					CAS1-Delhi	?	IND		0	?	?	?	Singh UB	New Delhi
IND020000036809	1	¢¢¢££££¢¢¢¢¢¢¢¢¢¢¢¢¢¢¢££££££££££££¢¢£££¢¢¢¢	703777740003071					381					CAS1-Delhi	?	IND		0	?	?	?	Singh UB	New Delhi
IND020000036812	1	¢¢¢££££££¢¢¢£¢¢¢¢¢¢¢¢¢££££££££££££¢¢¢£¢¢¢¢¢	700737740003571					Orphan					CAS	?	IND		0	?	?	?	Singh UB	New Delhi
IND020000036814	1	¢¢¢££££¢¢¢¢¢£££££¢¢¢¢¢££££££££££££¢¢¢¢¢¢¢¢¢	703701740003771					Orphan					CAS1-Delhi	?	IND		0	?	?	?	Singh UB	New Delhi
IND020000036816	1	¢¢¢££££¢¢¢¢¢¢¢¢¢¢¢¢¢¢¢££££££££££££¢¢¢¢¢¢¢¢¢	703777740003771					26					CAS1-Delhi	?	IND		0	?	?	?	Singh UB	New Delhi
IND020000036817	1	¢¢¢££££¢¢¢¢¢¢¢¢¢¢¢¢¢¢¢££££££££££££¢¢¢¢¢¢¢¢¢	703777740003771					26					CAS1-Delhi	?	IND		0	?	?	?	Singh UB	New Delhi
IND020000036818	1	¢¢¢££££¢¢¢¢¢¢¢¢¢¢¢¢¢¢¢££££££££££££¢¢¢¢¢¢¢¢¢	703777740003771					26					CAS1-Delhi	?	IND		0	?	?	?	Singh UB	New Delhi
IND020000036820	1	¢¢¢££££¢¢¢¢¢¢¢¢¢¢¢¢¢¢¢££££££££££££¢¢¢¢¢¢¢¢¢	703777740003771					26					CAS1-Delhi	?	IND		0	?	?	?	Singh UB	New Delhi
IND020000036822	1	¢¢¢££££¢¢¢¢¢¢¢¢¢¢¢¢¢¢¢££££££££££££¢¢¢¢¢¢¢¢¢	703777740003771					26					CAS1-Delhi	?	IND		0	?	?	?	Singh UB	New Delhi
IND022003036825	1	¢¢¢££££¢¢¢¢¢¢¢¢¢¢¢¢¢¢¢££££££££££££¢¢¢¢¢¢¢¢¢	703777740003771					26					CAS1-Delhi	?	IND	2003	0	?	?	?	Singh UB	New Delhi
IND022003036826	1	¢¢¢££££¢¢¢¢¢¢¢¢££¢¢¢¢¢££££££££££££¢¢¢¢¢¢¢¢¢	703771740003771					1947					CAS1-Delhi	?	IND	2003	0	?	?	?	Singh UB	New Delhi
IND022003036830	1	¢¢¢££££¢¢¢¢¢¢¢¢¢¢¢¢¢¢¢££££££££££££¢¢¢¢¢¢¢¢¢	703777740003771					26					CAS1-Delhi	?	IND	2003	0	?	?	?	Singh UB	New Delhi
IND022003036831	1	¢¢¢£££££££¢¢¢¢¢¢¢¢¢¢¢¢££££££££££££¢¢¢¢¢¢¢¢¢	700377740003771					288					CAS2	?	IND	2003	0	?	?	?	Singh UB	New Delhi
IND022003036833	1	¢¢¢££££¢¢¢¢¢¢¢¢¢¢¢¢¢¢¢££££££££££££¢¢¢¢¢¢¢¢¢	703777740003771					26					CAS1-Delhi	IND	IND	2003	0	?	?	?	Singh UB	New Delhi
IND022003036836	1	¢¢¢££££¢¢¢¢¢¢¢¢¢¢¢¢¢¢¢££££££££££££¢¢¢¢¢¢¢¢¢	703777740003771					26					CAS1-Delhi	?	IND	2003	0	?	?	?	Singh UB	New Delhi
IND022003036838	1	¢¢¢££££¢¢¢¢¢¢¢¢¢¢¢¢¢¢¢££££££££££££¢¢££¢¢¢¢¢	703777740003171					25					CAS1-Delhi	IND	IND	2003	0	?	?	?	Singh UB	New Delhi
IND022003036843	1	¢¢¢££££¢¢¢¢¢¢¢¢¢¢¢¢¢¢¢££££££££££££¢¢¢¢¢¢¢¢¢	703777740003771					26					CAS1-Delhi	IND	IND	2003	0	?	?	?	Singh UB	New Delhi
IND022003036846	1	¢¢¢££££¢¢¢¢¢¢¢¢¢¢¢¢££¢££££££££££££¢¢¢¢¢¢¢¢¢	703777440003771					1344					CAS1-Delhi	IND	IND	2003	0	?	?	?	Singh UB	New Delhi
IND022003036847	1	¢¢¢££££¢¢¢¢¢¢¢¢¢¢¢¢¢¢¢££££££££££££¢¢£££¢¢¢¢	703777740003071					381					CAS1-Delhi	?	IND	2003	0	?	?	?	Singh UB	New Delhi
IND022003036848	1	¢¢¢££££¢¢¢¢¢¢¢¢¢¢¢¢¢¢¢££££££££££££¢¢¢¢¢¢¢¢¢	703777740003771					26					CAS1-Delhi	?	IND	2003	0	?	?	?	Singh UB	New Delhi
IND022003036850	1	¢¢¢£££££££¢¢¢¢¢¢¢¢¢¢¢¢££££££££££££¢¢¢¢¢¢¢¢¢	700377740003771					288					CAS2	?	IND	2003	0	?	?	?	Singh UB	New Delhi
IND022003036851	1	¢¢¢££££¢¢¢¢¢¢¢¢¢¢¢¢¢¢¢££££££££££££¢¢¢¢¢¢¢¢¢	703777740003771					26					CAS1-Delhi	?	IND	2003	0	?	?	?	Singh UB	New Delhi
IND022003036852	1	¢¢¢££££¢¢¢¢¢£££¢¢¢¢¢¢¢££££££££££££¢¢¢£¢¢¢¢¢	703707740003571					Orphan					CAS1-Delhi	IND	IND	2003	0	?	?	?	Singh UB	New Delhi
IND022003036853	1	¢¢¢££££¢¢¢¢¢¢¢¢¢¢¢¢¢¢£££££££££££££££¢¢¢¢¢¢¢	703777700000771					1949					CAS	?	IND	2003	0	?	?	?	Singh UB	New Delhi
IND022003036854	1	¢¢¢££££¢¢¢¢¢¢¢¢¢¢¢¢¢¢¢££££££££££££¢¢¢¢¢¢¢¢¢	703777740003771					26					CAS1-Delhi	?	IND	2003	0	?	?	?	Singh UB	New Delhi
IND022003036855	1	¢¢¢££££¢¢¢¢¢¢¢¢¢¢¢¢¢¢¢££££££££££££¢¢££¢¢¢¢¢	703777740003171					25					CAS1-Delhi	?	IND	2003	0	?	?	?	Singh UB	New Delhi
IND022003036858	1	¢¢¢££££¢¢¢¢¢¢¢¢¢¢¢¢¢¢¢££££££££££££¢¢¢¢¢¢¢¢¢	703777740003771					26					CAS1-Delhi	?	IND	2003	0	?	?	?	Singh UB	New Delhi
IND022003036861	1	¢¢¢££££££¢¢¢¢¢¢¢¢¢¢¢¢¢££££££££££££¢¢¢¢¢¢¢¢¢	700777740003771					1266					CAS	?	IND	2003	0	?	?	?	Singh UB	New Delhi
IND022003036862	1	¢¢¢££££££¢¢¢¢¢¢¢¢¢¢¢¢¢££££££££££££¢¢¢¢¢¢¢¢¢	700777740003771					1266					CAS	IND	IND	2003	0	?	?	?	Singh UB	New Delhi
IND022003036863	1	¢¢¢££££¢¢¢¢¢¢¢¢¢¢¢¢¢¢¢££££££££££££¢¢¢¢¢¢¢¢¢	703777740003771					26					CAS1-Delhi	?	IND	2003	0	?	?	?	Singh UB	New Delhi
IND022003036864	1	¢¢¢££££¢¢¢¢¢£¢¢¢¢¢¢¢¢¢£££££££££££¢¢££¢¢¢¢¢¢	703737740006371					3381					CAS	?	IND	2003	0	?	?	?	Singh UB	New Delhi
IND022003036865	1	¢¢¢££££¢¢¢¢¢¢¢¢£¢¢¢¢¢¢££££££££££££¢¢¢¢¢¢¢¢¢	703773740003771					1959					CAS1-Delhi	?	IND	2003	0	?	?	?	Singh UB	New Delhi
IND022003036867	1	¢¢¢££££¢¢¢¢¢¢¢¢¢¢¢¢¢¢¢££££££££££££¢¢¢¢¢¢¢¢¢	703777740003771					26					CAS1-Delhi	?	IND	2003	0	?	?	?	Singh UB	New Delhi
IND022003036868	1	¢¢¢£££££££¢¢¢¢¢¢¢¢¢¢¢¢££££££££££££¢¢¢¢¢¢¢¢¢	700377740003771					288					CAS2	?	IND	2003	0	?	?	?	Singh UB	New Delhi
IND022003036869	1	¢¢¢££££¢¢¢¢¢¢¢¢¢¢¢¢¢¢¢££££££££££££¢¢£££¢¢¢¢	703777740003071					381					CAS1-Delhi	?	IND	2003	0	?	?	?	Singh UB	New Delhi
IND022003036871	1	¢¢¢££££¢¢¢¢¢¢¢¢¢¢¢¢£££££££££££££££££¢¢¢¢¢¢¢	703777400000771					599					CAS	?	IND	2003	0	?	?	?	Singh UB	New Delhi
IND022003036872	1	¢¢¢££££¢¢¢¢¢¢¢¢¢¢¢¢¢¢¢££££££££££££¢¢¢¢¢¢¢¢¢	703777740003771					26					CAS1-Delhi	?	IND	2003	0	?	?	?	Singh UB	New Delhi
IND022003036873	1	¢¢¢££££¢¢¢¢¢¢¢¢¢¢¢¢¢¢¢££££££££££££¢¢¢¢¢¢¢¢¢	703777740003771					26					CAS1-Delhi	?	IND	2003	0	?	?	?	Singh UB	New Delhi
IND022003036875	1	¢£¢£££££¢¢¢¢¢¢£¢¢¢¢¢¢¢££££££££££££¢¢££¢£¢¢¢	501767740003131					Orphan					CAS	?	IND	2003	0	?	?	?	Singh UB	New Delhi
IND022003036876	1	¢¢¢££££¢¢¢¢¢¢¢¢¢¢¢¢¢¢¢££££££££££££¢¢¢¢¢¢¢¢¢	703777740003771					26					CAS1-Delhi	?	IND	2003	0	?	?	?	Singh UB	New Delhi
IND022003036877	1	¢¢¢££££¢¢¢¢¢¢¢¢¢¢¢¢¢¢¢££££££££££££¢¢£££¢¢¢¢	703777740003071					381					CAS1-Delhi	?	IND	2003	0	?	?	?	Singh UB	New Delhi
IND022003036878	1	¢¢¢££££¢¢¢¢¢¢¢¢¢¢¢¢¢¢¢££££££££££££¢¢¢¢¢¢¢¢¢	703777740003771					26					CAS1-Delhi	IND	IND	2003	0	?	?	?	Singh UB	New Delhi
IND022003036879	1	¢¢¢££££¢¢¢¢¢¢¢¢¢¢¢¢¢¢¢££££££££££££¢¢¢¢¢¢¢¢¢	703777740003771					26					CAS1-Delhi	?	IND	2003	0	?	?	?	Singh UB	New Delhi
IND022003036880	1	¢¢¢££££¢¢¢¢¢¢¢¢¢¢¢¢¢¢¢££££££££££££¢¢¢¢¢¢¢¢¢	703777740003771					26					CAS1-Delhi	?	IND	2003	0	?	?	?	Singh UB	New Delhi
IND022003036881	1	¢¢¢££££¢¢¢¢¢¢¢¢¢¢¢¢¢££££££££££££££££¢¢¢¢¢¢¢	703777600000771					2726					CAS1-Delhi	IND	IND	2003	0	?	?	?	Singh UB	New Delhi
IND022003036882	1	¢¢¢££££¢¢¢¢¢¢¢¢¢¢¢¢¢¢¢£££££££££££££¢¢£¢¢¢¢¢	703777740001571					Orphan					CAS	?	IND	2003	0	?	?	?	Singh UB	New Delhi
IND022003036887	1	¢¢¢££££¢¢¢¢¢¢¢¢¢¢¢¢¢¢¢££££££££££££¢¢¢¢¢¢¢¢¢	703777740003771					26					CAS1-Delhi	?	IND	2003	0	?	?	?	Singh UB	New Delhi
IND022003036889	1	¢¢¢££££¢¢¢¢¢¢£££££££££££££££££££££¢¢¢¢¢£¢¢¢	703740000003731					Orphan					CAS	IND	IND	2003	0	?	?	?	Singh UB	New Delhi
IND022003036890	1	¢£¢££££¢¢¢¢¢¢¢¢¢¢¢¢¢¢¢££££££££££££¢¢¢¢¢¢¢¢¢	503777740003771					754					CAS1-Delhi	?	IND	2003	0	?	?	?	Singh UB	New Delhi
IND022003036891	1	¢£¢££££¢¢¢¢¢¢¢¢¢¢¢££££££££££££££££¢¢¢¢¢¢¢¢¢	503777000003771					1940					CAS	?	IND	2003	0	?	?	?	Singh UB	New Delhi
IND022003036892	1	¢¢¢££££¢¢¢¢¢¢¢¢¢¢¢¢¢¢¢££££££££££££¢¢¢¢¢¢¢¢¢	703777740003771					26					CAS1-Delhi	?	IND	2003	0	?	?	?	Singh UB	New Delhi
IND022003036893	1	¢¢¢££££¢¢¢¢¢¢¢£££££££££££££££££££££££££££££	703760000000000					Orphan					CAS	IND	IND	2003	0	?	?	?	Singh UB	New Delhi
IND022003036894	1	¢¢¢££££¢¢¢¢¢¢¢¢¢¢¢¢¢¢¢££££££££££££¢¢¢¢¢¢¢¢¢	703777740003771					26					CAS1-Delhi	IND	IND	2003	0	?	?	?	Singh UB	New Delhi
IND022003036895	1	¢¢¢££££¢¢¢¢¢¢¢¢¢¢¢¢¢¢¢££££££££££££¢¢¢¢¢¢¢¢¢	703777740003771					26					CAS1-Delhi	?	IND	2003	0	?	?	?	Singh UB	New Delhi
IND022003036897	1	¢¢¢££££¢¢¢¢¢£¢¢¢¢¢¢¢¢¢££££££££££££¢¢¢¢¢¢¢¢¢	703737740003771					1343					CAS1-Delhi	IND	IND	2003	0	?	?	?	Singh UB	New Delhi
IND022003036899	1	¢¢¢££££¢¢¢¢¢¢¢¢¢¢¢¢¢¢¢££££££££££££¢¢££¢¢¢¢¢	703777740003171					25					CAS1-Delhi	IND	IND	2003	0	?	?	?	Singh UB	New Delhi
IND022003036900	1	¢¢¢££££¢¢¢¢¢¢¢¢¢¢¢££££££££££££££££¢¢¢¢¢¢¢¢¢	703777000003771					1951					CAS1-Delhi	?	IND	2003	0	?	?	?	Singh UB	New Delhi
IND022003036906	1	¢¢¢££££¢¢¢¢¢¢¢¢¢¢¢¢¢¢¢££££££££££££¢¢¢¢¢¢¢¢¢	703777740003771					26					CAS1-Delhi	?	IND	2003	0	?	?	?	Singh UB	New Delhi
IND022003036907	1	¢¢¢££££¢¢¢¢¢£¢¢¢¢¢¢¢¢¢££££££££££££¢¢¢¢¢¢¢¢¢	703737740003771					1343					CAS1-Delhi	IND	IND	2003	0	?	?	?	Singh UB	New Delhi
IND022003036910	1	¢¢¢££££¢¢¢¢¢¢¢¢¢¢¢¢¢¢¢££££££££££££¢¢¢¢¢¢¢¢¢	703777740003771					26					CAS1-Delhi	?	IND	2003	0	?	?	?	Singh UB	New Delhi
IND022003036914	1	¢¢¢££££¢¢¢¢¢¢¢¢¢¢¢¢¢¢¢££££££££££££¢¢¢¢¢¢¢¢¢	703777740003771					26					CAS1-Delhi	?	IND	2003	0	?	?	?	Singh UB	New Delhi
IND022003036915	1	¢¢¢££££¢¢¢¢¢¢¢¢¢¢¢¢¢¢¢££££££££££££¢¢¢¢¢¢¢¢¢	703777740003771					26					CAS1-Delhi	?	IND	2003	0	?	?	?	Singh UB	New Delhi
IND022003036918	1	¢¢¢££££¢¢¢¢¢¢¢¢¢¢¢¢¢¢¢££££££££££££¢¢¢¢¢¢¢¢¢	703777740003771					26					CAS1-Delhi	IND	IND	2003	0	?	?	?	Singh UB	New Delhi
IND022003036919	1	¢¢¢££££¢¢¢¢¢¢¢¢¢¢¢££££££££££££££££¢¢¢¢¢¢¢¢¢	703777000003771					1951					CAS1-Delhi	IND	IND	2003	0	?	?	?	Singh UB	New Delhi
IND022003036920	1	¢¢¢£££££££¢¢¢¢¢¢¢¢¢¢¢¢££££££££££££¢¢¢¢¢¢¢¢¢	700377740003771					288					CAS2	IND	IND	2003	0	?	?	?	Singh UB	New Delhi
IND022003036924	1	¢¢¢££££¢¢¢¢¢¢¢¢¢¢¢¢¢¢¢££££££££££££¢¢¢¢¢¢¢¢¢	703777740003771					26					CAS1-Delhi	IND	IND	2003	0	?	?	?	Singh UB	New Delhi
IND022003036925	1	¢¢¢££££¢¢¢¢¢¢¢¢¢¢¢¢¢¢¢££££££££££££¢¢¢¢¢¢¢¢¢	703777740003771					26					CAS1-Delhi	IND	IND	2003	0	?	?	?	Singh UB	New Delhi
IND022003036939	1	¢¢¢££££¢¢¢¢¢¢¢¢¢¢¢¢¢¢¢££££££££££££¢¢¢¢¢¢¢¢¢	703777740003771					26					CAS1-Delhi	IND	IND	2003	0	?	?	?	Singh UB	New Delhi
IND022003036941	1	¢¢¢££££¢¢¢¢¢¢¢¢¢¢¢¢¢¢¢££££££££££££¢¢¢¢¢¢¢¢¢	703777740003771					26					CAS1-Delhi	IND	IND	2003	0	?	?	?	Singh UB	New Delhi
IND022003036957	1	¢¢¢££££¢¢¢¢¢¢¢¢¢¢¢¢¢¢¢££££££££££££¢¢¢¢¢¢¢¢¢	703777740003771					26					CAS1-Delhi	IND	IND	2003	0	?	?	?	Singh UB	New Delhi
IND022003036962	1	¢¢¢££££¢¢¢¢¢¢¢¢¢¢¢¢¢¢¢££££££££££££¢¢¢¢¢¢¢¢¢	703777740003771					26					CAS1-Delhi	IND	IND	2003	0	?	?	?	Singh UB	New Delhi
IND022003036983	1	¢¢¢£££££££¢¢¢¢¢¢¢¢¢£££££££££££££££££¢¢¢¢¢¢¢	700377400000771					601					CAS	IND	IND	2003	0	?	?	?	Singh UB	New Delhi
IND022003036984	1	¢¢¢££££¢¢¢¢¢¢¢¢¢¢¢¢¢¢¢££££££££££££¢¢¢¢¢¢¢¢¢	703777740003771					26					CAS1-Delhi	IND	IND	2003	0	?	?	?	Singh UB	New Delhi
IND022003036991	1	¢¢¢££££¢¢¢¢¢¢¢¢¢¢¢¢¢¢¢££££££££££££¢¢¢¢¢¢¢¢¢	703777740003771					26					CAS1-Delhi	IND	IND	2003	0	?	?	?	Singh UB	New Delhi
IND022003036994	1	¢¢¢££££¢¢¢¢¢¢¢¢¢¢¢¢¢¢¢££££££££££££¢¢¢¢¢¢¢¢¢	703777740003771					26					CAS1-Delhi	?	IND	2003	0	?	?	?	Singh UB	New Delhi
IND022003036995	1	¢¢¢££££¢¢£¢¢¢¢¢¢¢¢¢¢¢¢££££££££££££¢¢¢¢¢¢¢¢¢	703377740003771					1942					CAS1-Delhi	IND	IND	2003	0	?	?	?	Singh UB	New Delhi
IND022003037001	1	¢¢¢££££¢¢¢¢¢¢¢¢¢¢¢¢¢¢¢££££££££££££¢¢¢¢¢¢¢¢¢	703777740003771					26					CAS1-Delhi	?	IND	2003	0	?	?	?	Singh UB	New Delhi
IND022003037020	1	¢¢¢££££¢¢£¢¢¢¢¢¢¢¢¢¢¢¢££££££££££££¢¢¢¢¢¢¢¢¢	703377740003771					1942					CAS1-Delhi	?	IND	2003	0	?	?	?	Singh UB	New Delhi
IND022003037031	1	¢¢¢£££££¢¢¢¢¢¢¢¢¢¢¢¢¢¢££££££££££££¢¢¢¢¢¢¢¢¢	701777740003771					1551					CAS1-Delhi	IND	IND	2003	0	?	?	?	Singh UB	New Delhi
IND022003037032	1	¢¢¢££££¢¢¢¢¢¢¢¢¢¢¢¢¢¢¢££££££££££££¢¢¢¢¢¢¢¢¢	703777740003771					26					CAS1-Delhi	IND	IND	2003	0	?	?	?	Singh UB	New Delhi
IND022003037033	1	¢¢¢£££££¢¢¢¢¢¢¢¢¢¢¢¢¢¢££££££££££££¢¢¢¢¢¢¢¢¢	701777740003771					1551					CAS1-Delhi	IND	IND	2003	0	?	?	?	Singh UB	New Delhi
IND022003037035	1	¢¢¢££££¢¢¢¢¢¢¢¢¢¢¢¢¢¢¢££££££££££££¢¢¢¢¢¢¢¢¢	703777740003771					26					CAS1-Delhi	IND	IND	2003	0	?	?	?	Singh UB	New Delhi
IND022003037037	1	¢¢¢£££££££¢¢¢¢¢¢¢¢¢¢¢¢££££££££££££¢¢¢¢¢¢¢¢¢	700377740003771					288					CAS2	IND	IND	2003	0	?	?	?	Singh UB	New Delhi
IND022003037040	1	¢¢¢££££¢¢¢¢¢¢¢£££¢££££££££££££££££¢¢¢¢¢¢¢¢¢	703761000003771					Orphan					CAS	IND	IND	2003	0	?	?	?	Singh UB	New Delhi
IND022003037042	1	¢¢¢££££¢¢¢¢¢¢¢¢¢¢¢¢¢¢¢££££££££££££¢¢£££¢¢¢¢	703777740003071					381					CAS1-Delhi	IND	IND	2003	0	?	?	?	Singh UB	New Delhi
IND022003037044	1	¢¢¢££££¢¢¢¢¢¢¢£¢¢¢¢¢¢¢££££££££££££¢¢¢¢¢¢¢¢¢	703767740003771					141					CAS1-Delhi	IND	IND	2003	0	?	?	?	Singh UB	New Delhi
IND022003037046	1	¢¢¢££££¢¢¢¢¢¢¢¢¢¢¢¢¢¢¢££££££££££££¢¢¢¢¢¢¢¢¢	703777740003771					26					CAS1-Delhi	IND	IND	2003	0	?	?	?	Singh UB	New Delhi
IND022003037049	1	¢¢¢£££££¢¢¢¢¢¢£¢¢¢¢¢¢¢££££££££££££¢¢¢¢£¢¢¢¢	701767740003671					2707					CAS	IND	IND	2003	0	?	?	?	Singh UB	New Delhi
IND022003037051	1	¢¢¢£££££££¢¢¢¢¢¢¢¢¢¢¢¢££££££££££££¢¢¢¢¢¢¢¢¢	700377740003771					288					CAS2	IND	IND	2003	0	?	?	?	Singh UB	New Delhi
IND022003037053	1	¢¢¢££££¢¢¢¢¢¢¢¢£¢¢¢¢¢¢££££££££££££¢¢¢¢¢¢¢¢¢	703773740003771					1959					CAS1-Delhi	IND	IND	2003	0	?	?	?	Singh UB	New Delhi
IND022003037054	1	¢¢¢££££¢¢¢¢¢¢¢¢¢¢¢¢¢¢¢££££££££££££¢¢¢¢¢¢¢¢¢	703777740003771					26					CAS1-Delhi	IND	IND	2003	0	?	?	?	Singh UB	New Delhi
IND022003037055	1	¢¢¢££££¢¢¢¢¢¢¢¢¢¢¢¢¢¢¢££££££££££££¢¢¢¢¢¢¢¢¢	703777740003771					26					CAS1-Delhi	IND	IND	2003	0	?	?	?	Singh UB	New Delhi
IND022003037058	1	¢¢¢££££¢¢¢¢¢¢¢¢¢¢¢¢¢¢¢££££££££££££¢¢£££¢¢¢¢	703777740003071					381					CAS1-Delhi	IND	IND	2003	0	?	?	?	Singh UB	New Delhi
IND022003037059	1	¢¢¢££££¢¢¢¢¢¢¢¢¢¢¢¢¢¢¢££££££££££££¢¢¢¢¢¢¢¢¢	703777740003771					26					CAS1-Delhi	IND	IND	2003	0	?	?	?	Singh UB	New Delhi
IND022003037061	1	¢¢¢££££¢¢¢¢¢¢¢¢¢¢¢¢¢¢¢££££££££££££££¢¢¢¢¢¢¢	703777740000771					357					CAS1-Delhi	IND	IND	2003	0	?	?	?	Singh UB	New Delhi
IND022003037062	1	¢¢¢££££¢¢¢¢¢¢¢¢¢¢¢¢¢¢¢££££££££££££¢¢¢¢¢¢¢¢¢	703777740003771					26					CAS1-Delhi	IND	IND	2003	0	?	?	?	Singh UB	New Delhi
IND022003037066	1	¢¢¢££££¢¢¢¢¢¢¢¢¢¢¢¢¢¢¢££££££££££££¢¢¢¢¢¢¢¢¢	703777740003771					26					CAS1-Delhi	IND	IND	2003	0	?	?	?	Singh UB	New Delhi
IND022003037072	1	¢¢¢££££¢¢¢¢¢¢¢¢¢¢¢¢¢¢¢££££££££££££¢¢¢¢¢¢¢¢¢	703777740003771					26					CAS1-Delhi	IND	IND	2003	0	?	?	?	Singh UB	New Delhi
IND022003037073	1	¢¢¢££££¢¢¢¢¢¢¢¢¢¢¢¢¢¢¢££££££££££££¢¢¢¢¢¢¢¢¢	703777740003771					26					CAS1-Delhi	IND	IND	2003	0	?	?	?	Singh UB	New Delhi
IND022003037074	1	¢¢¢££££¢¢¢¢¢¢¢¢¢¢¢¢¢¢¢££££££££££££¢¢££¢¢¢¢¢	703777740003171					25					CAS1-Delhi	IND	IND	2003	0	?	?	?	Singh UB	New Delhi
IND022003037075	1	¢¢¢££££¢¢¢¢¢¢¢¢¢¢¢¢¢¢¢££££££££££££¢¢££¢¢¢¢¢	703777740003171					25					CAS1-Delhi	IND	IND	2003	0	?	?	?	Singh UB	New Delhi
IND022003037076	1	¢¢¢££££¢¢¢¢¢¢¢¢¢¢¢¢¢¢¢££££££££££££¢¢¢¢¢¢¢¢¢	703777740003771					26					CAS1-Delhi	IND	IND	2003	0	?	?	?	Singh UB	New Delhi
IND022003037077	1	¢¢¢£££££££¢¢¢¢¢¢¢¢¢¢¢¢££££££££££££¢¢¢¢¢¢¢¢¢	700377740003771					288					CAS2	IND	IND	2003	0	?	?	?	Singh UB	New Delhi
IND022003037078	1	¢¢¢££££¢¢¢¢¢¢¢¢¢¢¢¢¢¢¢££££££££££££¢¢¢¢¢¢¢¢¢	703777740003771					26					CAS1-Delhi	IND	IND	2003	0	?	?	?	Singh UB	New Delhi
IND022003037080	1	¢¢¢£££££££¢¢¢¢¢¢¢¢¢¢¢¢££££££££££££¢¢¢¢¢¢¢¢¢	700377740003771					288					CAS2	IND	IND	2003	0	?	?	?	Singh UB	New Delhi
IND022003037081	1	¢¢¢££££¢¢¢¢¢¢¢¢¢¢¢¢¢¢¢££££££££££££¢¢¢¢¢¢¢¢¢	703777740003771					26					CAS1-Delhi	IND	IND	2003	0	?	?	?	Singh UB	New Delhi
IND022003037082	1	¢¢¢££££¢¢¢¢¢¢¢¢¢¢¢¢¢¢¢££££££££££££¢¢¢¢¢¢¢¢¢	703777740003771					26					CAS1-Delhi	IND	IND	2003	0	?	?	?	Singh UB	New Delhi
IND022003037083	1	¢¢¢££££¢¢¢¢¢¢¢¢¢¢¢¢¢¢¢££££££££££££¢¢¢¢¢¢¢¢¢	703777740003771					26					CAS1-Delhi	IND	IND	2003	0	?	?	?	Singh UB	New Delhi
IND022003037085	1	¢¢¢££££¢¢¢¢¢¢¢¢¢¢¢¢¢¢¢££££££££££££¢¢¢¢¢¢¢¢¢	703777740003771					26					CAS1-Delhi	IND	IND	2003	0	?	?	?	Singh UB	New Delhi
IND022003037086	1	¢¢¢££££¢¢¢¢¢¢¢¢¢¢¢¢¢¢¢££££££££££££¢¢¢¢¢¢¢¢¢	703777740003771					26					CAS1-Delhi	IND	IND	2003	0	?	?	?	Singh UB	New Delhi
IND022003037087	1	¢¢¢££££¢¢¢¢¢¢¢¢¢¢¢¢¢¢¢££££££££££££¢¢¢¢¢¢¢¢¢	703777740003771					26					CAS1-Delhi	IND	IND	2003	0	?	?	?	Singh UB	New Delhi
IND022003037089	1	¢¢¢££££¢¢¢¢¢¢¢¢¢¢¢¢¢¢¢££££££££££££¢¢£££¢¢¢¢	703777740003071					381					CAS1-Delhi	IND	IND	2003	0	?	?	?	Singh UB	New Delhi
IND022003037090	1	¢¢¢££££¢¢¢¢¢¢¢¢¢¢¢¢¢¢¢££££££££££££¢¢¢¢¢¢¢¢¢	703777740003771					26					CAS1-Delhi	IND	IND	2003	0	?	?	?	Singh UB	New Delhi
IND022003037092	1	¢¢¢££££¢¢¢¢¢¢¢¢¢¢¢¢¢¢¢££££££££££££¢¢¢¢¢¢¢¢¢	703777740003771					26					CAS1-Delhi	IND	IND	2003	0	?	?	?	Singh UB	New Delhi
IND022003037094	1	¢¢¢££££¢¢¢¢¢¢¢¢¢¢¢¢¢¢¢££££££££££££¢¢¢¢¢¢¢¢¢	703777740003771					26					CAS1-Delhi	IND	IND	2003	0	?	?	?	Singh UB	New Delhi
IND022003037097	1	¢¢¢££££¢¢¢¢¢¢¢¢¢¢¢¢¢¢¢££££££££££££¢¢¢¢¢¢¢¢¢	703777740003771					26					CAS1-Delhi	IND	IND	2003	0	?	?	?	Singh UB	New Delhi
IND022003037104	1	¢¢¢££££¢¢¢¢¢¢¢¢¢¢¢¢¢¢¢££££££££££££¢¢¢¢¢¢¢¢¢	703777740003771					26					CAS1-Delhi	IND	IND	2003	0	?	?	?	Singh UB	New Delhi
IND022003037106	1	¢¢¢££££¢¢¢¢¢¢¢¢¢¢¢¢¢¢¢££££££££££££¢¢¢¢¢¢¢¢¢	703777740003771					26					CAS1-Delhi	IND	IND	2003	0	?	?	?	Singh UB	New Delhi
IND022003037107	1	¢¢¢££££¢¢¢¢¢¢¢£¢¢¢¢¢¢¢££££££££££££¢¢¢¢¢¢¢¢¢	703767740003771					141					CAS1-Delhi	IND	IND	2003	0	?	?	?	Singh UB	New Delhi
IND022003037108	1	¢¢¢££££¢¢¢¢¢¢¢¢¢¢¢¢£££££££££££££££¢¢¢¢¢¢¢¢¢	703777400003771					485					CAS1-Delhi	IND	IND	2003	0	?	?	?	Singh UB	New Delhi
IND022003037109	1	¢¢¢££££¢¢¢¢¢¢¢¢¢¢¢¢¢¢¢££££££££££££¢¢¢¢¢¢¢¢¢	703777740003771					26					CAS1-Delhi	IND	IND	2003	0	?	?	?	Singh UB	New Delhi
IND022003037110	1	£¢¢££££¢¢¢¢¢¢¢¢¢¢¢¢¢¢¢££££££££££££¢¢¢¢¢¢¢¢¢	303777740003771					471					CAS1-Delhi	IND	IND	2003	0	?	?	?	Singh UB	New Delhi
IND022003037111	1	¢¢¢£££££££££££££££££££££££££££££££¢¢¢¢¢¢¢¢¢	700000000003771					1962					CAS	IND	IND	2003	0	?	?	?	Singh UB	New Delhi
IND022003037112	1	¢¢¢££££¢¢¢¢¢¢¢¢¢¢¢¢¢¢¢££££££££££££¢¢¢¢¢¢¢¢¢	703777740003771					26					CAS1-Delhi	IND	IND	2003	0	?	?	?	Singh UB	New Delhi
IND022003037113	1	¢¢¢£££££¢¢¢¢¢¢¢¢¢¢¢¢¢¢££££££££££££¢¢¢¢¢¢¢¢¢	701777740003771					1551					CAS1-Delhi	IND	IND	2003	0	?	?	?	Singh UB	New Delhi
IND022003037114	1	¢¢¢££££¢¢¢¢¢¢¢¢¢¢¢££££££££££££££££££¢¢¢¢¢¢¢	703777000000771					1422					CAS1-Delhi	IND	IND	2003	0	?	?	?	Singh UB	New Delhi
IND022003037117	1	¢¢¢££££¢¢¢¢¢¢¢¢¢¢¢¢¢¢¢££££££££££££¢¢¢¢¢¢¢¢¢	703777740003771					26					CAS1-Delhi	IND	IND	2003	0	?	?	?	Singh UB	New Delhi
IND022003037122	1	¢¢¢££££¢¢¢¢¢¢¢¢¢¢¢¢¢¢¢££££££££££££¢¢¢¢¢¢¢¢¢	703777740003771					26					CAS1-Delhi	IND	IND	2003	0	?	?	?	Singh UB	New Delhi
IND022003037127	1	¢¢¢££££¢¢¢¢¢¢¢¢¢¢¢¢¢¢¢££££££££££££¢¢¢¢¢¢¢¢¢	703777740003771					26					CAS1-Delhi	IND	IND	2003	0	?	?	?	Singh UB	New Delhi
IND022003037130	1	¢¢¢££££¢¢¢¢¢£¢¢¢¢¢¢¢¢¢££££££££££££¢£¢¢¢¢¢¢¢	703737740002771					1973					CAS1-Delhi	IND	IND	2003	0	?	?	?	Singh UB	New Delhi
IND022003037132	1	¢¢¢££££¢¢¢¢¢¢¢¢¢¢¢¢£££££££££££££££¢¢¢¢¢¢¢¢¢	703777400003771					485					CAS1-Delhi	IND	IND	2003	0	?	?	?	Singh UB	New Delhi
IND022003037133	1	¢¢¢££££¢¢¢¢¢¢¢¢¢¢¢¢¢¢¢££££££££££££¢¢¢¢¢¢¢¢¢	703777740003771					26					CAS1-Delhi	IND	IND	2003	0	?	?	?	Singh UB	New Delhi
IND022003037134	1	¢¢¢£££££££¢¢¢¢¢¢¢¢¢¢¢¢££££££££££££¢¢¢¢¢¢¢¢¢	700377740003771					288					CAS2	IND	IND	2003	0	?	?	?	Singh UB	New Delhi
IND022003037139	1	¢¢¢££££¢¢¢¢¢¢¢¢¢¢¢¢¢¢¢££££££££££££¢¢£££¢¢¢¢	703777740003071					381					CAS1-Delhi	IND	IND	2003	0	?	?	?	Singh UB	New Delhi
IND022003037143	1	¢¢¢££££¢¢¢¢¢¢¢¢¢£££¢¢¢££££££££££££¢¢¢¢¢¢¢¢¢	703774340003771					1963					CAS1-Delhi	IND	IND	2003	0	?	?	?	Singh UB	New Delhi
IND022003037145	1	¢¢¢££££¢¢¢¢¢¢¢¢¢¢¢¢¢¢¢££££££££££££¢¢¢¢¢¢¢¢¢	703777740003771					26					CAS1-Delhi	IND	IND	2003	0	?	?	?	Singh UB	New Delhi
IND022003037146	1	¢¢¢££££¢¢¢¢¢¢¢¢¢¢¢¢¢¢¢££££££££££££¢¢¢¢¢¢¢¢¢	703777740003771					26					CAS1-Delhi	IND	IND	2003	0	?	?	?	Singh UB	New Delhi
IND022003037151	1	¢¢¢££££¢¢¢¢¢¢¢¢¢¢¢¢¢¢£££££££££££££££¢¢¢¢¢¢¢	703777700000771					1949					CAS	IND	IND	2003	0	?	?	?	Singh UB	New Delhi
IND022003037153	1	¢¢¢££££¢¢¢£¢¢¢¢¢¢¢¢¢£¢££££££££££££¢¢¢¢¢¢¢¢¢	703577640003771					Orphan					CAS1-Delhi	IND	IND	2003	0	?	?	?	Singh UB	New Delhi
IND022003037155	1	¢¢¢£££££££¢¢¢¢¢¢¢¢¢¢¢¢££££££££££££¢¢¢¢¢¢¢¢¢	700377740003771					288					CAS2	IND	IND	2003	0	?	?	?	Singh UB	New Delhi
IND022003037158	1	¢¢¢££££¢¢¢¢¢¢¢¢¢¢¢££££££££££££££££££¢¢¢¢¢¢¢	703777000000771					1422					CAS1-Delhi	IND	IND	2003	0	?	?	?	Singh UB	New Delhi
IND022003037159	1	¢¢¢££££¢¢¢¢¢¢¢¢¢¢¢¢¢¢¢££££££££££££¢¢¢¢¢¢¢¢£	703777740003770					1965					CAS1-Delhi	IND	IND	2003	0	?	?	?	Singh UB	New Delhi
IND022003037160	1	¢¢¢££££¢¢¢¢¢¢¢¢¢¢¢¢¢¢¢££££££££££££¢¢¢¢¢¢¢¢¢	703777740003771					26					CAS1-Delhi	IND	IND	2003	0	?	?	?	Singh UB	New Delhi
IND022003037161	1	¢¢¢££££¢¢¢¢¢¢¢¢¢¢¢¢¢¢¢££££££££££££¢¢¢¢¢¢¢¢¢	703777740003771					26					CAS1-Delhi	IND	IND	2003	0	?	?	?	Singh UB	New Delhi
IND022003037163	1	¢¢¢££££¢¢¢¢¢¢¢¢¢¢¢¢¢¢¢££££££££££££££££¢¢¢¢¢	703777740000171					1789					CAS	IND	IND	2003	0	?	?	?	Singh UB	New Delhi
IND022003037165	1	¢¢¢££££¢¢¢¢¢¢¢¢¢¢¢¢¢¢¢££££££££££££¢¢¢¢¢¢¢¢¢	703777740003771					26					CAS1-Delhi	IND	IND	2003	0	?	?	?	Singh UB	New Delhi
IND022003037166	1	¢¢¢££££¢¢¢¢¢¢¢¢¢¢¢¢¢¢¢££££££££££££¢¢¢¢¢¢¢¢¢	703777740003771					26					CAS1-Delhi	IND	IND	2003	0	?	?	?	Singh UB	New Delhi
IND022003037168	1	¢¢¢£££££££¢¢¢¢¢¢¢¢¢¢¢¢££££££££££££¢¢¢¢¢¢¢¢¢	700377740003771					288					CAS2	IND	IND	2003	0	?	?	?	Singh UB	New Delhi
IND022003037169	1	¢¢¢££££¢¢¢¢¢¢¢¢¢¢¢¢¢¢¢££££££££££££¢¢¢¢¢¢¢¢¢	703777740003771					26					CAS1-Delhi	IND	IND	2003	0	?	?	?	Singh UB	New Delhi
IND022003037170	1	¢¢¢££££¢¢¢¢¢¢¢¢¢¢¢¢¢¢¢££££££££££££¢¢¢¢¢¢¢¢¢	703777740003771					26					CAS1-Delhi	IND	IND	2003	0	?	?	?	Singh UB	New Delhi
IND022003037174	1	¢¢¢££££¢¢¢¢¢¢¢¢¢¢¢¢¢¢¢££££££££££££¢¢¢¢¢¢¢¢¢	703777740003771					26					CAS1-Delhi	IND	IND	2003	0	?	?	?	Singh UB	New Delhi
IND022003037178	1	¢¢¢££££¢¢¢¢¢¢¢¢¢¢¢¢¢¢¢££££££££££££¢¢££¢¢¢¢¢	703777740003171					25					CAS1-Delhi	IND	IND	2003	0	?	?	?	Singh UB	New Delhi
IND022003037181	1	¢¢¢££££¢¢¢¢¢¢¢¢¢¢¢¢¢¢¢££££££££££££££££££¢¢¢	703777740000031					1967					CAS	IND	IND	2003	0	?	?	?	Singh UB	New Delhi
IND022003037184	1	¢¢¢££££¢¢¢¢¢¢¢¢¢¢¢¢¢¢¢££££££££££££¢¢¢¢¢¢¢¢¢	703777740003771					26					CAS1-Delhi	IND	IND	2003	0	?	?	?	Singh UB	New Delhi
IND022003037185	1	¢¢¢££££¢¢¢¢¢¢¢¢££¢¢¢¢¢££££££££££££¢¢¢¢¢¢¢¢¢	703771740003771					1947					CAS1-Delhi	IND	IND	2003	0	?	?	?	Singh UB	New Delhi
IND022003037186	1	¢¢¢££££¢¢¢¢£¢¢¢¢¢¢¢¢¢¢££££££££££££¢¢¢¢¢¢¢¢¢	703677740003771					954					CAS1-Delhi	IND	IND	2003	0	?	?	?	Singh UB	New Delhi
IND022003037188	1	¢¢¢££££¢¢¢¢¢¢¢¢¢¢¢¢¢¢¢££££££££££££¢¢¢¢¢¢¢¢¢	703777740003771					26					CAS1-Delhi	IND	IND	2003	0	?	?	?	Singh UB	New Delhi
IND022003037189	1	¢¢¢££££¢¢¢¢¢¢¢¢¢¢¢¢¢¢¢££££££££££££¢¢¢¢¢¢¢¢¢	703777740003771					26					CAS1-Delhi	IND	IND	2003	0	?	?	?	Singh UB	New Delhi
IND022003037190	1	¢¢¢££££¢¢¢¢¢¢¢¢¢¢¢¢¢¢¢££££££££££££¢¢¢¢¢¢¢¢¢	703777740003771					26					CAS1-Delhi	IND	IND	2003	0	?	?	?	Singh UB	New Delhi
IND022003037193	1	¢¢¢££££¢¢¢¢¢¢¢¢¢¢¢¢¢¢¢££££££££££££¢¢¢¢¢££¢¢	703777740003711					1968					CAS1-Delhi	IND	IND	2003	0	?	?	?	Singh UB	New Delhi
IND022003037194	1	¢¢¢££££¢¢¢¢¢¢¢¢¢¢¢¢¢¢¢££££££££££££¢¢¢¢¢¢¢¢¢	703777740003771					26					CAS1-Delhi	IND	IND	2003	0	?	?	?	Singh UB	New Delhi
IND022003037195	1	¢¢¢££££¢¢¢¢¢¢¢¢¢¢¢££££££££££££££££¢¢¢¢¢¢¢¢¢	703777000003771					1951					CAS1-Delhi	IND	IND	2003	0	?	?	?	Singh UB	New Delhi
IND022003037197	1	¢¢¢££££¢¢¢¢¢¢¢¢¢¢¢¢¢¢¢££££££££££££¢¢¢¢¢¢¢¢¢	703777740003771					26					CAS1-Delhi	IND	IND	2003	0	?	?	?	Singh UB	New Delhi
IND022003037204	1	¢¢£££££¢¢¢¢¢¢¢¢¢¢¢¢¢¢¢££££££££££££¢¢¢¢¢¢¢¢¢	603777740003771					952					CAS1-Delhi	IND	IND	2003	0	?	?	?	Singh UB	New Delhi
IND022003037208	1	¢¢¢££££¢¢¢¢¢¢¢¢¢¢¢¢¢¢¢££££££££££££££¢¢¢¢¢¢¢	703777740000771					357					CAS1-Delhi	IND	IND	2003	0	?	?	?	Singh UB	New Delhi
IND022003037210	1	¢¢¢££££¢¢¢¢¢¢¢¢¢¢¢¢¢¢¢££££££££££££¢¢££¢¢¢¢¢	703777740003171					25					CAS1-Delhi	IND	IND	2003	0	?	?	?	Singh UB	New Delhi
IND022003037211	1	¢¢¢£££££££¢¢¢¢¢¢¢¢¢¢¢¢££££££££££££¢¢¢¢¢¢¢¢¢	700377740003771					288					CAS2	IND	IND	2003	0	?	?	?	Singh UB	New Delhi
IND022003037212	1	¢¢¢££££¢¢¢¢¢¢£££££££££££££££££££££££¢¢¢¢¢££	703740000000760					864					CAS	IND	IND	2003	0	?	?	?	Singh UB	New Delhi
IND022003037214	1	¢¢¢££££¢¢¢¢¢£¢¢¢¢¢¢¢¢¢££££££££££££¢¢¢¢¢¢¢¢¢	703737740003771					1343					CAS1-Delhi	IND	IND	2003	0	?	?	?	Singh UB	New Delhi
IND022003037215	1	¢¢¢££££¢¢¢¢¢¢¢¢¢¢¢¢¢¢¢££££££££££££¢¢¢¢¢¢¢¢¢	703777740003771					26					CAS1-Delhi	IND	IND	2003	0	?	?	?	Singh UB	New Delhi
IND022003037218	1	¢¢¢££££¢¢¢¢¢¢¢¢¢¢¢¢¢¢¢££££££££££££¢¢££££¢¢¢	703777740003031					24					CAS1-Delhi	IND	IND	2003	0	?	?	?	Singh UB	New Delhi
IND022003037222	1	¢¢¢££££¢¢¢¢¢¢¢¢¢¢¢¢¢¢¢££££££££££££¢¢¢¢¢¢¢¢¢	703777740003771					26					CAS1-Delhi	IND	IND	2003	0	?	?	?	Singh UB	New Delhi
IND022003037227	1	¢£¢££££¢¢¢¢¢¢¢¢¢¢¢¢¢¢¢££££££££££££¢¢¢¢¢¢¢¢¢	503777740003771					754					CAS1-Delhi	IND	IND	2003	0	?	?	?	Singh UB	New Delhi
IND022003037231	1	¢¢¢££££¢¢¢¢¢¢¢¢¢¢¢¢¢¢¢££££££££££££¢¢¢¢¢¢¢¢¢	703777740003771					26					CAS1-Delhi	IND	IND	2003	0	?	?	?	Singh UB	New Delhi
IND022003037234	1	¢¢¢£££££££¢¢¢¢¢¢¢¢¢¢¢¢££££££££££££¢¢¢¢¢¢¢¢¢	700377740003771					288					CAS2	IND	IND	2003	0	?	?	?	Singh UB	New Delhi
IND022003037235	1	¢¢¢££££¢¢¢¢¢¢¢¢¢¢¢¢¢¢¢££££££££££££¢¢££¢¢¢¢¢	703777740003171					25					CAS1-Delhi	IND	IND	2003	0	?	?	?	Singh UB	New Delhi
IND022003037237	1	¢¢¢££££¢¢¢¢¢¢¢¢¢¢¢¢¢¢¢££££££££££££¢¢¢¢¢¢¢¢¢	703777740003771					26					CAS1-Delhi	IND	IND	2003	0	?	?	?	Singh UB	New Delhi
IND022003037238	1	¢¢¢££££¢¢¢¢¢¢¢¢¢¢¢¢¢¢¢££££££££££££¢¢¢¢¢¢¢¢¢	703777740003771					26					CAS1-Delhi	IND	IND	2003	0	?	?	?	Singh UB	New Delhi
IND022003037239	1	¢¢¢££££¢¢¢¢¢¢¢¢¢¢¢¢¢¢¢££££££££££££¢¢¢¢¢¢¢¢¢	703777740003771					26					CAS1-Delhi	IND	IND	2003	0	?	?	?	Singh UB	New Delhi
IND022003037241	1	¢¢¢££££¢¢¢¢¢¢¢¢¢¢¢¢££££££££££££££££££¢¢¢¢¢¢	703777400000371					598					CAS	IND	IND	2003	0	?	?	?	Singh UB	New Delhi
IND022003037242	1	¢¢¢££££¢¢¢¢¢¢¢¢¢¢¢¢££££££££££££££££££¢¢¢¢¢¢	703777400000371					598					CAS	IND	IND	2003	0	?	?	?	Singh UB	New Delhi
IND022003037244	1	¢¢¢££££££¢¢¢¢¢¢¢¢¢¢¢¢¢££££££££££££¢¢¢¢¢¢¢¢¢	700777740003771					1266					CAS	IND	IND	2003	0	?	?	?	Singh UB	New Delhi
IND022003037247	1	¢¢¢££££¢¢¢¢¢¢¢¢¢¢¢¢¢¢¢££££££££££££¢¢¢¢¢¢¢¢¢	703777740003771					26					CAS1-Delhi	IND	IND	2003	0	?	?	?	Singh UB	New Delhi
IND022003037248	1	¢¢¢££££¢¢¢¢¢¢¢¢¢¢¢¢¢¢¢££££££££££££¢¢¢¢¢¢¢¢¢	703777740003771					26					CAS1-Delhi	IND	IND	2003	0	?	?	?	Singh UB	New Delhi
IND022003037251	1	¢¢¢££££¢¢¢¢¢¢¢¢¢¢¢¢¢¢¢££££££££££££¢¢¢¢¢¢¢¢¢	703777740003771					26					CAS1-Delhi	IND	IND	2003	0	?	?	?	Singh UB	New Delhi
IND022003037253	1	¢¢¢££££¢¢¢¢¢¢¢¢¢¢¢¢¢¢¢££££££££££££¢¢¢¢¢¢¢¢¢	703777740003771					26					CAS1-Delhi	?	IND	2003	0	?	?	?	Singh UB	New Delhi
IND022003037256	1	¢¢¢££££¢¢¢¢¢¢¢¢¢¢¢¢¢¢¢££££££££££££¢¢¢¢¢¢¢¢¢	703777740003771					26					CAS1-Delhi	?	IND	2003	0	?	?	?	Singh UB	New Delhi
IND022003037257	1	¢¢¢££££¢¢¢¢¢¢¢¢¢¢¢¢¢¢¢££££££££££££¢¢££¢¢¢¢¢	703777740003171					25					CAS1-Delhi	?	IND	2003	0	?	?	?	Singh UB	New Delhi
IND022003037258	1	¢¢¢££££¢¢¢¢¢¢¢¢¢¢¢¢¢¢¢££££££££££££¢¢¢¢¢¢¢¢¢	703777740003771					26					CAS1-Delhi	IND	IND	2003	0	?	?	?	Singh UB	New Delhi
IND022003037259	1	¢¢¢££££¢¢¢¢¢¢¢¢¢¢¢¢¢¢¢££££££££££££££££¢¢¢¢¢	703777740000171					1789					CAS	?	IND	2003	0	?	?	?	Singh UB	New Delhi
IND022003037260	1	¢¢¢££££¢¢¢¢¢¢¢¢¢¢¢¢¢¢¢££££££££££££¢¢¢¢¢¢¢¢¢	703777740003771					26					CAS1-Delhi	IND	IND	2003	0	?	?	?	Singh UB	New Delhi
IND022003037261	1	¢¢¢££££¢¢¢¢¢¢¢¢¢¢¢¢¢¢¢££££££££££££¢¢¢¢¢¢¢¢¢	703777740003771					26					CAS1-Delhi	IND	IND	2003	0	?	?	?	Singh UB	New Delhi
IND022003037263	1	¢¢¢££££¢¢¢¢¢¢¢¢¢¢¢¢¢¢¢£££££££££££££££££££££	703777740000000					1264					CAS1-Delhi	IND	IND	2003	0	?	?	?	Singh UB	New Delhi
IND022003037271	1	¢¢¢££££¢¢¢¢¢¢¢¢¢¢¢¢¢¢¢££££££££££££¢¢¢¢¢¢¢¢¢	703777740003771					26					CAS1-Delhi	IND	IND	2003	0	?	?	?	Singh UB	New Delhi
IND022003037280	1	¢¢¢££££¢¢¢¢¢¢¢¢¢¢¢¢¢¢¢££££££££££££¢¢¢¢¢£¢¢¢	703777740003731					429					CAS1-Delhi	IND	IND	2003	0	?	?	?	Singh UB	New Delhi
IND022003037281	1	¢¢¢££££¢¢¢¢¢¢¢¢¢¢¢¢¢¢¢££££££££££££¢¢££¢¢¢¢¢	703777740003171					25					CAS1-Delhi	?	IND	2003	0	?	?	?	Singh UB	New Delhi
IND022003037283	1	¢¢¢££££¢¢¢¢¢¢¢¢¢£¢¢¢¢¢££££££££££££££¢¢¢¢¢¢¢	703775740000771					Orphan					CAS	?	IND	2003	0	?	?	?	Singh UB	New Delhi
IND022003037284	1	¢¢¢££££¢¢¢¢¢¢¢¢¢¢¢¢¢¢¢£££££££££££££££££££££	703777740000000					1264					CAS1-Delhi	?	IND	2003	0	?	?	?	Singh UB	New Delhi
IND022003037285	1	¢¢¢££££¢¢¢¢¢¢¢¢¢¢¢¢¢¢¢££££££££££££¢¢¢¢¢¢¢¢¢	703777740003771					26					CAS1-Delhi	?	IND	2003	0	?	?	?	Singh UB	New Delhi
IND022003037286	1	¢¢¢££££¢¢¢¢¢¢¢¢¢¢¢¢¢¢¢££££££££££££¢¢¢¢¢¢¢¢¢	703777740003771					26					CAS1-Delhi	IND	IND	2003	0	?	?	?	Singh UB	New Delhi
IND022003037288	1	¢¢¢££££¢¢¢¢¢£¢¢¢¢¢¢¢¢¢££££££££££££¢£¢¢¢¢¢¢¢	703737740002771					1973					CAS1-Delhi	IND	IND	2003	0	?	?	?	Singh UB	New Delhi
IND022003037291	1	¢¢¢££££¢¢¢¢¢¢¢¢¢¢¢¢¢¢¢££££££££££££¢¢¢¢¢¢¢¢¢	703777740003771					26					CAS1-Delhi	IND	IND	2003	0	?	?	?	Singh UB	New Delhi
IND022003037292	1	¢¢¢££££¢¢¢¢¢¢¢¢¢¢¢¢¢¢¢££££££££££££¢¢¢¢¢¢¢¢¢	703777740003771					26					CAS1-Delhi	IND	IND	2003	0	?	?	?	Singh UB	New Delhi
IND022003037293	1	¢¢¢££££¢¢¢¢¢¢¢¢¢¢¢¢¢¢¢££££££££££££¢¢¢¢¢¢¢¢¢	703777740003771					26					CAS1-Delhi	IND	IND	2003	0	?	?	?	Singh UB	New Delhi
IND022003037294	1	¢¢¢££££¢¢¢¢¢¢¢¢¢¢¢¢¢¢¢££££££££££££¢¢¢¢¢¢¢¢¢	703777740003771					26					CAS1-Delhi	IND	IND	2003	0	?	?	?	Singh UB	New Delhi
IND022003037295	1	¢¢¢££££¢¢¢¢¢¢¢¢¢¢¢¢¢¢¢££££££££££££¢¢¢¢¢£¢¢¢	703777740003731					429					CAS1-Delhi	?	IND	2003	0	?	?	?	Singh UB	New Delhi
IND022003037302	1	¢¢¢££££¢¢¢¢¢¢¢¢¢¢¢¢¢¢¢££££££££££££¢¢¢¢¢¢¢¢¢	703777740003771					26					CAS1-Delhi	IND	IND	2003	0	?	?	?	Singh UB	New Delhi
IND022003037303	1	¢¢¢££££¢¢¢¢¢¢¢¢¢¢¢¢¢¢¢££££££££££££¢¢¢¢¢¢¢¢¢	703777740003771					26					CAS1-Delhi	?	IND	2003	0	?	?	?	Singh UB	New Delhi
IND022003037304	1	¢¢¢££££¢¢¢¢¢¢¢¢¢¢¢¢¢¢¢££££££££££££¢¢¢¢¢¢¢¢¢	703777740003771					26					CAS1-Delhi	IND	IND	2003	0	?	?	?	Singh UB	New Delhi
IND022003037305	1	¢£¢££££¢¢¢¢¢¢¢£¢¢¢¢¢¢¢££££££££££££¢¢££¢¢¢¢¢	503767740003171					1945					CAS1-Delhi	?	IND	2003	0	?	?	?	Singh UB	New Delhi
IND022003037308	1	¢¢¢££££¢¢¢¢¢¢¢¢¢¢¢¢¢¢¢££££££££££££££¢¢£££££	703777740000600					1972					CAS	IND	IND	2003	0	?	?	?	Singh UB	New Delhi
IND022003037309	1	¢¢¢££££¢¢¢¢¢¢¢¢¢¢¢¢¢¢¢££££££££££££¢¢¢¢¢¢¢¢¢	703777740003771					26					CAS1-Delhi	?	IND	2003	0	?	?	?	Singh UB	New Delhi
IND022003037310	1	¢¢¢££££¢¢¢¢¢¢¢¢¢¢¢¢¢¢¢££££££££££££¢¢£££¢¢¢¢	703777740003071					381					CAS1-Delhi	IND	IND	2003	0	?	?	?	Singh UB	New Delhi
IND022003037315	1	¢¢¢££££¢¢¢¢¢¢¢¢¢¢¢¢¢¢¢££££££££££££¢¢¢¢¢¢¢¢¢	703777740003771					26					CAS1-Delhi	?	IND	2003	0	?	?	?	Singh UB	New Delhi
IND022003037317	1	¢¢¢££££¢¢¢¢¢¢¢¢¢¢¢¢¢¢¢££££££££££££¢¢¢¢¢¢¢¢¢	703777740003771					26					CAS1-Delhi	?	IND	2003	0	?	?	?	Singh UB	New Delhi
IND022003037318	1	¢¢¢££££¢¢¢¢¢£££££¢£££££££££££££££££££££££££	703701000000000					Orphan					CAS	IND	IND	2003	0	?	?	?	Singh UB	New Delhi
IND022003037320	1	¢¢¢££££¢¢¢¢¢¢¢¢¢¢¢¢¢¢¢££££££££££££¢¢¢¢¢¢¢¢¢	703777740003771					26					CAS1-Delhi	IND	IND	2003	0	?	?	?	Singh UB	New Delhi
IND022003037324	1	¢¢¢££££¢¢¢¢¢¢¢¢¢¢¢¢¢¢¢££££££££££££¢¢¢¢¢¢¢¢¢	703777740003771					26					CAS1-Delhi	IND	IND	2003	0	?	?	?	Singh UB	New Delhi
IND022003037335	1	¢¢¢££££¢¢¢¢¢¢¢¢¢¢¢¢¢¢¢£££££££££££££££££££££	703777740000000					1264					CAS1-Delhi	IND	IND	2003	0	?	?	?	Singh UB	New Delhi
IND022003037336	1	¢¢¢££££¢¢¢¢¢¢¢¢¢¢¢¢¢¢¢££££££££££££¢¢¢¢¢¢¢¢¢	703777740003771					26					CAS1-Delhi	IND	IND	2003	0	?	?	?	Singh UB	New Delhi
IND022003037338	1	¢¢¢££££¢¢¢¢¢¢¢¢¢¢¢¢¢¢¢££££££££££££¢¢¢¢¢¢¢¢¢	703777740003771					26					CAS1-Delhi	IND	IND	2003	0	?	?	?	Singh UB	New Delhi
IND022003037339	1	¢¢¢££££¢¢¢¢¢¢¢¢¢¢¢¢¢¢¢££££££££££££¢¢££¢¢¢¢¢	703777740003171					25					CAS1-Delhi	IND	IND	2003	0	?	?	?	Singh UB	New Delhi
IND022003037341	1	¢¢¢££££¢¢¢¢¢¢¢¢¢¢¢¢¢¢¢£££££££££££££££¢¢¢¢¢¢	703777740000371					486					CAS	IND	IND	2003	0	?	?	?	Singh UB	New Delhi
IND022003037342	1	¢¢¢££££¢¢¢¢¢¢¢¢¢¢¢¢¢¢¢££££££££££££¢¢¢¢¢¢¢¢¢	703777740003771					26					CAS1-Delhi	IND	IND	2003	0	?	?	?	Singh UB	New Delhi
IND022003037347	1	¢¢¢££££¢¢¢¢¢¢¢¢¢¢¢¢¢¢¢£££££££££££££¢¢¢¢¢¢¢¢	703777740001771					203					CAS	?	IND	2003	0	?	?	?	Singh UB	New Delhi
IND022003037349	1	¢¢¢££££¢¢¢¢¢¢¢¢¢¢¢¢¢¢¢££££££££££££¢¢¢¢¢¢¢¢¢	703777740003771					26					CAS1-Delhi	IND	IND	2003	0	?	?	?	Singh UB	New Delhi
IND022003037350	1	¢£¢££££¢¢¢¢¢¢¢¢¢¢¢¢¢¢¢££££££££££££££££¢¢¢¢¢	503777740000171					Orphan					CAS	IND	IND	2003	0	?	?	?	Singh UB	New Delhi
IND022003037352	1	¢¢¢£££££££¢¢¢¢¢£¢¢¢¢¢¢££££££££££££¢¢¢¢¢¢¢¢¢	700373740003771					1978					CAS2	IND	IND	2003	0	?	?	?	Singh UB	New Delhi
IND022003037355	1	¢¢¢££££¢¢¢¢¢¢¢¢¢¢¢¢¢¢¢££££££££££££¢¢¢¢¢¢¢¢¢	703777740003771					26					CAS1-Delhi	IND	IND	2003	0	?	?	?	Singh UB	New Delhi
IND022003037359	1	¢¢¢££££¢¢¢¢¢¢¢¢¢¢¢¢¢¢¢££££££££££££¢¢¢¢¢¢¢¢¢	703777740003771					26					CAS1-Delhi	IND	IND	2003	0	?	?	?	Singh UB	New Delhi
IND022003037362	1	¢¢¢££££¢¢¢¢££¢¢¢¢¢¢¢¢¢££££££££££££¢¢¢¢¢£¢¢¢	703637740003731					Orphan					CAS1-Delhi	IND	IND	2003	0	?	?	?	Singh UB	New Delhi
IND022003037363	1	¢¢¢££££¢¢¢¢¢¢¢¢¢¢¢¢¢¢¢££££££££££££¢¢¢¢¢¢¢¢¢	703777740003771					26					CAS1-Delhi	?	IND	2003	0	?	?	?	Singh UB	New Delhi
IND022003037368	1	¢¢¢£££££££¢¢¢¢¢¢¢¢¢¢¢¢££££££££££££¢¢¢¢¢¢¢¢¢	700377740003771					288					CAS2	?	IND	2003	0	?	?	?	Singh UB	New Delhi
IND022003037369	1	¢¢¢£££££££¢¢¢¢¢¢¢¢¢¢¢¢£££££££££££££¢¢¢¢¢¢¢¢	700377740001771					1151					CAS	IND	IND	2003	0	?	?	?	Singh UB	New Delhi
IND022003037373	1	¢¢¢££££¢¢¢¢¢¢¢¢¢¢¢¢¢¢¢££££££££££££¢¢¢¢¢¢¢¢¢	703777740003771					26					CAS1-Delhi	IND	IND	2003	0	?	?	?	Singh UB	New Delhi
IND022003037375	1	¢¢¢££££¢¢¢¢¢¢¢££¢¢¢£¢£££££££££££££££¢¢¢¢¢¢¢	703763500000771					Orphan					CAS	IND	IND	2003	0	?	?	?	Singh UB	New Delhi
IND022003037376	1	¢¢¢££££¢¢¢¢¢¢¢¢¢¢¢¢¢¢¢££££££££££££¢¢¢¢¢¢¢¢¢	703777740003771					26					CAS1-Delhi	IND	IND	2003	0	?	?	?	Singh UB	New Delhi
IND022003037377	1	¢¢¢££££¢¢¢¢¢¢¢¢¢¢¢¢¢¢¢££££££££££££¢¢¢¢¢¢¢¢¢	703777740003771					26					CAS1-Delhi	IND	IND	2003	0	?	?	?	Singh UB	New Delhi
IND022003037379	1	¢¢¢££££¢¢¢¢¢¢¢¢¢¢¢¢¢£¢££££££££££££¢¢¢¢¢¢¢¢¢	703777640003771					2145					CAS1-Delhi	?	IND	2003	0	?	?	?	Singh UB	New Delhi
IND022003037380	1	¢¢¢££££¢¢¢¢¢¢¢¢¢¢¢¢¢¢¢££££££££££££¢¢¢¢¢¢¢¢¢	703777740003771					26					CAS1-Delhi	IND	IND	2003	0	?	?	?	Singh UB	New Delhi
IND022003037384	1	¢¢¢££££¢¢¢¢££¢¢¢¢¢¢¢¢¢££££££££££££££¢¢¢¢¢¢¢	703637740000771					Orphan					CAS	IND	IND	2003	0	?	?	?	Singh UB	New Delhi
IND022003037385	1	¢¢¢££££¢¢¢¢¢¢¢¢¢¢¢¢¢¢¢££££££££££££¢¢¢¢¢¢¢¢¢	703777740003771					26					CAS1-Delhi	IND	IND	2003	0	?	?	?	Singh UB	New Delhi
IND022003037390	1	¢¢¢££££¢¢¢¢¢¢¢¢¢¢¢¢¢¢¢££££££££££££¢¢¢¢¢¢¢¢¢	703777740003771					26					CAS1-Delhi	?	IND	2003	0	?	?	?	Singh UB	New Delhi
IND022003037392	1	¢¢¢££££¢¢¢¢¢¢¢¢¢¢¢¢¢¢¢££££££££££££¢¢¢¢¢¢¢¢¢	703777740003771					26					CAS1-Delhi	IND	IND	2003	0	?	?	?	Singh UB	New Delhi
IND022003037395	1	¢¢¢££££¢¢¢¢¢¢¢¢¢¢¢¢¢¢¢££££££££££££¢¢¢¢¢¢¢¢¢	703777740003771					26					CAS1-Delhi	?	IND	2003	0	?	?	?	Singh UB	New Delhi
IND022003037396	1	¢¢¢££££¢¢¢¢¢¢¢¢¢¢¢¢¢¢¢£££££££££££££££¢¢¢¢¢¢	703777740000371					486					CAS	IND	IND	2003	0	?	?	?	Singh UB	New Delhi
IND022003037397	1	¢¢¢££££¢¢¢¢¢¢¢¢¢¢¢¢¢¢¢££££££££££££¢¢¢¢¢¢¢¢¢	703777740003771					26					CAS1-Delhi	IND	IND	2003	0	?	?	?	Singh UB	New Delhi
IND022003037399	1	¢¢¢££££¢¢¢¢¢¢¢¢¢¢¢¢¢¢¢££££££££££££¢¢¢¢¢¢¢¢¢	703777740003771					26					CAS1-Delhi	IND	IND	2003	0	?	?	?	Singh UB	New Delhi
IND022003037400	1	¢¢¢££££¢¢¢¢¢¢¢¢¢¢¢¢¢¢¢££££££££££££¢¢¢¢¢¢¢¢¢	703777740003771					26					CAS1-Delhi	IND	IND	2003	0	?	?	?	Singh UB	New Delhi
IND022003037401	1	¢¢¢£££££££¢¢¢¢¢¢¢¢¢¢¢¢££££££££££££¢¢¢¢¢¢¢¢¢	700377740003771					288					CAS2	?	IND	2003	0	?	?	?	Singh UB	New Delhi
IND022003037403	1	¢¢¢£££££££¢¢¢¢¢¢¢¢¢¢¢¢££££££££££££££¢¢¢¢¢¢¢	700377740000771					1980					CAS	IND	IND	2003	0	?	?	?	Singh UB	New Delhi
IND022003037405	1	¢¢¢££££¢¢¢¢¢£££¢¢¢¢¢¢¢££££££££££££¢¢¢¢¢¢¢¢¢	703707740003771					427					CAS1-Delhi	?	IND	2003	0	?	?	?	Singh UB	New Delhi
IND022003037409	1	¢£¢££££¢¢¢¢¢¢¢¢¢¢¢££££££££££££££££¢¢¢¢¢¢¢¢¢	503777000003771					1940					CAS	IND	IND	2003	0	?	?	?	Singh UB	New Delhi
IND022003037410	1	££¢££££¢¢¢¢¢¢¢¢¢¢¢¢¢¢¢££££££££££££¢¢££¢¢¢¢¢	103777740003171					1981					CAS1-Delhi	IND	IND	2003	0	?	?	?	Singh UB	New Delhi
IND022003037414	1	¢¢¢££££¢¢¢¢¢¢¢¢¢¢¢¢¢¢¢££££££££££££¢¢¢¢¢¢¢¢¢	703777740003771					26					CAS1-Delhi	IND	IND	2003	0	?	?	?	Singh UB	New Delhi
IND022003037415	1	¢¢¢£££££££¢¢¢¢¢¢¢¢¢¢£¢£££££££££££££¢¢¢¢¢¢¢¢	700377640001771					Orphan					CAS	IND	IND	2003	0	?	?	?	Singh UB	New Delhi
IND022003037416	1	¢¢¢££££¢¢¢¢¢¢¢¢¢¢¢¢¢¢¢££££££££££££¢¢¢¢¢¢¢¢¢	703777740003771					26					CAS1-Delhi	IND	IND	2003	0	?	?	?	Singh UB	New Delhi
IND022003037417	1	£¢¢££££¢¢¢¢¢¢¢¢¢¢¢¢¢¢¢££££££££££££¢¢¢¢¢¢¢¢¢	303777740003771					471					CAS1-Delhi	IND	IND	2003	0	?	?	?	Singh UB	New Delhi
IND022003037418	1	¢¢¢££££¢¢¢¢¢¢¢¢¢¢¢¢¢¢¢££££££££££££££¢¢¢¢¢¢¢	703777740000771					357					CAS1-Delhi	IND	IND	2003	0	?	?	?	Singh UB	New Delhi
IND022003037421	1	¢¢¢£££££££¢¢¢¢¢¢¢¢¢¢¢¢££££££££££££¢¢¢¢¢¢¢¢¢	700377740003771					288					CAS2	?	IND	2003	0	?	?	?	Singh UB	New Delhi
IND022003037427	1	¢£¢££££¢¢¢¢¢¢¢¢¢¢¢££££££££££££££££¢¢¢¢¢¢¢¢¢	503777000003771					1940					CAS	?	IND	2003	0	?	?	?	Singh UB	New Delhi
IND022003037428	1	¢¢¢££££¢¢¢¢¢¢¢¢¢¢¢¢¢¢¢££££££££££££¢¢¢¢¢¢¢¢¢	703777740003771					26					CAS1-Delhi	IND	IND	2003	0	?	?	?	Singh UB	New Delhi
IND022003037430	1	¢¢¢££££¢¢¢¢¢¢¢¢¢¢¢¢¢¢¢££££££££££££££¢¢¢¢¢¢¢	703777740000771					357					CAS1-Delhi	IND	IND	2003	0	?	?	?	Singh UB	New Delhi
IND022003037433	1	¢¢¢££££¢¢¢¢¢¢¢¢¢¢¢¢¢¢¢££££££££££££¢£££££££¢	703777740002001					3380					CAS1-Delhi	?	IND	2003	0	?	?	?	Singh UB	New Delhi
IND022003037435	1	¢¢¢£££££££¢¢¢¢¢¢¢¢¢¢¢¢££££££££££££¢¢¢¢¢¢¢¢¢	700377740003771					288					CAS2	?	IND	2003	0	?	?	?	Singh UB	New Delhi
IND022003037436	1	¢¢¢£££££££¢¢¢¢¢¢¢¢¢¢¢¢££££££££££££¢¢¢¢¢¢¢¢¢	700377740003771					288					CAS2	IND	IND	2003	0	?	?	?	Singh UB	New Delhi
IND022003037441	1	¢¢¢££££¢¢¢¢¢¢¢¢¢¢¢¢¢¢¢££££££££££££££¢¢¢£¢¢¢	703777740000731					876					CAS	IND	IND	2003	0	?	?	?	Singh UB	New Delhi
IND022003037442	1	¢¢¢£££££££¢¢¢¢¢¢¢¢¢¢¢¢££££££££££££¢¢¢¢¢¢¢¢¢	700377740003771					288					CAS2	IND	IND	2003	0	?	?	?	Singh UB	New Delhi
IND022003037445	1	¢¢¢££££¢¢¢¢¢¢¢¢¢¢¢¢¢¢¢££££££££££££¢¢¢¢¢¢¢¢¢	703777740003771					26					CAS1-Delhi	IND	IND	2003	0	?	?	?	Singh UB	New Delhi
IND022003037447	1	¢¢¢£££££££¢¢¢¢¢¢¢¢¢¢¢¢££££££££££££¢¢¢¢¢¢¢¢¢	700377740003771					288					CAS2	IND	IND	2003	0	?	?	?	Singh UB	New Delhi
IND022003037451	1	¢¢¢££££¢¢¢¢¢¢¢¢¢¢¢¢¢¢¢££££££££££££¢¢¢¢¢¢¢¢¢	703777740003771					26					CAS1-Delhi	IND	IND	2003	0	?	?	?	Singh UB	New Delhi
IND022003037452	1	¢¢¢£££££££¢¢¢¢¢¢¢¢¢¢¢¢££££££££££££¢¢¢¢¢¢¢¢¢	700377740003771					288					CAS2	IND	IND	2003	0	?	?	?	Singh UB	New Delhi
IND022003037453	1	¢¢¢££££¢¢¢¢¢£¢£¢¢¢¢¢¢¢££££££££££££¢¢¢¢¢¢¢¢¢	703727740003771					Orphan					CAS1-Delhi	?	IND	2003	0	?	?	?	Singh UB	New Delhi
IND022003037458	1	¢¢¢££££¢¢¢¢¢¢¢¢¢¢¢££££££££££££££££¢¢¢¢¢¢¢¢¢	703777000003771					1951					CAS1-Delhi	IND	IND	2003	0	?	?	?	Singh UB	New Delhi
IND022003037459	1	¢¢¢££££¢££££££££££££££££££££££££££££¢¢¢¢¢¢¢	702000000000771					Orphan					CAS	IND	IND	2003	0	?	?	?	Singh UB	New Delhi
IND022003037461	1	¢¢¢££££¢¢¢¢¢¢¢¢¢¢¢¢¢¢¢££££££££££££¢¢¢¢¢¢¢¢¢	703777740003771					26					CAS1-Delhi	IND	IND	2003	0	?	?	?	Singh UB	New Delhi
IND022003037496	1	¢¢¢££££¢¢¢¢¢¢¢¢¢¢¢¢¢£££££££££££££££¢¢¢¢¢¢¢¢	703777600001771					356					CAS1-Delhi	?	IND	2003	0	?	?	?	Singh UB	New Delhi
IND022003037514	1	¢¢¢££££¢¢¢¢¢¢¢¢¢¢¢¢¢¢¢££££££££££££¢¢££¢¢¢¢¢	703777740003171					25					CAS1-Delhi	IND	IND	2003	0	?	?	?	Singh UB	New Delhi
NLD02000IN37565	1	¢¢¢£££££££¢¢¢¢¢¢¢¢¢¢¢¢££££££££££££¢¢¢¢¢¢¢¢¢	700377740003771					288					CAS2	?	NLD		0	?	?	?	Kremer K	?
NLD029500437611	1	¢¢¢££££¢¢£¢¢¢¢¢¢¢¢¢££££££££££££££££¢¢¢¢¢¢¢¢	703377400001771					21					CAS1-Kili	?	NLD		0	?	?	?	Kremer K	Amsterdam
NLD029502237626	1	¢¢¢££££¢¢¢¢¢¢¢¢¢¢¢¢¢¢¢££££££££££££¢¢¢¢¢¢¢¢¢	703777740003771					26					CAS1-Delhi	?	NLD		0	?	?	?	Kremer K	Amsterdam
NLD030016437709	1	¢¢¢££££¢¢¢¢¢¢¢¢¢¢¢¢¢¢¢££££££££££££¢¢££££¢¢¢	703777740003031					24					CAS1-Delhi	?	NLD		0	?	?	?	Kremer K	Amsterdam
NLD030016637712	1	¢¢¢££££¢¢£¢¢¢¢¢¢¢¢¢££££££££££££££££¢¢¢¢¢¢¢¢	703377400001771					21					CAS1-Kili	?	NLD		0	?	?	?	Kremer K	Amsterdam
NLD030017637725	1	¢¢¢££££¢¢£¢¢¢¢¢¢¢¢¢££££££££££££££££¢¢¢¢¢¢¢¢	703377400001771					21					CAS1-Kili	?	NLD		0	?	?	?	Kremer K	Amsterdam
NLD039400637796	1	¢¢¢££££¢¢¢¢¢¢¢¢¢¢¢¢££££££££££££££££¢¢¢¢¢¢¢¢	703777400001771					22					CAS1-Delhi	?	NLD		0	?	?	?	Kremer K	Amsterdam
NLD039400837802	1	¢¢¢££££¢¢¢¢¢¢¢¢¢¢¢¢¢¢¢££££££££££££¢¢¢¢¢¢¢¢¢	703777740003771	226425173532			32235	26	405			16	CAS1-Delhi	?	NLD		0	?	?	?	Kremer K	Amsterdam
NLD039401337815	1	¢¢¢££££¢¢¢¢¢¢¢¢¢¢¢¢¢¢¢££££££££££££¢¢¢¢¢¢¢¢¢	703777740003771					26					CAS1-Delhi	?	NLD		0	?	?	?	Kremer K	Amsterdam
NLD039401837830	1	¢¢¢££££¢¢££¢¢¢¢¢¢¢¢££££££££££££££££¢¢¢¢¢¢¢¢	703177400001771					703					CAS1-Kili	?	NLD		0	?	?	?	Kremer K	Amsterdam
NLD039401937833	1	¢¢¢£££££££££¢¢¢¢¢¢¢¢¢¢££££££££££££¢¢¢¢¢¢¢¢¢	700077740003771					3368					CAS2	?	NLD		0	?	?	?	Kremer K	Amsterdam
NLD039402037836	1	¢¢¢££££¢¢£¢¢¢¢¢¢¢¢¢££££££££££££££££¢¢¢¢¢¢¢¢	703377400001771					21					CAS1-Kili	?	NLD		0	?	?	?	Kremer K	Amsterdam
NLD040017837960	1	¢¢¢££££¢¢¢¢¢¢¢£¢¢¢¢¢¢¢££££££££££££¢¢¢¢¢¢¢¢¢	703767740003771					141					CAS1-Delhi	?	NLD		0	?	?	?	Kremer K	Amsterdam
[truncated: 1,771 more rows]
