# Supplementary material for: Two tales: Worldwide distribution of Central Asian (CAS) versus ancestral East-African Indian (EAI) lineages of Mycobacterium tuberculosis underlines a remarkable cleavage for phylogeographical, epidemiological and demographical characteristics
Source: PLoS One. 2019 Jul 12;14(7):e0219706. doi: 10.1371/journal.pone.0219706 (PMC6625721; doi:10.1371/journal.pone.0219706)
Supplement: S2 Table — (XLS) [file pone.0219706.s015.xls]

## Sheet: new sheet
IsoNumber	Nb Strains	Spoligotype Binary	Spoligotype Octal	12-loci MIRU	15-loci MIRU	24-loci MIRU	VNTR	SIT	12-MIT	15-MIT	24-MIT	VIT	Clade	Origin Country	Isolation Country	Year	Drug Resistance	Sex	Age	HIV	Investigator	City of Isolation
DNK02199304323	1	£££¢¢¢¢¢¢¢¢¢¢¢¢¢¢¢¢¢¢¢¢¢¢¢¢¢££££¢£¢¢¢¢¢£¢¢¢	077777777413731					6					EAI1-SOM	SOM	DNK	1993	0	?	?	?	Lillebaek T	Copenhagen
DNK02199404366	1	£££¢¢¢¢¢¢¢¢¢¢¢¢¢¢¢¢¢¢¢¢¢¢¢¢¢££££¢£¢¢¢¢¢£¢¢¢	077777777413731					6					EAI1-SOM	SOM	DNK	1994	0	?	?	?	Lillebaek T	Copenhagen
DNK02199604432	1	£££¢¢¢¢¢¢¢¢¢¢¢¢¢¢¢¢¢¢¢¢¢¢¢¢¢££££¢£¢¢¢¢¢£¢¢¢	077777777413731					6					EAI1-SOM	SOM	DNK	1996	0	?	?	?	Lillebaek T	Copenhagen
DNK02199604453	1	£££¢¢¢¢¢¢¢¢¢¢¢¢¢¢¢¢¢¢¢¢¢¢¢¢¢££££¢£¢¢¢¢¢£¢¢¢	077777777413731					6					EAI1-SOM	SOM	DNK	1996	0	?	?	?	Lillebaek T	Copenhagen
DNK02199604482	1	£££¢¢¢¢¢¢¢¢¢¢¢¢¢¢¢¢¢¢¢¢¢¢¢¢¢££££¢£¢¢¢¢¢£¢¢¢	077777777413731					6					EAI1-SOM	SOM	DNK	1996	0	?	?	?	Lillebaek T	Copenhagen
DNK02199704553	1	£££¢¢¢¢¢¢¢¢¢¢¢¢¢¢¢¢¢¢¢¢¢¢¢¢¢££££¢£¢¢¢¢¢£¢¢¢	077777777413731					6					EAI1-SOM	SOM	DNK	1997	0	?	?	?	Lillebaek T	Copenhagen
DNK02199804606	1	£££¢¢¢¢¢¢¢¢¢¢¢¢¢¢¢¢¢¢¢¢¢¢¢¢¢££££¢£¢¢¢¢¢£¢¢¢	077777777413731					6					EAI1-SOM	SOM	DNK	1998	0	?	?	?	Lillebaek T	Copenhagen
DNK02199804608	1	£££¢¢¢¢¢¢¢¢¢¢¢¢¢¢¢¢¢¢¢¢¢¢¢¢¢££££¢£¢¢¢¢¢£¢¢¢	077777777413731					6					EAI1-SOM	SOM	DNK	1998	0	?	?	?	Lillebaek T	Copenhagen
DNK02199804622	1	£££¢¢¢¢¢¢¢¢¢¢¢¢¢¢¢¢¢¢¢¢¢¢¢¢¢££££¢£¢¢¢¢¢£¢¢¢	077777777413731					6					EAI1-SOM	SOM	DNK	1998	0	?	?	?	Lillebaek T	Copenhagen
DNK02199904629	1	£££¢¢¢¢¢¢¢¢¢¢¢¢¢¢¢¢¢¢¢¢¢¢¢¢¢££££¢£¢¢¢¢¢£¢¢¢	077777777413731					6					EAI1-SOM	SOM	DNK	1999	0	?	?	?	Lillebaek T	Copenhagen
DNK02199904642	1	£££¢¢¢¢¢¢¢¢¢¢¢¢¢¢¢¢¢¢¢¢¢¢¢¢¢££££¢£¢¢¢¢¢£¢¢¢	077777777413731					6					EAI1-SOM	SOM	DNK	1999	0	?	?	?	Lillebaek T	Copenhagen
DNK02200004688	1	£££¢¢¢¢¢¢¢¢¢¢¢¢¢¢¢¢¢¢¢¢¢¢¢¢¢££££¢£¢¢¢¢¢£¢¢¢	077777777413731					6					EAI1-SOM	SOM	DNK	2000	0	?	?	?	Lillebaek T	Copenhagen
DNK02200104708	1	£££¢¢¢¢¢¢¢¢¢¢¢¢¢¢¢¢¢¢¢¢¢¢¢¢¢££££¢£¢¢¢¢¢£¢¢¢	077777777413731					6					EAI1-SOM	SOM	DNK	2001	0	?	?	?	Lillebaek T	Copenhagen
ETH01201007844	1	£££¢¢¢¢¢¢¢¢¢¢¢¢¢¢¢¢¢¢¢¢¢¢¢¢¢££££¢£¢¢¢¢¢£¢¢¢	077777777413731					6					EAI1-SOM	?	ETH	2010	0	?	?	?	Aseffa A	Negele
NLD010016811850	1	£££¢¢¢¢¢¢¢¢¢¢¢¢¢¢¢¢¢¢¢¢¢¢¢¢¢££££¢£¢¢¢¢¢£¢¢¢	077777777413731					6					EAI1-SOM	?	NLD		0	?	?	?	Van der Zanden AG	Amsterdam
SWE071998316541	1	£££¢¢¢¢¢¢¢¢¢¢¢¢¢¢¢¢¢¢¢¢¢¢¢¢¢££££¢£¢¢¢¢¢£¢¢¢	077777777413731					6					EAI1-SOM	SOM	SWE	1998	3	M	8	?	Ghebremichael S	Stockholm
SWE072000316599	1	£££¢¢¢¢¢¢¢¢¢¢¢¢¢¢¢¢¢¢¢¢¢¢¢¢¢££££¢£¢¢¢¢¢£¢¢¢	077777777413731					6					EAI1-SOM	SOM	SWE	2000	3	M	35	?	Ghebremichael S	Stockholm
SWE072002316680	1	£££¢¢¢¢¢¢¢¢¢¢¢¢¢¢¢¢¢¢¢¢¢¢¢¢¢££££¢£¢¢¢¢¢£¢¢¢	077777777413731					6					EAI1-SOM	SOM	SWE	2002	3	M	30	?	Ghebremichael S	Stockholm
NZL011998018003	1	£££¢¢¢¢¢¢¢¢¢¢¢¢¢¢¢¢¢¢¢¢¢¢¢¢¢££££¢£¢¢¢¢¢£¢¢¢	077777777413731					6					EAI1-SOM	?	NZL	1998	0	?	?	?	Driscoll J	Wellington
USA011998018268	4	£££¢¢¢¢¢¢¢¢¢¢¢¢¢¢¢¢¢¢¢¢¢¢¢¢¢££££¢£¢¢¢¢¢£¢¢¢	077777777413731					6					EAI1-SOM	?	USA	1998	0	?	?	?	Driscoll J	New York City
NZL012003021523	1	£££¢¢¢¢¢¢¢¢¢¢¢¢¢¢¢¢¢¢¢¢¢¢¢¢¢££££¢£¢¢¢¢¢£¢¢¢	077777777413731					6					EAI1-SOM	?	NZL	2003	0	?	?	?	Vaughan A	Wellington
GBR010000021670	3	£££¢¢¢¢¢¢¢¢¢¢¢¢¢¢¢¢¢¢¢¢¢¢¢¢¢££££¢£¢¢¢¢¢£¢¢¢	077777777413731					6					EAI1-SOM	?	GBR		0	?	?	?	Dale J	London
GBR021997024921	1	£££¢¢¢¢¢¢¢¢¢¢¢¢¢¢¢¢¢¢¢¢¢¢¢¢¢££££¢£¢¢¢¢¢£¢¢¢	077777777413731					6					EAI1-SOM	?	GBR	1997	0	?	?	?	Goyal M	London
MYS022003031293	1	£££¢¢¢¢¢¢¢¢¢¢¢¢¢¢¢¢¢¢¢¢¢¢¢¢¢££££¢£¢¢¢¢¢£¢¢¢	077777777413731					6					EAI1-SOM	?	MYS	2003	0	?	?	?	Cheong S	Kuala Lumpur
USA010000033507	1	£££¢¢¢¢¢¢¢¢¢¢¢¢¢¢¢¢¢¢¢¢¢¢¢¢¢££££¢£¢¢¢¢¢£¢¢¢	077777777413731	224326326513				6	Orphan				EAI1-SOM	?	USA		0	?	?	?	Kurepina NE	New York City
USA010000033508	1	£££¢¢¢¢¢¢¢¢¢¢¢¢¢¢¢¢¢¢¢¢¢¢¢¢¢££££¢£¢¢¢¢¢£¢¢¢	077777777413731	254326323513				6	639				EAI1-SOM	?	USA		0	?	?	?	Kurepina NE	New York City
USA010000033509	1	£££¢¢¢¢¢¢¢¢¢¢¢¢¢¢¢¢¢¢¢¢¢¢¢¢¢££££¢£¢¢¢¢¢£¢¢¢	077777777413731	254326323513				6	639				EAI1-SOM	?	USA		0	?	?	?	Kurepina NE	New York City
IND022003036960	1	£££¢¢¢¢¢¢¢¢¢¢¢¢¢¢¢¢¢¢¢¢¢¢¢¢¢££££¢£¢¢¢¢¢£¢¢¢	077777777413731					6					EAI1-SOM	IND	IND	2003	0	?	?	?	Singh UB	New Delhi
NLD039601937918	1	£££¢¢¢¢¢¢¢¢¢¢¢¢¢¢¢¢¢¢¢¢¢¢¢¢¢££££¢£¢¢¢¢¢£¢¢¢	077777777413731					6					EAI1-SOM	?	NLD		0	?	?	?	Kremer K	Amsterdam
NLD059400938036	1	£££¢¢¢¢¢¢¢¢¢¢¢¢¢¢¢¢¢¢¢¢¢¢¢¢¢££££¢£¢¢¢¢¢£¢¢¢	077777777413731					6					EAI1-SOM	?	NLD		0	?	?	?	Kremer K	Amsterdam
NLD060018238150	1	£££¢¢¢¢¢¢¢¢¢¢¢¢¢¢¢¢¢¢¢¢¢¢¢¢¢££££¢£¢¢¢¢¢£¢¢¢	077777777413731					6					EAI1-SOM	?	NLD		0	?	?	?	Kremer K	Amsterdam
NLD090017338191	1	£££¢¢¢¢¢¢¢¢¢¢¢¢¢¢¢¢¢¢¢¢¢¢¢¢¢££££¢£¢¢¢¢¢£¢¢¢	077777777413731					6					EAI1-SOM	?	NLD		0	?	?	?	Kremer K	Amsterdam
NLD090018238205	1	£££¢¢¢¢¢¢¢¢¢¢¢¢¢¢¢¢¢¢¢¢¢¢¢¢¢££££¢£¢¢¢¢¢£¢¢¢	077777777413731					6					EAI1-SOM	?	NLD		0	?	?	?	Kremer K	Amsterdam
NLD099601938278	1	£££¢¢¢¢¢¢¢¢¢¢¢¢¢¢¢¢¢¢¢¢¢¢¢¢¢££££¢£¢¢¢¢¢£¢¢¢	077777777413731					6					EAI1-SOM	?	NLD		0	?	?	?	Kremer K	Amsterdam
GBR101999056251	1	£££¢¢¢¢¢¢¢¢¢¢¢¢¢¢¢¢¢¢¢¢¢¢¢¢¢££££¢£¢¢¢¢¢£¢¢¢	077777777413731					6					EAI1-SOM	SOM	GBR	1999	0	?	?	?	Shemko M	London
AUT021999058469	1	£££¢¢¢¢¢¢¢¢¢¢¢¢¢¢¢¢¢¢¢¢¢¢¢¢¢££££¢£¢¢¢¢¢£¢¢¢	077777777413731					6					EAI1-SOM	?	AUT	1999	0	?	?	?	Prodinger WM	Wien
AUT022000058507	2	£££¢¢¢¢¢¢¢¢¢¢¢¢¢¢¢¢¢¢¢¢¢¢¢¢¢££££¢£¢¢¢¢¢£¢¢¢	077777777413731					6					EAI1-SOM	?	AUT	2000	0	?	?	?	Prodinger WM	Wien
SWE031995066653	1	£££¢¢¢¢¢¢¢¢¢¢¢¢¢¢¢¢¢¢¢¢¢¢¢¢¢££££¢£¢¢¢¢¢£¢¢¢	077777777413731					6					EAI1-SOM	?	SWE	1995	0	?	?	?	Koivula T	Stockholm
SWE031998066755	1	£££¢¢¢¢¢¢¢¢¢¢¢¢¢¢¢¢¢¢¢¢¢¢¢¢¢££££¢£¢¢¢¢¢£¢¢¢	077777777413731					6					EAI1-SOM	?	SWE	1998	0	?	?	?	Koivula T	Stockholm
SWE031998066756	1	£££¢¢¢¢¢¢¢¢¢¢¢¢¢¢¢¢¢¢¢¢¢¢¢¢¢££££¢£¢¢¢¢¢£¢¢¢	077777777413731					6					EAI1-SOM	?	SWE	1998	0	?	?	?	Koivula T	Stockholm
SWE031998066757	1	£££¢¢¢¢¢¢¢¢¢¢¢¢¢¢¢¢¢¢¢¢¢¢¢¢¢££££¢£¢¢¢¢¢£¢¢¢	077777777413731					6					EAI1-SOM	?	SWE	1998	0	?	?	?	Koivula T	Stockholm
IND112003370647	1	£££¢¢¢¢¢¢¢¢¢¢¢¢¢¢¢¢¢¢¢¢¢¢¢¢¢££££¢£¢¢¢¢¢£¢¢¢	077777777413731	254326323513			922--	6	639			Orphan	EAI1-SOM	?	IND	2003	3	F	47	?	Joseph BV	Trivandrum
IND112003470691	1	£££¢¢¢¢¢¢¢¢¢¢¢¢¢¢¢¢¢¢¢¢¢¢¢¢¢££££¢£¢¢¢¢¢£¢¢¢	077777777413731	254326323513			944--	6	639			Orphan	EAI1-SOM	?	IND	2003	4	M	56	?	Joseph BV	Trivandrum
IND112005170699	1	£££¢¢¢¢¢¢¢¢¢¢¢¢¢¢¢¢¢¢¢¢¢¢¢¢¢££££¢£¢¢¢¢¢£¢¢¢	077777777413731	254326323512			913--	6	Orphan			Orphan	EAI1-SOM	?	IND	2005	1	M	33	?	Joseph BV	Trivandrum
IND112001372078	1	£££¢¢¢¢¢¢¢¢¢¢¢¢¢¢¢¢¢¢¢¢¢¢¢¢¢££££¢£¢¢¢¢¢£¢¢¢	077777777413731	254326323513			924--	6	639			Orphan	EAI1-SOM	?	IND	2001	3	?	?	?	Joseph BV	Trivandrum
OMN012006173521	1	£££¢¢¢¢¢¢¢¢¢¢¢¢¢¢¢¢¢¢¢¢¢¢¢¢¢££££¢£¢¢¢¢¢£¢¢¢	077777777413731					6					EAI1-SOM	OMN	OMN	2006	1	M	35	?	Singh, J. P. N./Al Busaidy, S.	Muscat
OMN012007373716	1	£££¢¢¢¢¢¢¢¢¢¢¢¢¢¢¢¢¢¢¢¢¢¢¢¢¢££££¢£¢¢¢¢¢£¢¢¢	077777777413731					6					EAI1-SOM	OMN	OMN	2007	3	M	55	?	Singh, J. P. N./Al Busaidy, S.	Dakhiliyah
OMN012008173834	1	£££¢¢¢¢¢¢¢¢¢¢¢¢¢¢¢¢¢¢¢¢¢¢¢¢¢££££¢£¢¢¢¢¢£¢¢¢	077777777413731					6					EAI1-SOM	OMN	OMN	2008	1	M	19	?	Singh, J. P. N./Al Busaidy, S.	Dhofar
OMN012009174061	1	£££¢¢¢¢¢¢¢¢¢¢¢¢¢¢¢¢¢¢¢¢¢¢¢¢¢££££¢£¢¢¢¢¢£¢¢¢	077777777413731					6					EAI1-SOM	OMN	OMN	2009	1	M	37	?	Singh, J. P. N./Al Busaidy, S.	Dhofar
MMR012002177017	1	£££¢¢¢¢¢¢¢¢¢¢¢¢¢¢¢¢¢¢¢¢¢¢¢¢¢££££¢£¢¢¢¢¢£¢¢¢	077777777413731		532243837512422			6		Orphan			EAI1-SOM	MMR	MMR	2002	1	M	39	?	Stavrum R, Grewal HM	Yangon
MMR012002377035	1	£££¢¢¢¢¢¢¢¢¢¢¢¢¢¢¢¢¢¢¢¢¢¢¢¢¢££££¢£¢¢¢¢¢£¢¢¢	077777777413731		532233837512522			6		Orphan			EAI1-SOM	MMR	MMR	2002	3	M	49	?	Stavrum R, Grewal HM	Yangon
DNK02199304337	1	¢££££££££££££¢¢¢¢¢¢¢¢¢¢¢¢¢¢¢££££¢£¢¢¢¢¢¢¢¢¢	400037777413771					8					EAI5	SOM	DNK	1993	0	?	?	?	Lillebaek T	Copenhagen
DNK02199504388	1	¢££££££££££££¢¢¢¢¢¢¢¢¢¢¢¢¢¢¢££££¢£¢¢¢¢¢¢¢¢¢	400037777413771					8					EAI5	SOM	DNK	1995	0	?	?	?	Lillebaek T	Copenhagen
DNK02199504410	1	¢££££££££££££¢¢¢¢¢¢¢¢¢¢¢¢¢¢¢££££¢£¢¢¢¢¢¢¢¢¢	400037777413771					8					EAI5	DNK	DNK	1995	0	?	?	?	Lillebaek T	Copenhagen
DNK02199504413	1	¢££££££££££££¢¢¢¢¢¢¢¢¢¢¢¢¢¢¢££££¢£¢¢¢¢¢¢¢¢¢	400037777413771					8					EAI5	SOM	DNK	1995	0	?	?	?	Lillebaek T	Copenhagen
DNK02199504429	1	¢££££££££££££¢¢¢¢¢¢¢¢¢¢¢¢¢¢¢££££¢£¢¢¢¢¢¢¢¢¢	400037777413771					8					EAI5	TZA	DNK	1995	0	?	?	?	Lillebaek T	Copenhagen
DNK02199604436	1	¢££££££££££££¢¢¢¢¢¢¢¢¢¢¢¢¢¢¢££££¢£¢¢¢¢¢¢¢¢¢	400037777413771					8					EAI5	SOM	DNK	1996	0	?	?	?	Lillebaek T	Copenhagen
DNK02199704545	1	¢££££££££££££¢¢¢¢¢¢¢¢¢¢¢¢¢¢¢££££¢£¢¢¢¢¢¢¢¢¢	400037777413771					8					EAI5	SOM	DNK	1997	0	?	?	?	Lillebaek T	Copenhagen
DNK02200104706	1	¢££££££££££££¢¢¢¢¢¢¢¢¢¢¢¢¢¢¢££££¢£¢¢¢¢¢¢¢¢¢	400037777413771					8					EAI5	SOM	DNK	2001	0	?	?	?	Lillebaek T	Copenhagen
SAU03000005084	1	¢££££££££££££¢¢¢¢¢¢¢¢¢¢¢¢¢¢¢££££¢£¢¢¢¢¢¢¢¢¢	400037777413771					8					EAI5	?	SAU		0	?	?	?	Sahal A	Riyadh
SAU03200315638	1	¢££££££££££££¢¢¢¢¢¢¢¢¢¢¢¢¢¢¢££££¢£¢¢¢¢¢¢¢¢¢	400037777413771					8					EAI5	?	SAU	2003	1	?	?	?	Sahal A	Taif
SAU03200405938	1	¢££££££££££££¢¢¢¢¢¢¢¢¢¢¢¢¢¢¢££££¢£¢¢¢¢¢¢¢¢¢	400037777413771					8					EAI5	?	SAU	2004	0	?	?	?	Sahal A	Ad Dammam
SAU03200416303	1	¢££££££££££££¢¢¢¢¢¢¢¢¢¢¢¢¢¢¢££££¢£¢¢¢¢¢¢¢¢¢	400037777413771					8					EAI5	SAU	SAU	2004	1	?	?	?	Sahal A	Ad Dammam
SAU03200416365	1	¢££££££££££££¢¢¢¢¢¢¢¢¢¢¢¢¢¢¢££££¢£¢¢¢¢¢¢¢¢¢	400037777413771					8					EAI5	?	SAU	2004	1	?	?	?	Sahal A	Medina
SAU03200516808	1	¢££££££££££££¢¢¢¢¢¢¢¢¢¢¢¢¢¢¢££££¢£¢¢¢¢¢¢¢¢¢	400037777413771					8					EAI5	NPL	SAU	2005	1	?	?	?	Sahal A	Ad Dammam
TZA01200506915	1	¢££££££££££££¢¢¢¢¢¢¢¢¢¢¢¢¢¢¢££££¢£¢¢¢¢¢¢¢¢¢	400037777413771					8					EAI5	TZA	TZA	2005	0	?	?	?	Eldholm V	Dar es Salaam
TZA01200506916	1	¢££££££££££££¢¢¢¢¢¢¢¢¢¢¢¢¢¢¢££££¢£¢¢¢¢¢¢¢¢¢	400037777413771					8					EAI5	TZA	TZA	2005	0	?	?	?	Eldholm V	Dar es Salaam
TZA01200506917	1	¢££££££££££££¢¢¢¢¢¢¢¢¢¢¢¢¢¢¢££££¢£¢¢¢¢¢¢¢¢¢	400037777413771					8					EAI5	TZA	TZA	2005	0	?	?	?	Eldholm V	Dar es Salaam
TZA01200506918	1	¢££££££££££££¢¢¢¢¢¢¢¢¢¢¢¢¢¢¢££££¢£¢¢¢¢¢¢¢¢¢	400037777413771					8					EAI5	TZA	TZA	2005	0	?	?	?	Eldholm V	Dar es Salaam
TZA01200506919	1	¢££££££££££££¢¢¢¢¢¢¢¢¢¢¢¢¢¢¢££££¢£¢¢¢¢¢¢¢¢¢	400037777413771					8					EAI5	TZA	TZA	2005	0	?	?	?	Eldholm V	Dar es Salaam
TZA01200506920	1	¢££££££££££££¢¢¢¢¢¢¢¢¢¢¢¢¢¢¢££££¢£¢¢¢¢¢¢¢¢¢	400037777413771					8					EAI5	TZA	TZA	2005	0	?	?	?	Eldholm V	Dar es Salaam
NLD019402010129	1	¢££££££££££££¢¢¢¢¢¢¢¢¢¢¢¢¢¢¢££££¢£¢¢¢¢¢¢¢¢¢	400037777413771	25432A223633			64466	8	850			83	EAI5	?	NLD		0	?	?	?	Portaels F	?
TZA032005012383	1	¢££££££££££££¢¢¢¢¢¢¢¢¢¢¢¢¢¢¢££££¢£¢¢¢¢¢¢¢¢¢	400037777413771					8					EAI5	TZA	TZA	2005	0	?	?	?	Kibiki GS	Dodoma
TZA032005012440	1	¢££££££££££££¢¢¢¢¢¢¢¢¢¢¢¢¢¢¢££££¢£¢¢¢¢¢¢¢¢¢	400037777413771					8					EAI5	TZA	TZA	2005	0	?	?	?	Kibiki GS	Dodoma
TZA032005012471	1	¢££££££££££££¢¢¢¢¢¢¢¢¢¢¢¢¢¢¢££££¢£¢¢¢¢¢¢¢¢¢	400037777413771					8					EAI5	TZA	TZA	2005	0	?	?	?	Kibiki GS	Dodoma
TUN030000012995	1	¢££££££££££££¢¢¢¢¢¢¢¢¢¢¢¢¢¢¢££££¢£¢¢¢¢¢¢¢¢¢	400037777413771					8					EAI5	USA	TUN		0	?	?	?	Karboul A	Tunis
USA172000014951	1	¢££££££££££££¢¢¢¢¢¢¢¢¢¢¢¢¢¢¢££££¢£¢¢¢¢¢¢¢¢¢	400037777413771	25432A223633				8	850				EAI5	?	USA	2000	0	?	?	?	Kwara A	Washington
USA172000114954	1	¢££££££££££££¢¢¢¢¢¢¢¢¢¢¢¢¢¢¢££££¢£¢¢¢¢¢¢¢¢¢	400037777413771	25432A223633				8	850				EAI5	MEX	USA	2000	1	?	?	?	Kwara A	Providence
USA172000114979	1	¢££££££££££££¢¢¢¢¢¢¢¢¢¢¢¢¢¢¢££££¢£¢¢¢¢¢¢¢¢¢	400037777413771	25432A223633				8	850				EAI5	HTI	USA	2000	1	?	?	?	Kwara A	Providence
USA172001315008	1	¢££££££££££££¢¢¢¢¢¢¢¢¢¢¢¢¢¢¢££££¢£¢¢¢¢¢¢¢¢¢	400037777413771	25432A223633				8	850				EAI5	GTM	USA	2001	3	?	?	?	Kwara A	Providence
IND061998017957	2	¢££££££££££££¢¢¢¢¢¢¢¢¢¢¢¢¢¢¢££££¢£¢¢¢¢¢¢¢¢¢	400037777413771					8					EAI5	?	IND	1998	0	?	?	?	Driscoll J	New Delhi
TUN021998018085	2	¢££££££££££££¢¢¢¢¢¢¢¢¢¢¢¢¢¢¢££££¢£¢¢¢¢¢¢¢¢¢	400037777413771					8					EAI5	?	TUN	1998	0	?	?	?	Driscoll J	Tunis
TUR031998018094	2	¢££££££££££££¢¢¢¢¢¢¢¢¢¢¢¢¢¢¢££££¢£¢¢¢¢¢¢¢¢¢	400037777413771					8					EAI5	?	TUR	1998	0	?	?	?	Driscoll J	Samsun
TZA021998018127	2	¢££££££££££££¢¢¢¢¢¢¢¢¢¢¢¢¢¢¢££££¢£¢¢¢¢¢¢¢¢¢	400037777413771					8					EAI5	?	TZA	1998	0	?	?	?	Driscoll J	Dodoma
USA011998018303	6	¢££££££££££££¢¢¢¢¢¢¢¢¢¢¢¢¢¢¢££££¢£¢¢¢¢¢¢¢¢¢	400037777413771					8					EAI5	?	USA	1998	0	?	?	?	Driscoll J	New York City
ZMB011998020392	8	¢££££££££££££¢¢¢¢¢¢¢¢¢¢¢¢¢¢¢££££¢£¢¢¢¢¢¢¢¢¢	400037777413771					8					EAI5	?	ZMB	1998	0	?	?	?	Driscoll J	Lusaka
GBR010000021593	8	¢££££££££££££¢¢¢¢¢¢¢¢¢¢¢¢¢¢¢££££¢£¢¢¢¢¢¢¢¢¢	400037777413771					8					EAI5	?	GBR		0	?	?	?	Dale J	London
COL012006022753	1	¢££££££££££££¢¢¢¢¢¢¢¢¢¢¢¢¢¢¢££££¢£¢¢¢¢¢¢¢¢¢	400037777413771	254328223633				8	Orphan				EAI5	COL	COL	2006	0	F	37	?	Robledo J	Medellin
COL012006022810	1	¢££££££££££££¢¢¢¢¢¢¢¢¢¢¢¢¢¢¢££££¢£¢¢¢¢¢¢¢¢¢	400037777413771					8					EAI5	COL	COL	2006	0	M	41	?	Robledo J	Medellin
COL012007022917	1	¢££££££££££££¢¢¢¢¢¢¢¢¢¢¢¢¢¢¢££££¢£¢¢¢¢¢¢¢¢¢	400037777413771					8					EAI5	COL	COL	2007	0	M	43	?	Robledo J	Medellin
GBR020Cn0224872	2	¢££££££££££££¢¢¢¢¢¢¢¢¢¢¢¢¢¢¢££££¢£¢¢¢¢¢¢¢¢¢	400037777413771					8					EAI5	?	GBR		0	?	?	?	Goyal M	London
USA230000025326	1	¢££££££££££££¢¢¢¢¢¢¢¢¢¢¢¢¢¢¢££££¢£¢¢¢¢¢¢¢¢¢	400037777413771					8					EAI5	COM	USA		0	?	?	?	Gagneux S	Washington
USA192005128767	1	¢££££££££££££¢¢¢¢¢¢¢¢¢¢¢¢¢¢¢££££¢£¢¢¢¢¢¢¢¢¢	400037777413771	21432a223633				8	Orphan				EAI5	MEX	USA	2005	1	?	?	?	Counter M	Dayton
MYS022002031105	1	¢££££££££££££¢¢¢¢¢¢¢¢¢¢¢¢¢¢¢££££¢£¢¢¢¢¢¢¢¢¢	400037777413771					8					EAI5	MYS	MYS	2002	0	?	?	?	Cheong S	Kuala Lumpur
USA141993032662	1	¢££££££££££££¢¢¢¢¢¢¢¢¢¢¢¢¢¢¢££££¢£¢¢¢¢¢¢¢¢¢	400037777413771					8					EAI5	?	USA	1993	0	?	?	?	Quitugua TN	Washington
USA141995032793	1	¢££££££££££££¢¢¢¢¢¢¢¢¢¢¢¢¢¢¢££££¢£¢¢¢¢¢¢¢¢¢	400037777413771					8					EAI5	?	USA	1995	0	?	?	?	Quitugua TN	Washington
USA141997032936	1	¢££££££££££££¢¢¢¢¢¢¢¢¢¢¢¢¢¢¢££££¢£¢¢¢¢¢¢¢¢¢	400037777413771					8					EAI5	?	USA	1997	0	?	?	?	Quitugua TN	Washington
USA141998033076	1	¢££££££££££££¢¢¢¢¢¢¢¢¢¢¢¢¢¢¢££££¢£¢¢¢¢¢¢¢¢¢	400037777413771					8					EAI5	?	USA	1998	0	?	?	?	Quitugua TN	Washington
USA141998033100	1	¢££££££££££££¢¢¢¢¢¢¢¢¢¢¢¢¢¢¢££££¢£¢¢¢¢¢¢¢¢¢	400037777413771					8					EAI5	?	USA	1998	0	?	?	?	Quitugua TN	Washington
USA141999033131	1	¢££££££££££££¢¢¢¢¢¢¢¢¢¢¢¢¢¢¢££££¢£¢¢¢¢¢¢¢¢¢	400037777413771					8					EAI5	?	USA	1999	0	?	?	?	Quitugua TN	Washington
USA141999033149	1	¢££££££££££££¢¢¢¢¢¢¢¢¢¢¢¢¢¢¢££££¢£¢¢¢¢¢¢¢¢¢	400037777413771					8					EAI5	?	USA	1999	0	?	?	?	Quitugua TN	Washington
USA141999033161	1	¢££££££££££££¢¢¢¢¢¢¢¢¢¢¢¢¢¢¢££££¢£¢¢¢¢¢¢¢¢¢	400037777413771					8					EAI5	?	USA	1999	0	?	?	?	Quitugua TN	Washington
USA010000033546	1	¢££££££££££££¢¢¢¢¢¢¢¢¢¢¢¢¢¢¢££££¢£¢¢¢¢¢¢¢¢¢	400037777413771	25432A223623				8	Orphan				EAI5	?	USA		0	?	?	?	Kurepina NE	New York City
USA010000033547	1	¢££££££££££££¢¢¢¢¢¢¢¢¢¢¢¢¢¢¢££££¢£¢¢¢¢¢¢¢¢¢	400037777413771	22432A223623				8	Orphan				EAI5	?	USA		0	?	?	?	Kurepina NE	New York City
IND022003037025	1	¢££££££££££££¢¢¢¢¢¢¢¢¢¢¢¢¢¢¢££££¢£¢¢¢¢¢¢¢¢¢	400037777413771					8					EAI5	?	IND	2003	0	?	?	?	Singh UB	New Delhi
NLD039402137837	1	¢££££££££££££¢¢¢¢¢¢¢¢¢¢¢¢¢¢¢££££¢£¢¢¢¢¢¢¢¢¢	400037777413771					8					EAI5	?	NLD		0	?	?	?	Kremer K	Amsterdam
NLD109501838353	1	¢££££££££££££¢¢¢¢¢¢¢¢¢¢¢¢¢¢¢££££¢£¢¢¢¢¢¢¢¢¢	400037777413771					8					EAI5	?	NLD		0	?	?	?	Kremer K	Amsterdam
MEX102002039658	1	¢££££££££££££¢¢¢¢¢¢¢¢¢¢¢¢¢¢¢££££¢£¢¢¢¢¢¢¢¢¢	400037777413771					8					EAI5	?	MEX	2002	0	?	?	?	Nava-Aguilera E	Acapulco
MEX102002039659	1	¢££££££££££££¢¢¢¢¢¢¢¢¢¢¢¢¢¢¢££££¢£¢¢¢¢¢¢¢¢¢	400037777413771					8					EAI5	?	MEX	2002	0	?	?	?	Nava-Aguilera E	Acapulco
MEX102002039660	1	¢££££££££££££¢¢¢¢¢¢¢¢¢¢¢¢¢¢¢££££¢£¢¢¢¢¢¢¢¢¢	400037777413771					8					EAI5	?	MEX	2002	0	?	?	?	Nava-Aguilera E	Acapulco
MEX102002039661	1	¢££££££££££££¢¢¢¢¢¢¢¢¢¢¢¢¢¢¢££££¢£¢¢¢¢¢¢¢¢¢	400037777413771					8					EAI5	?	MEX	2002	0	?	?	?	Nava-Aguilera E	Acapulco
MEX102002039662	1	¢££££££££££££¢¢¢¢¢¢¢¢¢¢¢¢¢¢¢££££¢£¢¢¢¢¢¢¢¢¢	400037777413771					8					EAI5	?	MEX	2002	0	?	?	?	Nava-Aguilera E	Acapulco
MEX102002039663	1	¢££££££££££££¢¢¢¢¢¢¢¢¢¢¢¢¢¢¢££££¢£¢¢¢¢¢¢¢¢¢	400037777413771					8					EAI5	?	MEX	2002	0	?	?	?	Nava-Aguilera E	Acapulco
MEX102002039664	1	¢££££££££££££¢¢¢¢¢¢¢¢¢¢¢¢¢¢¢££££¢£¢¢¢¢¢¢¢¢¢	400037777413771					8					EAI5	?	MEX	2002	0	?	?	?	Nava-Aguilera E	Acapulco
MEX102002039665	1	¢££££££££££££¢¢¢¢¢¢¢¢¢¢¢¢¢¢¢££££¢£¢¢¢¢¢¢¢¢¢	400037777413771					8					EAI5	?	MEX	2002	0	?	?	?	Nava-Aguilera E	Acapulco
MEX102002039666	1	¢££££££££££££¢¢¢¢¢¢¢¢¢¢¢¢¢¢¢££££¢£¢¢¢¢¢¢¢¢¢	400037777413771					8					EAI5	?	MEX	2002	0	?	?	?	Nava-Aguilera E	Acapulco
MEX102002039667	1	¢££££££££££££¢¢¢¢¢¢¢¢¢¢¢¢¢¢¢££££¢£¢¢¢¢¢¢¢¢¢	400037777413771					8					EAI5	?	MEX	2002	0	?	?	?	Nava-Aguilera E	Acapulco
MEX102002039668	1	¢££££££££££££¢¢¢¢¢¢¢¢¢¢¢¢¢¢¢££££¢£¢¢¢¢¢¢¢¢¢	400037777413771					8					EAI5	?	MEX	2002	0	?	?	?	Nava-Aguilera E	Acapulco
MEX102002039669	1	¢££££££££££££¢¢¢¢¢¢¢¢¢¢¢¢¢¢¢££££¢£¢¢¢¢¢¢¢¢¢	400037777413771					8					EAI5	?	MEX	2002	0	?	?	?	Nava-Aguilera E	Acapulco
MEX102002039670	1	¢££££££££££££¢¢¢¢¢¢¢¢¢¢¢¢¢¢¢££££¢£¢¢¢¢¢¢¢¢¢	400037777413771					8					EAI5	?	MEX	2002	0	?	?	?	Nava-Aguilera E	Acapulco
MEX102002039671	1	¢££££££££££££¢¢¢¢¢¢¢¢¢¢¢¢¢¢¢££££¢£¢¢¢¢¢¢¢¢¢	400037777413771					8					EAI5	?	MEX	2002	0	?	?	?	Nava-Aguilera E	Acapulco
MEX102002039672	1	¢££££££££££££¢¢¢¢¢¢¢¢¢¢¢¢¢¢¢££££¢£¢¢¢¢¢¢¢¢¢	400037777413771					8					EAI5	?	MEX	2002	0	?	?	?	Nava-Aguilera E	Acapulco
MEX102002039673	1	¢££££££££££££¢¢¢¢¢¢¢¢¢¢¢¢¢¢¢££££¢£¢¢¢¢¢¢¢¢¢	400037777413771					8					EAI5	?	MEX	2002	0	?	?	?	Nava-Aguilera E	Acapulco
MEX102002039674	1	¢££££££££££££¢¢¢¢¢¢¢¢¢¢¢¢¢¢¢££££¢£¢¢¢¢¢¢¢¢¢	400037777413771					8					EAI5	?	MEX	2002	0	?	?	?	Nava-Aguilera E	Acapulco
MEX102002039675	1	¢££££££££££££¢¢¢¢¢¢¢¢¢¢¢¢¢¢¢££££¢£¢¢¢¢¢¢¢¢¢	400037777413771					8					EAI5	?	MEX	2002	0	?	?	?	Nava-Aguilera E	Acapulco
MEX102002039676	1	¢££££££££££££¢¢¢¢¢¢¢¢¢¢¢¢¢¢¢££££¢£¢¢¢¢¢¢¢¢¢	400037777413771					8					EAI5	?	MEX	2002	0	?	?	?	Nava-Aguilera E	Acapulco
MEX102002039677	1	¢££££££££££££¢¢¢¢¢¢¢¢¢¢¢¢¢¢¢££££¢£¢¢¢¢¢¢¢¢¢	400037777413771					8					EAI5	?	MEX	2002	0	?	?	?	Nava-Aguilera E	Acapulco
MEX102002039678	1	¢££££££££££££¢¢¢¢¢¢¢¢¢¢¢¢¢¢¢££££¢£¢¢¢¢¢¢¢¢¢	400037777413771					8					EAI5	?	MEX	2002	0	?	?	?	Nava-Aguilera E	Acapulco
MEX102002039679	1	¢££££££££££££¢¢¢¢¢¢¢¢¢¢¢¢¢¢¢££££¢£¢¢¢¢¢¢¢¢¢	400037777413771					8					EAI5	?	MEX	2002	0	?	?	?	Nava-Aguilera E	Acapulco
MEX102002039680	1	¢££££££££££££¢¢¢¢¢¢¢¢¢¢¢¢¢¢¢££££¢£¢¢¢¢¢¢¢¢¢	400037777413771					8					EAI5	?	MEX	2002	0	?	?	?	Nava-Aguilera E	Acapulco
MEX102002039681	1	¢££££££££££££¢¢¢¢¢¢¢¢¢¢¢¢¢¢¢££££¢£¢¢¢¢¢¢¢¢¢	400037777413771					8					EAI5	?	MEX	2002	0	?	?	?	Nava-Aguilera E	Acapulco
MEX102002039682	1	¢££££££££££££¢¢¢¢¢¢¢¢¢¢¢¢¢¢¢££££¢£¢¢¢¢¢¢¢¢¢	400037777413771					8					EAI5	?	MEX	2002	0	?	?	?	Nava-Aguilera E	Acapulco
MEX102002039683	1	¢££££££££££££¢¢¢¢¢¢¢¢¢¢¢¢¢¢¢££££¢£¢¢¢¢¢¢¢¢¢	400037777413771					8					EAI5	?	MEX	2002	0	?	?	?	Nava-Aguilera E	Acapulco
MEX102002039684	1	¢££££££££££££¢¢¢¢¢¢¢¢¢¢¢¢¢¢¢££££¢£¢¢¢¢¢¢¢¢¢	400037777413771					8					EAI5	?	MEX	2002	0	?	?	?	Nava-Aguilera E	Acapulco
MEX102002039685	1	¢££££££££££££¢¢¢¢¢¢¢¢¢¢¢¢¢¢¢££££¢£¢¢¢¢¢¢¢¢¢	400037777413771					8					EAI5	?	MEX	2002	0	?	?	?	Nava-Aguilera E	Acapulco
MEX102002039686	1	¢££££££££££££¢¢¢¢¢¢¢¢¢¢¢¢¢¢¢££££¢£¢¢¢¢¢¢¢¢¢	400037777413771					8					EAI5	?	MEX	2002	0	?	?	?	Nava-Aguilera E	Acapulco
MEX102002039687	1	¢££££££££££££¢¢¢¢¢¢¢¢¢¢¢¢¢¢¢££££¢£¢¢¢¢¢¢¢¢¢	400037777413771					8					EAI5	?	MEX	2002	0	?	?	?	Nava-Aguilera E	Acapulco
MEX102002039688	1	¢££££££££££££¢¢¢¢¢¢¢¢¢¢¢¢¢¢¢££££¢£¢¢¢¢¢¢¢¢¢	400037777413771					8					EAI5	?	MEX	2002	0	?	?	?	Nava-Aguilera E	Acapulco
BEL062006042030	1	¢££££££££££££¢¢¢¢¢¢¢¢¢¢¢¢¢¢¢££££¢£¢¢¢¢¢¢¢¢¢	400037777413771					8					EAI5	ZMB	BEL	2006	0	M	40	?	Mulenga C	Antwerp
BEL062006042031	1	¢££££££££££££¢¢¢¢¢¢¢¢¢¢¢¢¢¢¢££££¢£¢¢¢¢¢¢¢¢¢	400037777413771					8					EAI5	ZMB	BEL	2006	0	M	39	?	Mulenga C	Antwerp
ZAF052004043549	1	¢££££££££££££¢¢¢¢¢¢¢¢¢¢¢¢¢¢¢££££¢£¢¢¢¢¢¢¢¢¢	400037777413771					8					EAI5	TZA	ZAF	2004	0	?	?	?	Streicher EM_Victor TC	Pretoria
ZAF052004043550	1	¢££££££££££££¢¢¢¢¢¢¢¢¢¢¢¢¢¢¢££££¢£¢¢¢¢¢¢¢¢¢	400037777413771					8					EAI5	TZA	ZAF	2004	0	?	?	?	Streicher EM_Victor TC	Pretoria
ZAF052004043551	1	¢££££££££££££¢¢¢¢¢¢¢¢¢¢¢¢¢¢¢££££¢£¢¢¢¢¢¢¢¢¢	400037777413771					8					EAI5	TZA	ZAF	2004	0	?	?	?	Streicher EM_Victor TC	Pretoria
ZAF052004043552	1	¢££££££££££££¢¢¢¢¢¢¢¢¢¢¢¢¢¢¢££££¢£¢¢¢¢¢¢¢¢¢	400037777413771					8					EAI5	TZA	ZAF	2004	0	?	?	?	Streicher EM_Victor TC	Pretoria
ZAF052004043553	1	¢££££££££££££¢¢¢¢¢¢¢¢¢¢¢¢¢¢¢££££¢£¢¢¢¢¢¢¢¢¢	400037777413771					8					EAI5	TZA	ZAF	2004	0	?	?	?	Streicher EM_Victor TC	Pretoria
ZAF052004043638	1	¢££££££££££££¢¢¢¢¢¢¢¢¢¢¢¢¢¢¢££££¢£¢¢¢¢¢¢¢¢¢	400037777413771					8					EAI5	TZA	ZAF	2004	0	?	?	?	Streicher EM_Victor TC	Pretoria
ITA031997051396	1	¢££££££££££££¢¢¢¢¢¢¢¢¢¢¢¢¢¢¢££££¢£¢¢¢¢¢¢¢¢¢	400037777413771					8					EAI5	?	ITA	1997	0	?	?	?	Gori A	Rome
NOR012001055633	1	¢££££££££££££¢¢¢¢¢¢¢¢¢¢¢¢¢¢¢££££¢£¢¢¢¢¢¢¢¢¢	400037777413771					8					EAI5	SOM	NOR	2001	0	?	?	?	Dahle UR	Oslo
NOR012001055635	1	¢££££££££££££¢¢¢¢¢¢¢¢¢¢¢¢¢¢¢££££¢£¢¢¢¢¢¢¢¢¢	400037777413771					8					EAI5	?	NOR	2001	0	?	?	?	Dahle UR	Oslo
MEX092003256177	1	¢££££££££££££¢¢¢¢¢¢¢¢¢¢¢¢¢¢¢££££¢£¢¢¢¢¢¢¢¢¢	400037777413771	225637234432				8	Orphan				EAI5	?	MEX	2003	2	F	65	?	Martinez-Guarneros A	GUERRERO
MEX092003256178	1	¢££££££££££££¢¢¢¢¢¢¢¢¢¢¢¢¢¢¢££££¢£¢¢¢¢¢¢¢¢¢	400037777413771	26433A223634				8	Orphan				EAI5	?	MEX	2003	2	M	52	?	Martinez-Guarneros A	GUERRERO
MEX092003256228	1	¢££££££££££££¢¢¢¢¢¢¢¢¢¢¢¢¢¢¢££££¢£¢¢¢¢¢¢¢¢¢	400037777413771	223425153322				8	157				EAI5	?	MEX	2003	2	F	38	?	Martinez-Guarneros A	JALISCO
MOZ012008059403	1	¢££££££££££££¢¢¢¢¢¢¢¢¢¢¢¢¢¢¢££££¢£¢¢¢¢¢¢¢¢¢	400037777413771					8					EAI5	MOZ	MOZ	2008	0	F	38	?	Viegas SO	Nampula
MOZ012008059447	1	¢££££££££££££¢¢¢¢¢¢¢¢¢¢¢¢¢¢¢££££¢£¢¢¢¢¢¢¢¢¢	400037777413771					8					EAI5	MOZ	MOZ	2008	0	M	40	?	Viegas SO	Pemba
MOZ012008059477	1	¢££££££££££££¢¢¢¢¢¢¢¢¢¢¢¢¢¢¢££££¢£¢¢¢¢¢¢¢¢¢	400037777413771					8					EAI5	MOZ	MOZ	2008	0	F	38	?	Viegas SO	Pemba
MOZ012008059493	1	¢££££££££££££¢¢¢¢¢¢¢¢¢¢¢¢¢¢¢££££¢£¢¢¢¢¢¢¢¢¢	400037777413771					8					EAI5	MOZ	MOZ	2008	0	M	20	?	Viegas SO	Pemba
MOZ012008059495	1	¢££££££££££££¢¢¢¢¢¢¢¢¢¢¢¢¢¢¢££££¢£¢¢¢¢¢¢¢¢¢	400037777413771					8					EAI5	MOZ	MOZ	2008	0	M	41	?	Viegas SO	Pemba
MOZ012008059500	1	¢££££££££££££¢¢¢¢¢¢¢¢¢¢¢¢¢¢¢££££¢£¢¢¢¢¢¢¢¢¢	400037777413771					8					EAI5	MOZ	MOZ	2008	0	M	32	?	Viegas SO	Pemba
MOZ012008059507	1	¢££££££££££££¢¢¢¢¢¢¢¢¢¢¢¢¢¢¢££££¢£¢¢¢¢¢¢¢¢¢	400037777413771					8					EAI5	MOZ	MOZ	2008	0	M	43	?	Viegas SO	Pemba
MOZ012008059510	1	¢££££££££££££¢¢¢¢¢¢¢¢¢¢¢¢¢¢¢££££¢£¢¢¢¢¢¢¢¢¢	400037777413771					8					EAI5	MOZ	MOZ	2008	0	M	32	?	Viegas SO	Pemba
MOZ012008059512	1	¢££££££££££££¢¢¢¢¢¢¢¢¢¢¢¢¢¢¢££££¢£¢¢¢¢¢¢¢¢¢	400037777413771					8					EAI5	MOZ	MOZ	2008	0	M	32	?	Viegas SO	Pemba
MOZ012008059513	1	¢££££££££££££¢¢¢¢¢¢¢¢¢¢¢¢¢¢¢££££¢£¢¢¢¢¢¢¢¢¢	400037777413771					8					EAI5	MOZ	MOZ	2008	0	M	38	?	Viegas SO	Pemba
MOZ012008059517	1	¢££££££££££££¢¢¢¢¢¢¢¢¢¢¢¢¢¢¢££££¢£¢¢¢¢¢¢¢¢¢	400037777413771					8					EAI5	MOZ	MOZ	2008	0	M	24	?	Viegas SO	Pemba
MOZ012008059518	1	¢££££££££££££¢¢¢¢¢¢¢¢¢¢¢¢¢¢¢££££¢£¢¢¢¢¢¢¢¢¢	400037777413771					8					EAI5	MOZ	MOZ	2008	0	M	60	?	Viegas SO	Pemba
DNK011999062399	8	¢££££££££££££¢¢¢¢¢¢¢¢¢¢¢¢¢¢¢££££¢£¢¢¢¢¢¢¢¢¢	400037777413771					8					EAI5	?	DNK	1999	0	?	?	?	Bauer J	Copenhagen
USA022000064832	7	¢££££££££££££¢¢¢¢¢¢¢¢¢¢¢¢¢¢¢££££¢£¢¢¢¢¢¢¢¢¢	400037777413771					8					EAI5	MEX	USA	2000	0	?	?	?	Soini H	Houston
SWE031999066764	1	¢££££££££££££¢¢¢¢¢¢¢¢¢¢¢¢¢¢¢££££¢£¢¢¢¢¢¢¢¢¢	400037777413771					8					EAI5	?	SWE	1999	0	?	?	?	Koivula T	Stockholm
IND022009269999	1	¢££££££££££££¢¢¢¢¢¢¢¢¢¢¢¢¢¢¢££££¢£¢¢¢¢¢¢¢¢¢	400037777413771					8					EAI5	IND	IND	2009	2	M	28	negative	Singh UB	New Delhi
OMN012005173421	1	¢££££££££££££¢¢¢¢¢¢¢¢¢¢¢¢¢¢¢££££¢£¢¢¢¢¢¢¢¢¢	400037777413771					8					EAI5	OMN	OMN	2005	1	M	25	?	Singh, J. P. N./Al Busaidy, S.	Batinah
OMN012005173423	1	¢££££££££££££¢¢¢¢¢¢¢¢¢¢¢¢¢¢¢££££¢£¢¢¢¢¢¢¢¢¢	400037777413771					8					EAI5	OMN	OMN	2005	1	M	35	?	Singh, J. P. N./Al Busaidy, S.	Muscat
OMN012005173425	1	¢££££££££££££¢¢¢¢¢¢¢¢¢¢¢¢¢¢¢££££¢£¢¢¢¢¢¢¢¢¢	400037777413771					8					EAI5	OMN	OMN	2005	1	F	17	?	Singh, J. P. N./Al Busaidy, S.	Muscat
OMN012005173455	1	¢££££££££££££¢¢¢¢¢¢¢¢¢¢¢¢¢¢¢££££¢£¢¢¢¢¢¢¢¢¢	400037777413771					8					EAI5	OMN	OMN	2005	1	M	43	?	Singh, J. P. N./Al Busaidy, S.	Muscat
OMN012005173465	1	¢££££££££££££¢¢¢¢¢¢¢¢¢¢¢¢¢¢¢££££¢£¢¢¢¢¢¢¢¢¢	400037777413771					8					EAI5	OMN	OMN	2005	1	F	16	?	Singh, J. P. N./Al Busaidy, S.	Batinah
OMN012006173511	1	¢££££££££££££¢¢¢¢¢¢¢¢¢¢¢¢¢¢¢££££¢£¢¢¢¢¢¢¢¢¢	400037777413771					8					EAI5	OMN	OMN	2006	1	F	40	?	Singh, J. P. N./Al Busaidy, S.	Muscat
OMN012006173517	1	¢££££££££££££¢¢¢¢¢¢¢¢¢¢¢¢¢¢¢££££¢£¢¢¢¢¢¢¢¢¢	400037777413771					8					EAI5	OMN	OMN	2006	1	F	55	?	Singh, J. P. N./Al Busaidy, S.	Muscat
OMN012006173527	1	¢££££££££££££¢¢¢¢¢¢¢¢¢¢¢¢¢¢¢££££¢£¢¢¢¢¢¢¢¢¢	400037777413771					8					EAI5	OMN	OMN	2006	1	M	45	?	Singh, J. P. N./Al Busaidy, S.	Sharqiyah
OMN012006173528	1	¢££££££££££££¢¢¢¢¢¢¢¢¢¢¢¢¢¢¢££££¢£¢¢¢¢¢¢¢¢¢	400037777413771					8					EAI5	OMN	OMN	2006	1	F	16	?	Singh, J. P. N./Al Busaidy, S.	Batinah
OMN012007173632	1	¢££££££££££££¢¢¢¢¢¢¢¢¢¢¢¢¢¢¢££££¢£¢¢¢¢¢¢¢¢¢	400037777413771					8					EAI5	OMN	OMN	2007	1	M	21	?	Singh, J. P. N./Al Busaidy, S.	Batinah
OMN012007173655	1	¢££££££££££££¢¢¢¢¢¢¢¢¢¢¢¢¢¢¢££££¢£¢¢¢¢¢¢¢¢¢	400037777413771					8					EAI5	OMN	OMN	2007	1	M	67	?	Singh, J. P. N./Al Busaidy, S.	Dhofar
OMN012007173662	1	¢££££££££££££¢¢¢¢¢¢¢¢¢¢¢¢¢¢¢££££¢£¢¢¢¢¢¢¢¢¢	400037777413771					8					EAI5	OMN	OMN	2007	1	F	21	?	Singh, J. P. N./Al Busaidy, S.	Batinah
OMN012007173671	1	¢££££££££££££¢¢¢¢¢¢¢¢¢¢¢¢¢¢¢££££¢£¢¢¢¢¢¢¢¢¢	400037777413771					8					EAI5	OMN	OMN	2007	1	M	71	?	Singh, J. P. N./Al Busaidy, S.	Dhofar
OMN012007173687	1	¢££££££££££££¢¢¢¢¢¢¢¢¢¢¢¢¢¢¢££££¢£¢¢¢¢¢¢¢¢¢	400037777413771					8					EAI5	OMN	OMN	2007	1	F	28	?	Singh, J. P. N./Al Busaidy, S.	Dhofar
OMN012007173693	1	¢££££££££££££¢¢¢¢¢¢¢¢¢¢¢¢¢¢¢££££¢£¢¢¢¢¢¢¢¢¢	400037777413771					8					EAI5	OMN	OMN	2007	1	M	21	?	Singh, J. P. N./Al Busaidy, S.	Sharqiyah
OMN012008173796	1	¢££££££££££££¢¢¢¢¢¢¢¢¢¢¢¢¢¢¢££££¢£¢¢¢¢¢¢¢¢¢	400037777413771					8					EAI5	OMN	OMN	2008	1	M	62	?	Singh, J. P. N./Al Busaidy, S.	Batinah
OMN012008173801	1	¢££££££££££££¢¢¢¢¢¢¢¢¢¢¢¢¢¢¢££££¢£¢¢¢¢¢¢¢¢¢	400037777413771					8					EAI5	OMN	OMN	2008	1	F	31	?	Singh, J. P. N./Al Busaidy, S.	Muscat
OMN012008173804	1	¢££££££££££££¢¢¢¢¢¢¢¢¢¢¢¢¢¢¢££££¢£¢¢¢¢¢¢¢¢¢	400037777413771					8					EAI5	OMN	OMN	2008	1	M	33	?	Singh, J. P. N./Al Busaidy, S.	Sharqiyah
OMN012008173821	1	¢££££££££££££¢¢¢¢¢¢¢¢¢¢¢¢¢¢¢££££¢£¢¢¢¢¢¢¢¢¢	400037777413771					8					EAI5	OMN	OMN	2008	1	M	28	?	Singh, J. P. N./Al Busaidy, S.	Muscat
OMN012008173826	1	¢££££££££££££¢¢¢¢¢¢¢¢¢¢¢¢¢¢¢££££¢£¢¢¢¢¢¢¢¢¢	400037777413771					8					EAI5	OMN	OMN	2008	1	M	44	?	Singh, J. P. N./Al Busaidy, S.	Muscat
OMN012008173839	1	¢££££££££££££¢¢¢¢¢¢¢¢¢¢¢¢¢¢¢££££¢£¢¢¢¢¢¢¢¢¢	400037777413771					8					EAI5	OMN	OMN	2008	1	M	68	?	Singh, J. P. N./Al Busaidy, S.	Sharqiyah
OMN012009173962	1	¢££££££££££££¢¢¢¢¢¢¢¢¢¢¢¢¢¢¢££££¢£¢¢¢¢¢¢¢¢¢	400037777413771					8					EAI5	OMN	OMN	2009	1	M	70	?	Singh, J. P. N./Al Busaidy, S.	Dhofar
OMN012009173964	1	¢££££££££££££¢¢¢¢¢¢¢¢¢¢¢¢¢¢¢££££¢£¢¢¢¢¢¢¢¢¢	400037777413771					8					EAI5	OMN	OMN	2009	1	M	45	?	Singh, J. P. N./Al Busaidy, S.	Batinah
OMN012009174017	1	¢££££££££££££¢¢¢¢¢¢¢¢¢¢¢¢¢¢¢££££¢£¢¢¢¢¢¢¢¢¢	400037777413771					8					EAI5	OMN	OMN	2009	1	F	19	?	Singh, J. P. N./Al Busaidy, S.	Batinah
OMN012009174021	1	¢££££££££££££¢¢¢¢¢¢¢¢¢¢¢¢¢¢¢££££¢£¢¢¢¢¢¢¢¢¢	400037777413771					8					EAI5	OMN	OMN	2009	1	M	57	?	Singh, J. P. N./Al Busaidy, S.	Dhofar
OMN012009174043	1	¢££££££££££££¢¢¢¢¢¢¢¢¢¢¢¢¢¢¢££££¢£¢¢¢¢¢¢¢¢¢	400037777413771					8					EAI5	OMN	OMN	2009	1	M	72	?	Singh, J. P. N./Al Busaidy, S.	Batinah
OMN012009174048	1	¢££££££££££££¢¢¢¢¢¢¢¢¢¢¢¢¢¢¢££££¢£¢¢¢¢¢¢¢¢¢	400037777413771					8					EAI5	OMN	OMN	2009	1	M	36	?	Singh, J. P. N./Al Busaidy, S.	Muscat
OMN012009174066	1	¢££££££££££££¢¢¢¢¢¢¢¢¢¢¢¢¢¢¢££££¢£¢¢¢¢¢¢¢¢¢	400037777413771					8					EAI5	?	OMN	2009	1	M	32	?	Singh, J. P. N./Al Busaidy, S.	Muscat
OMN012010174179	1	¢££££££££££££¢¢¢¢¢¢¢¢¢¢¢¢¢¢¢££££¢£¢¢¢¢¢¢¢¢¢	400037777413771					8					EAI5	OMN	OMN	2010	1	F	81	?	Singh, J. P. N./Al Busaidy, S.	Muscat
BEL04200301580	1	¢££¢¢¢¢¢¢¢¢¢¢¢¢¢¢¢£¢£¢¢¢¢¢¢¢££££¢£¢¢¢¢¢¢¢¢¢	477777277413771	264326223623			54466	10	835			114	EAI8-MDG	DJI	BEL	2003	0	?	?	?	Fauville-Dufaux M	Brussels
BEL04200301613	1	¢££¢¢¢¢¢¢¢¢¢¢¢¢¢¢¢£¢£¢¢¢¢¢¢¢££££¢£¢¢¢¢¢¢¢¢¢	477777277413771	254326223223			64452	10	Orphan			Orphan	EAI8-MDG	BEL	BEL	2003	0	?	?	?	Fauville-Dufaux M	Brussels
BEL04200301743	1	¢££¢¢¢¢¢¢¢¢¢¢¢¢¢¢¢£¢£¢¢¢¢¢¢¢££££¢£¢¢¢¢¢¢¢¢¢	477777277413771	254326223623			64456	10	848			103	EAI8-MDG	MAR	BEL	2003	0	?	?	?	Fauville-Dufaux M	Brussels
BEL04200301745	1	¢££¢¢¢¢¢¢¢¢¢¢¢¢¢¢¢£¢£¢¢¢¢¢¢¢££££¢£¢¢¢¢¢¢¢¢¢	477777277413771	254326223623			64456	10	848			103	EAI8-MDG	ETH	BEL	2003	0	?	?	?	Fauville-Dufaux M	Brussels
DNK02199304330	1	¢££¢¢¢¢¢¢¢¢¢¢¢¢¢¢¢£¢£¢¢¢¢¢¢¢££££¢£¢¢¢¢¢¢¢¢¢	477777277413771					10					EAI8-MDG	SOM	DNK	1993	0	?	?	?	Lillebaek T	Copenhagen
DNK02199504401	1	¢££¢¢¢¢¢¢¢¢¢¢¢¢¢¢¢£¢£¢¢¢¢¢¢¢££££¢£¢¢¢¢¢¢¢¢¢	477777277413771					10					EAI8-MDG	SOM	DNK	1995	0	?	?	?	Lillebaek T	Copenhagen
DNK02199704494	1	¢££¢¢¢¢¢¢¢¢¢¢¢¢¢¢¢£¢£¢¢¢¢¢¢¢££££¢£¢¢¢¢¢¢¢¢¢	477777277413771					10					EAI8-MDG	SOM	DNK	1997	0	?	?	?	Lillebaek T	Copenhagen
DNK02199704529	1	¢££¢¢¢¢¢¢¢¢¢¢¢¢¢¢¢£¢£¢¢¢¢¢¢¢££££¢£¢¢¢¢¢¢¢¢¢	477777277413771					10					EAI8-MDG	SOM	DNK	1997	0	?	?	?	Lillebaek T	Copenhagen
DNK02199804584	1	¢££¢¢¢¢¢¢¢¢¢¢¢¢¢¢¢£¢£¢¢¢¢¢¢¢££££¢£¢¢¢¢¢¢¢¢¢	477777277413771					10					EAI8-MDG	SOM	DNK	1998	0	?	?	?	Lillebaek T	Copenhagen
DNK02199804609	1	¢££¢¢¢¢¢¢¢¢¢¢¢¢¢¢¢£¢£¢¢¢¢¢¢¢££££¢£¢¢¢¢¢¢¢¢¢	477777277413771					10					EAI8-MDG	SOM	DNK	1998	0	?	?	?	Lillebaek T	Copenhagen
DNK02199804610	1	¢££¢¢¢¢¢¢¢¢¢¢¢¢¢¢¢£¢£¢¢¢¢¢¢¢££££¢£¢¢¢¢¢¢¢¢¢	477777277413771					10					EAI8-MDG	SOM	DNK	1998	0	?	?	?	Lillebaek T	Copenhagen
SAU03200215232	1	¢££¢¢¢¢¢¢¢¢¢¢¢¢¢¢¢£¢£¢¢¢¢¢¢¢££££¢£¢¢¢¢¢¢¢¢¢	477777277413771					10					EAI8-MDG	SAU	SAU	2002	1	?	?	?	Sahal A	Riyadh
SAU03200215235	1	¢££¢¢¢¢¢¢¢¢¢¢¢¢¢¢¢£¢£¢¢¢¢¢¢¢££££¢£¢¢¢¢¢¢¢¢¢	477777277413771					10					EAI8-MDG	SAU	SAU	2002	1	?	?	?	Sahal A	Riyadh
SAU03200215252	1	¢££¢¢¢¢¢¢¢¢¢¢¢¢¢¢¢£¢£¢¢¢¢¢¢¢££££¢£¢¢¢¢¢¢¢¢¢	477777277413771					10					EAI8-MDG	SAU	SAU	2002	1	?	?	?	Sahal A	Riyadh
SAU03200215302	1	¢££¢¢¢¢¢¢¢¢¢¢¢¢¢¢¢£¢£¢¢¢¢¢¢¢££££¢£¢¢¢¢¢¢¢¢¢	477777277413771					10					EAI8-MDG	SAU	SAU	2002	1	?	?	?	Sahal A	Riyadh
SAU03200315605	1	¢££¢¢¢¢¢¢¢¢¢¢¢¢¢¢¢£¢£¢¢¢¢¢¢¢££££¢£¢¢¢¢¢¢¢¢¢	477777277413771					10					EAI8-MDG	?	SAU	2003	1	?	?	?	Sahal A	Taif
SAU03200315671	1	¢££¢¢¢¢¢¢¢¢¢¢¢¢¢¢¢£¢£¢¢¢¢¢¢¢££££¢£¢¢¢¢¢¢¢¢¢	477777277413771					10					EAI8-MDG	?	SAU	2003	1	?	?	?	Sahal A	Taif
SAU03200315672	1	¢££¢¢¢¢¢¢¢¢¢¢¢¢¢¢¢£¢£¢¢¢¢¢¢¢££££¢£¢¢¢¢¢¢¢¢¢	477777277413771					10					EAI8-MDG	SAU	SAU	2003	1	?	?	?	Sahal A	Taif
SAU03200416251	1	¢££¢¢¢¢¢¢¢¢¢¢¢¢¢¢¢£¢£¢¢¢¢¢¢¢££££¢£¢¢¢¢¢¢¢¢¢	477777277413771					10					EAI8-MDG	SAU	SAU	2004	1	?	?	?	Sahal A	Ad Dammam
SAU03200416434	1	¢££¢¢¢¢¢¢¢¢¢¢¢¢¢¢¢£¢£¢¢¢¢¢¢¢££££¢£¢¢¢¢¢¢¢¢¢	477777277413771					10					EAI8-MDG	SAU	SAU	2004	1	?	?	?	Sahal A	Taif
SAU03200416435	1	¢££¢¢¢¢¢¢¢¢¢¢¢¢¢¢¢£¢£¢¢¢¢¢¢¢££££¢£¢¢¢¢¢¢¢¢¢	477777277413771					10					EAI8-MDG	SAU	SAU	2004	1	?	?	?	Sahal A	Taif
ETH01200907677	1	¢££¢¢¢¢¢¢¢¢¢¢¢¢¢¢¢£¢£¢¢¢¢¢¢¢££££¢£¢¢¢¢¢¢¢¢¢	477777277413771					10					EAI8-MDG	?	ETH	2009	0	?	?	?	Aseffa A	Filtu
SWE062002110142	1	¢££¢¢¢¢¢¢¢¢¢¢¢¢¢¢¢£¢£¢¢¢¢¢¢¢££££¢£¢¢¢¢¢¢¢¢¢	477777277413771	254326223323				10	Orphan				EAI8-MDG	SOM	SWE	2002	1	F	37	?	Svensson E	Goteborg
SWE062005110334	1	¢££¢¢¢¢¢¢¢¢¢¢¢¢¢¢¢£¢£¢¢¢¢¢¢¢££££¢£¢¢¢¢¢¢¢¢¢	477777277413771	254326221223				10	Orphan				EAI8-MDG	SOM	SWE	2005	1	M	41	?	Svensson E	Goteborg
SWE062005110353	1	¢££¢¢¢¢¢¢¢¢¢¢¢¢¢¢¢£¢£¢¢¢¢¢¢¢££££¢£¢¢¢¢¢¢¢¢¢	477777277413771	264326223623				10	835				EAI8-MDG	SOM	SWE	2005	1	M	41	?	Svensson E	Goteborg
NLD019802412150	1	¢££¢¢¢¢¢¢¢¢¢¢¢¢¢¢¢£¢£¢¢¢¢¢¢¢££££¢£¢¢¢¢¢¢¢¢¢	477777277413771					10					EAI8-MDG	?	NLD		0	?	?	?	Van der Zanden AG	Amsterdam
MWI022003017979	1	¢££¢¢¢¢¢¢¢¢¢¢¢¢¢¢¢£¢£¢¢¢¢¢¢¢££££¢£¢¢¢¢¢¢¢¢¢	477777277413771					10					EAI8-MDG	?	MWI	2003	0	?	?	?	Driscoll J	Lilongwe
GBR010000021607	8	¢££¢¢¢¢¢¢¢¢¢¢¢¢¢¢¢£¢£¢¢¢¢¢¢¢££££¢£¢¢¢¢¢¢¢¢¢	477777277413771					10					EAI8-MDG	?	GBR		0	?	?	?	Dale J	London
ZMB022000023019	1	¢££¢¢¢¢¢¢¢¢¢¢¢¢¢¢¢£¢£¢¢¢¢¢¢¢££££¢£¢¢¢¢¢¢¢¢¢	477777277413771					10					EAI8-MDG	ZMB	ZMB	2000	0	?	?	?	Traore H	Lusaka
GBR020Cn0224874	2	¢££¢¢¢¢¢¢¢¢¢¢¢¢¢¢¢£¢£¢¢¢¢¢¢¢££££¢£¢¢¢¢¢¢¢¢¢	477777277413771					10					EAI8-MDG	?	GBR		0	?	?	?	Goyal M	London
YEM012007025213	1	¢££¢¢¢¢¢¢¢¢¢¢¢¢¢¢¢£¢£¢¢¢¢¢¢¢££££¢£¢¢¢¢¢¢¢¢¢	477777277413771					10					EAI8-MDG	?	YEM	2007	0	?	?	?	Castellanos ME	Sanaa
USA192006128904	1	¢££¢¢¢¢¢¢¢¢¢¢¢¢¢¢¢£¢£¢¢¢¢¢¢¢££££¢£¢¢¢¢¢¢¢¢¢	477777277413771	254326223623				10	848				EAI8-MDG	ETH	USA	2006	1	?	?	?	Counter M	Seattle
FXX011999034013	1	¢££¢¢¢¢¢¢¢¢¢¢¢¢¢¢¢£¢£¢¢¢¢¢¢¢££££¢£¢¢¢¢¢¢¢¢¢	477777277413771					10					EAI8-MDG	?	FRA	1999	0	?	?	?	Gutierrez MC	Paris
FXX011999034065	1	¢££¢¢¢¢¢¢¢¢¢¢¢¢¢¢¢£¢£¢¢¢¢¢¢¢££££¢£¢¢¢¢¢¢¢¢¢	477777277413771					10					EAI8-MDG	?	FRA	1999	0	?	?	?	Gutierrez MC	Paris
FXX011999034079	1	¢££¢¢¢¢¢¢¢¢¢¢¢¢¢¢¢£¢£¢¢¢¢¢¢¢££££¢£¢¢¢¢¢¢¢¢¢	477777277413771					10					EAI8-MDG	?	FRA	1999	0	?	?	?	Gutierrez MC	Paris
NLD020016237575	1	¢££¢¢¢¢¢¢¢¢¢¢¢¢¢¢¢£¢£¢¢¢¢¢¢¢££££¢£¢¢¢¢¢¢¢¢¢	477777277413771					10					EAI8-MDG	?	NLD		0	?	?	?	Kremer K	Amsterdam
NLD029500837614	1	¢££¢¢¢¢¢¢¢¢¢¢¢¢¢¢¢£¢£¢¢¢¢¢¢¢££££¢£¢¢¢¢¢¢¢¢¢	477777277413771					10					EAI8-MDG	?	NLD		0	?	?	?	Kremer K	Amsterdam
NLD029700537650	1	¢££¢¢¢¢¢¢¢¢¢¢¢¢¢¢¢£¢£¢¢¢¢¢¢¢££££¢£¢¢¢¢¢¢¢¢¢	477777277413771					10					EAI8-MDG	?	NLD		0	?	?	?	Kremer K	Amsterdam
NLD030018237749	1	¢££¢¢¢¢¢¢¢¢¢¢¢¢¢¢¢£¢£¢¢¢¢¢¢¢££££¢£¢¢¢¢¢¢¢¢¢	477777277413771					10					EAI8-MDG	?	NLD		0	?	?	?	Kremer K	Amsterdam
NLD039401837832	1	¢££¢¢¢¢¢¢¢¢¢¢¢¢¢¢¢£¢£¢¢¢¢¢¢¢££££¢£¢¢¢¢¢¢¢¢¢	477777277413771					10					EAI8-MDG	?	NLD		0	?	?	?	Kremer K	Amsterdam
NLD039501137859	1	¢££¢¢¢¢¢¢¢¢¢¢¢¢¢¢¢£¢£¢¢¢¢¢¢¢££££¢£¢¢¢¢¢¢¢¢¢	477777277413771					10					EAI8-MDG	?	NLD		0	?	?	?	Kremer K	Amsterdam
NLD039501137860	1	¢££¢¢¢¢¢¢¢¢¢¢¢¢¢¢¢£¢£¢¢¢¢¢¢¢££££¢£¢¢¢¢¢¢¢¢¢	477777277413771					10					EAI8-MDG	?	NLD		0	?	?	?	Kremer K	Amsterdam
NLD039600537885	1	¢££¢¢¢¢¢¢¢¢¢¢¢¢¢¢¢£¢£¢¢¢¢¢¢¢££££¢£¢¢¢¢¢¢¢¢¢	477777277413771					10					EAI8-MDG	?	NLD		0	?	?	?	Kremer K	Amsterdam
NLD039700737928	1	¢££¢¢¢¢¢¢¢¢¢¢¢¢¢¢¢£¢£¢¢¢¢¢¢¢££££¢£¢¢¢¢¢¢¢¢¢	477777277413771					10					EAI8-MDG	?	NLD		0	?	?	?	Kremer K	Amsterdam
NLD039701037936	1	¢££¢¢¢¢¢¢¢¢¢¢¢¢¢¢¢£¢£¢¢¢¢¢¢¢££££¢£¢¢¢¢¢¢¢¢¢	477777277413771					10					EAI8-MDG	?	NLD		0	?	?	?	Kremer K	Amsterdam
NLD059401338040	1	¢££¢¢¢¢¢¢¢¢¢¢¢¢¢¢¢£¢£¢¢¢¢¢¢¢££££¢£¢¢¢¢¢¢¢¢¢	477777277413771					10					EAI8-MDG	?	NLD		0	?	?	?	Kremer K	Amsterdam
NLD059401438043	1	¢££¢¢¢¢¢¢¢¢¢¢¢¢¢¢¢£¢£¢¢¢¢¢¢¢££££¢£¢¢¢¢¢¢¢¢¢	477777277413771					10					EAI8-MDG	?	NLD		0	?	?	?	Kremer K	Amsterdam
NLD059600638076	1	¢££¢¢¢¢¢¢¢¢¢¢¢¢¢¢¢£¢£¢¢¢¢¢¢¢££££¢£¢¢¢¢¢¢¢¢¢	477777277413771					10					EAI8-MDG	?	NLD		0	?	?	?	Kremer K	Amsterdam
NLD059701338095	1	¢££¢¢¢¢¢¢¢¢¢¢¢¢¢¢¢£¢£¢¢¢¢¢¢¢££££¢£¢¢¢¢¢¢¢¢¢	477777277413771					10					EAI8-MDG	?	NLD		0	?	?	?	Kremer K	Amsterdam
NLD109600738363	1	¢££¢¢¢¢¢¢¢¢¢¢¢¢¢¢¢£¢£¢¢¢¢¢¢¢££££¢£¢¢¢¢¢¢¢¢¢	477777277413771					10					EAI8-MDG	?	NLD		0	?	?	?	Kremer K	Amsterdam
NLD109700438375	1	¢££¢¢¢¢¢¢¢¢¢¢¢¢¢¢¢£¢£¢¢¢¢¢¢¢££££¢£¢¢¢¢¢¢¢¢¢	477777277413771					10					EAI8-MDG	?	NLD		0	?	?	?	Kremer K	Amsterdam
NLD109701238381	1	¢££¢¢¢¢¢¢¢¢¢¢¢¢¢¢¢£¢£¢¢¢¢¢¢¢££££¢£¢¢¢¢¢¢¢¢¢	477777277413771					10					EAI8-MDG	?	NLD		0	?	?	?	Kremer K	Amsterdam
NLD109702038384	1	¢££¢¢¢¢¢¢¢¢¢¢¢¢¢¢¢£¢£¢¢¢¢¢¢¢££££¢£¢¢¢¢¢¢¢¢¢	477777277413771					10					EAI8-MDG	?	NLD		0	?	?	?	Kremer K	Amsterdam
ITA062003040451	1	¢££¢¢¢¢¢¢¢¢¢¢¢¢¢¢¢£¢£¢¢¢¢¢¢¢££££¢£¢¢¢¢¢¢¢¢¢	477777277413771					10					EAI8-MDG	PAK	ITA	2003	0	?	?	?	Garzelli C	Prato
ITA031996051041	1	¢££¢¢¢¢¢¢¢¢¢¢¢¢¢¢¢£¢£¢¢¢¢¢¢¢££££¢£¢¢¢¢¢¢¢¢¢	477777277413771					10					EAI8-MDG	SOM	ITA	1996	0	?	?	?	Gori A	Rome
GBR102000056258	1	¢££¢¢¢¢¢¢¢¢¢¢¢¢¢¢¢£¢£¢¢¢¢¢¢¢££££¢£¢¢¢¢¢¢¢¢¢	477777277413771					10					EAI8-MDG	SOM	GBR	2000	0	?	?	?	Shemko M	London
DNK011999062408	11	¢££¢¢¢¢¢¢¢¢¢¢¢¢¢¢¢£¢£¢¢¢¢¢¢¢££££¢£¢¢¢¢¢¢¢¢¢	477777277413771					10					EAI8-MDG	?	DNK	1999	0	?	?	?	Bauer J	Copenhagen
BEL042005063456	1	¢££¢¢¢¢¢¢¢¢¢¢¢¢¢¢¢£¢£¢¢¢¢¢¢¢££££¢£¢¢¢¢¢¢¢¢¢	477777277413771	264326223623				10	835				EAI8-MDG	KEN	BEL	2005	0	?	?	?	Allix C	Brussels
MDG011999065256	1	¢££¢¢¢¢¢¢¢¢¢¢¢¢¢¢¢£¢£¢¢¢¢¢¢¢££££¢£¢¢¢¢¢¢¢¢¢	477777277413771					10					EAI8-MDG	?	MDG	1999	0	?	?	?	Rasolofo Razanamparany V	Antananarivo
SWE031995066664	1	¢££¢¢¢¢¢¢¢¢¢¢¢¢¢¢¢£¢£¢¢¢¢¢¢¢££££¢£¢¢¢¢¢¢¢¢¢	477777277413771					10					EAI8-MDG	?	SWE	1995	0	?	?	?	Koivula T	Stockholm
SWE031997066704	1	¢££¢¢¢¢¢¢¢¢¢¢¢¢¢¢¢£¢£¢¢¢¢¢¢¢££££¢£¢¢¢¢¢¢¢¢¢	477777277413771					10					EAI8-MDG	?	SWE	1997	0	?	?	?	Koivula T	Stockholm
PSE012010071588	1	¢££¢¢¢¢¢¢¢¢¢¢¢¢¢¢¢£¢£¢¢¢¢¢¢¢££££¢£¢¢¢¢¢¢¢¢¢	477777277413771		644263542502503			10		Orphan			EAI8-MDG	PSE	PSE	2010	0	F	59	?	Ereqat. S	Nablus
OMN012009173998	1	¢££¢¢¢¢¢¢¢¢¢¢¢¢¢¢¢£¢£¢¢¢¢¢¢¢££££¢£¢¢¢¢¢¢¢¢¢	477777277413771					10					EAI8-MDG	OMN	OMN	2009	1	M	59	?	Singh, J. P. N./Al Busaidy, S.	Muscat
OMN012009174032	1	¢££¢¢¢¢¢¢¢¢¢¢¢¢¢¢¢£¢£¢¢¢¢¢¢¢££££¢£¢¢¢¢¢¢¢¢¢	477777277413771					10					EAI8-MDG	OMN	OMN	2009	1	M	70	?	Singh, J. P. N./Al Busaidy, S.	Muscat
OMN012009174069	1	¢££¢¢¢¢¢¢¢¢¢¢¢¢¢¢¢£¢£¢¢¢¢¢¢¢££££¢£¢¢¢¢¢¢¢¢¢	477777277413771					10					EAI8-MDG	OMN	OMN	2009	1	M	54	?	Singh, J. P. N./Al Busaidy, S.	Dhofar
IND0820000487	1	¢££¢¢¢¢¢¢¢¢¢¢¢¢¢¢¢¢¢¢¢¢¢¢¢¢¢££££¢£¢¢£££¢¢¢¢	477777777413071	2332_6223522				11	Orphan				EAI3-IND	?	IND	2000	3	M	18	?	Varma M	New Delhi
IND0820040493	1	¢££¢¢¢¢¢¢¢¢¢¢¢¢¢¢¢¢¢¢¢¢¢¢¢¢¢££££¢£¢¢£££¢¢¢¢	477777777413071	2343_7233321				11	Orphan				EAI3-IND	?	IND	2004	1	M	26	?	Varma M	New Delhi
IND0820040502	1	¢££¢¢¢¢¢¢¢¢¢¢¢¢¢¢¢¢¢¢¢¢¢¢¢¢¢££££¢£¢¢£££¢¢¢¢	477777777413071	2533_6233324				11	Orphan				EAI3-IND	?	IND	2004	2	F	22	?	Varma M	New Delhi
IND0820040504	1	¢££¢¢¢¢¢¢¢¢¢¢¢¢¢¢¢¢¢¢¢¢¢¢¢¢¢££££¢£¢¢£££¢¢¢¢	477777777413071	2532_6323523				11	Orphan				EAI3-IND	?	IND	2004	0	M	28	?	Varma M	New Delhi
IND0820040517	1	¢££¢¢¢¢¢¢¢¢¢¢¢¢¢¢¢¢¢¢¢¢¢¢¢¢¢££££¢£¢¢£££¢¢¢¢	477777777413071	2332_6223433				11	Orphan				EAI3-IND	?	IND	2004	2	M	53	?	Varma M	New Delhi
IND0820040531	1	¢££¢¢¢¢¢¢¢¢¢¢¢¢¢¢¢¢¢¢¢¢¢¢¢¢¢££££¢£¢¢£££¢¢¢¢	477777777413071	2333_7243325				11	Orphan				EAI3-IND	?	IND	2004	0	M	20	?	Varma M	New Delhi
IND0820050544	1	¢££¢¢¢¢¢¢¢¢¢¢¢¢¢¢¢¢¢¢¢¢¢¢¢¢¢££££¢£¢¢£££¢¢¢¢	477777777413071	2632_6243524				11	Orphan				EAI3-IND	?	IND	2005	0	M	50	?	Varma M	New Delhi
IND0820050561	1	¢££¢¢¢¢¢¢¢¢¢¢¢¢¢¢¢¢¢¢¢¢¢¢¢¢¢££££¢£¢¢£££¢¢¢¢	477777777413071	2343_6333324				11	Orphan				EAI3-IND	?	IND	2005	2	M	42	?	Varma M	New Delhi
IND0820050566	1	¢££¢¢¢¢¢¢¢¢¢¢¢¢¢¢¢¢¢¢¢¢¢¢¢¢¢££££¢£¢¢£££¢¢¢¢	477777777413071	1554_6233533				11	Orphan				EAI3-IND	?	IND	2005	0	F	22	?	Varma M	New Delhi
IND0820050575	1	¢££¢¢¢¢¢¢¢¢¢¢¢¢¢¢¢¢¢¢¢¢¢¢¢¢¢££££¢£¢¢£££¢¢¢¢	477777777413071	2364_6324833				11	Orphan				EAI3-IND	?	IND	2005	1	M	30	?	Varma M	New Delhi
IND0820060583	1	¢££¢¢¢¢¢¢¢¢¢¢¢¢¢¢¢¢¢¢¢¢¢¢¢¢¢££££¢£¢¢£££¢¢¢¢	477777777413071	2483_3104435				11	Orphan				EAI3-IND	?	IND	2006	2	M	30	?	Varma M	New Delhi
BEL04200301615	1	¢££¢¢¢¢¢¢¢¢¢¢¢¢¢¢¢¢¢¢¢¢¢¢¢¢¢££££¢£¢¢£££¢¢¢¢	477777777413071	244326223425			61544	11	989			Orphan	EAI3-IND	?	BEL	2003	0	?	?	?	Fauville-Dufaux M	Brussels
BEL04200301650	1	¢££¢¢¢¢¢¢¢¢¢¢¢¢¢¢¢¢¢¢¢¢¢¢¢¢¢££££¢£¢¢£££¢¢¢¢	477777777413071	274326223633			61476	11	74			120	EAI3-IND	BEL	BEL	2003	0	?	?	?	Fauville-Dufaux M	Brussels
BEL04200301733	1	¢££¢¢¢¢¢¢¢¢¢¢¢¢¢¢¢¢¢¢¢¢¢¢¢¢¢££££¢£¢¢£££¢¢¢¢	477777777413071	274326223633			61476	11	74			120	EAI3-IND	?	BEL	2003	0	?	?	?	Fauville-Dufaux M	Brussels
SGP01199401976	1	¢££¢¢¢¢¢¢¢¢¢¢¢¢¢¢¢¢¢¢¢¢¢¢¢¢¢££££¢£¢¢£££¢¢¢¢	477777777413071	254326221134				11	Orphan				EAI3-IND	?	SGP	1994	0	?	?	?	Sun YJ	Singapore
SGP01199401980	1	¢££¢¢¢¢¢¢¢¢¢¢¢¢¢¢¢¢¢¢¢¢¢¢¢¢¢££££¢£¢¢£££¢¢¢¢	477777777413071	253324223633				11	Orphan				EAI3-IND	?	SGP	1994	0	?	?	?	Sun YJ	Singapore
SGP01199401982	1	¢££¢¢¢¢¢¢¢¢¢¢¢¢¢¢¢¢¢¢¢¢¢¢¢¢¢££££¢£¢¢£££¢¢¢¢	477777777413071	264326224635				11	Orphan				EAI3-IND	?	SGP	1994	0	?	?	?	Sun YJ	Singapore
SGP01199401983	1	¢££¢¢¢¢¢¢¢¢¢¢¢¢¢¢¢¢¢¢¢¢¢¢¢¢¢££££¢£¢¢£££¢¢¢¢	477777777413071	254326223431				11	79				EAI3-IND	?	SGP	1994	0	?	?	?	Sun YJ	Singapore
SGP01199401984	1	¢££¢¢¢¢¢¢¢¢¢¢¢¢¢¢¢¢¢¢¢¢¢¢¢¢¢££££¢£¢¢£££¢¢¢¢	477777777413071	254326223434				11	69				EAI3-IND	?	SGP	1994	0	?	?	?	Sun YJ	Singapore
SGP01199401987	1	¢££¢¢¢¢¢¢¢¢¢¢¢¢¢¢¢¢¢¢¢¢¢¢¢¢¢££££¢£¢¢£££¢¢¢¢	477777777413071	254326223434				11	69				EAI3-IND	?	SGP	1994	0	?	?	?	Sun YJ	Singapore
SGP01199401989	1	¢££¢¢¢¢¢¢¢¢¢¢¢¢¢¢¢¢¢¢¢¢¢¢¢¢¢££££¢£¢¢£££¢¢¢¢	477777777413071	254326223234				11	Orphan				EAI3-IND	?	SGP	1994	0	?	?	?	Sun YJ	Singapore
SGP01199401996	1	¢££¢¢¢¢¢¢¢¢¢¢¢¢¢¢¢¢¢¢¢¢¢¢¢¢¢££££¢£¢¢£££¢¢¢¢	477777777413071	254326223444				11	77				EAI3-IND	?	SGP	1994	0	?	?	?	Sun YJ	Singapore
SGP01199402003	1	¢££¢¢¢¢¢¢¢¢¢¢¢¢¢¢¢¢¢¢¢¢¢¢¢¢¢££££¢£¢¢£££¢¢¢¢	477777777413071	254326223514				11	78				EAI3-IND	?	SGP	1994	0	?	?	?	Sun YJ	Singapore
BRB01200613010	1	¢££¢¢¢¢¢¢¢¢¢¢¢¢¢¢¢¢¢¢¢¢¢¢¢¢¢££££¢£¢¢£££¢¢¢¢	477777777413071					11					EAI3-IND	GUY	BRB	2006	1	M	34	?	Baboolal S	Bridgetown
BRB01200713014	1	¢££¢¢¢¢¢¢¢¢¢¢¢¢¢¢¢¢¢¢¢¢¢¢¢¢¢££££¢£¢¢£££¢¢¢¢	477777777413071					11					EAI3-IND	?	BRB	2007	1	M	39	?	Baboolal S	?
GUY01200613024	1	¢££¢¢¢¢¢¢¢¢¢¢¢¢¢¢¢¢¢¢¢¢¢¢¢¢¢££££¢£¢¢£££¢¢¢¢	477777777413071					11					EAI3-IND	?	GUY	2006	1	M	43	?	Baboolal S	Georgetown
GUY01200613025	1	¢££¢¢¢¢¢¢¢¢¢¢¢¢¢¢¢¢¢¢¢¢¢¢¢¢¢££££¢£¢¢£££¢¢¢¢	477777777413071					11					EAI3-IND	?	GUY	2006	1	M	39	?	Baboolal S	Georgetown
GUY01200713058	1	¢££¢¢¢¢¢¢¢¢¢¢¢¢¢¢¢¢¢¢¢¢¢¢¢¢¢££££¢£¢¢£££¢¢¢¢	477777777413071					11					EAI3-IND	?	GUY	2007	1	?	?	?	Baboolal S	Georgetown
SUR01200713273	1	¢££¢¢¢¢¢¢¢¢¢¢¢¢¢¢¢¢¢¢¢¢¢¢¢¢¢££££¢£¢¢£££¢¢¢¢	477777777413071					11					EAI3-IND	?	SUR	2007	1	?	?	?	Baboolal S	Paramaribo
DNK02199304305	1	¢££¢¢¢¢¢¢¢¢¢¢¢¢¢¢¢¢¢¢¢¢¢¢¢¢¢££££¢£¢¢£££¢¢¢¢	477777777413071					11					EAI3-IND	IND	DNK	1993	0	?	?	?	Lillebaek T	Copenhagen
DNK02199304318	1	¢££¢¢¢¢¢¢¢¢¢¢¢¢¢¢¢¢¢¢¢¢¢¢¢¢¢££££¢£¢¢£££¢¢¢¢	477777777413071					11					EAI3-IND	PAK	DNK	1993	0	?	?	?	Lillebaek T	Copenhagen
DNK02199404341	1	¢££¢¢¢¢¢¢¢¢¢¢¢¢¢¢¢¢¢¢¢¢¢¢¢¢¢££££¢£¢¢£££¢¢¢¢	477777777413071					11					EAI3-IND	PAK	DNK	1994	0	?	?	?	Lillebaek T	Copenhagen
DNK02199404357	1	¢££¢¢¢¢¢¢¢¢¢¢¢¢¢¢¢¢¢¢¢¢¢¢¢¢¢££££¢£¢¢£££¢¢¢¢	477777777413071					11					EAI3-IND	LKA	DNK	1994	0	?	?	?	Lillebaek T	Copenhagen
DNK02199404360	1	¢££¢¢¢¢¢¢¢¢¢¢¢¢¢¢¢¢¢¢¢¢¢¢¢¢¢££££¢£¢¢£££¢¢¢¢	477777777413071					11					EAI3-IND	SOM	DNK	1994	0	?	?	?	Lillebaek T	Copenhagen
DNK02199504420	1	¢££¢¢¢¢¢¢¢¢¢¢¢¢¢¢¢¢¢¢¢¢¢¢¢¢¢££££¢£¢¢£££¢¢¢¢	477777777413071					11					EAI3-IND	LKA	DNK	1995	0	?	?	?	Lillebaek T	Copenhagen
DNK02199604470	1	¢££¢¢¢¢¢¢¢¢¢¢¢¢¢¢¢¢¢¢¢¢¢¢¢¢¢££££¢£¢¢£££¢¢¢¢	477777777413071					11					EAI3-IND	LKA	DNK	1996	0	?	?	?	Lillebaek T	Copenhagen
DNK02199604473	1	¢££¢¢¢¢¢¢¢¢¢¢¢¢¢¢¢¢¢¢¢¢¢¢¢¢¢££££¢£¢¢£££¢¢¢¢	477777777413071					11					EAI3-IND	IND	DNK	1996	0	?	?	?	Lillebaek T	Copenhagen
DNK02199604475	1	¢££¢¢¢¢¢¢¢¢¢¢¢¢¢¢¢¢¢¢¢¢¢¢¢¢¢££££¢£¢¢£££¢¢¢¢	477777777413071					11					EAI3-IND	IRQ	DNK	1996	0	?	?	?	Lillebaek T	Copenhagen
DNK02199704515	1	¢££¢¢¢¢¢¢¢¢¢¢¢¢¢¢¢¢¢¢¢¢¢¢¢¢¢££££¢£¢¢£££¢¢¢¢	477777777413071					11					EAI3-IND	PAK	DNK	1997	0	?	?	?	Lillebaek T	Copenhagen
DNK02199704516	1	¢££¢¢¢¢¢¢¢¢¢¢¢¢¢¢¢¢¢¢¢¢¢¢¢¢¢££££¢£¢¢£££¢¢¢¢	477777777413071					11					EAI3-IND	SOM	DNK	1997	0	?	?	?	Lillebaek T	Copenhagen
DNK02199704519	1	¢££¢¢¢¢¢¢¢¢¢¢¢¢¢¢¢¢¢¢¢¢¢¢¢¢¢££££¢£¢¢£££¢¢¢¢	477777777413071					11					EAI3-IND	LKA	DNK	1997	0	?	?	?	Lillebaek T	Copenhagen
DNK02199804595	1	¢££¢¢¢¢¢¢¢¢¢¢¢¢¢¢¢¢¢¢¢¢¢¢¢¢¢££££¢£¢¢£££¢¢¢¢	477777777413071					11					EAI3-IND	LKA	DNK	1998	0	?	?	?	Lillebaek T	Copenhagen
DNK02199804612	1	¢££¢¢¢¢¢¢¢¢¢¢¢¢¢¢¢¢¢¢¢¢¢¢¢¢¢££££¢£¢¢£££¢¢¢¢	477777777413071					11					EAI3-IND	PAK	DNK	1998	0	?	?	?	Lillebaek T	Copenhagen
DNK02199904630	1	¢££¢¢¢¢¢¢¢¢¢¢¢¢¢¢¢¢¢¢¢¢¢¢¢¢¢££££¢£¢¢£££¢¢¢¢	477777777413071					11					EAI3-IND	PAK	DNK	1999	0	?	?	?	Lillebaek T	Copenhagen
DNK02200004672	1	¢££¢¢¢¢¢¢¢¢¢¢¢¢¢¢¢¢¢¢¢¢¢¢¢¢¢££££¢£¢¢£££¢¢¢¢	477777777413071					11					EAI3-IND	IND	DNK	2000	0	?	?	?	Lillebaek T	Copenhagen
DNK02200104699	1	¢££¢¢¢¢¢¢¢¢¢¢¢¢¢¢¢¢¢¢¢¢¢¢¢¢¢££££¢£¢¢£££¢¢¢¢	477777777413071					11					EAI3-IND	LKA	DNK	2001	0	?	?	?	Lillebaek T	Copenhagen
SAU03200315507	1	¢££¢¢¢¢¢¢¢¢¢¢¢¢¢¢¢¢¢¢¢¢¢¢¢¢¢££££¢£¢¢£££¢¢¢¢	477777777413071					11					EAI3-IND	LKA	SAU	2003	1	?	?	?	Sahal A	Ad Dammam
SAU03200405802	1	¢££¢¢¢¢¢¢¢¢¢¢¢¢¢¢¢¢¢¢¢¢¢¢¢¢¢££££¢£¢¢£££¢¢¢¢	477777777413071					11					EAI3-IND	?	SAU	2004	0	?	?	?	Sahal A	Ad Dammam
SAU03200405805	1	¢££¢¢¢¢¢¢¢¢¢¢¢¢¢¢¢¢¢¢¢¢¢¢¢¢¢££££¢£¢¢£££¢¢¢¢	477777777413071					11					EAI3-IND	?	SAU	2004	0	?	?	?	Sahal A	Ad Dammam
SAU03200405820	1	¢££¢¢¢¢¢¢¢¢¢¢¢¢¢¢¢¢¢¢¢¢¢¢¢¢¢££££¢£¢¢£££¢¢¢¢	477777777413071					11					EAI3-IND	?	SAU	2004	0	?	?	?	Sahal A	Ad Dammam
SAU03200405838	1	¢££¢¢¢¢¢¢¢¢¢¢¢¢¢¢¢¢¢¢¢¢¢¢¢¢¢££££¢£¢¢£££¢¢¢¢	477777777413071					11					EAI3-IND	?	SAU	2004	0	?	?	?	Sahal A	Taif
SAU03200406039	1	¢££¢¢¢¢¢¢¢¢¢¢¢¢¢¢¢¢¢¢¢¢¢¢¢¢¢££££¢£¢¢£££¢¢¢¢	477777777413071					11					EAI3-IND	?	SAU	2004	0	?	?	?	Sahal A	Medina
SAU03200416204	1	¢££¢¢¢¢¢¢¢¢¢¢¢¢¢¢¢¢¢¢¢¢¢¢¢¢¢££££¢£¢¢£££¢¢¢¢	477777777413071					11					EAI3-IND	BGD	SAU	2004	1	?	?	?	Sahal A	Ad Dammam
SAU03200416215	1	¢££¢¢¢¢¢¢¢¢¢¢¢¢¢¢¢¢¢¢¢¢¢¢¢¢¢££££¢£¢¢£££¢¢¢¢	477777777413071					11					EAI3-IND	SAU	SAU	2004	1	?	?	?	Sahal A	Ad Dammam
SAU03200416297	1	¢££¢¢¢¢¢¢¢¢¢¢¢¢¢¢¢¢¢¢¢¢¢¢¢¢¢££££¢£¢¢£££¢¢¢¢	477777777413071					11					EAI3-IND	PHL	SAU	2004	1	?	?	?	Sahal A	Ad Dammam
SAU03200416302	1	¢££¢¢¢¢¢¢¢¢¢¢¢¢¢¢¢¢¢¢¢¢¢¢¢¢¢££££¢£¢¢£££¢¢¢¢	477777777413071					11					EAI3-IND	IND	SAU	2004	1	?	?	?	Sahal A	Ad Dammam
SAU03200416478	1	¢££¢¢¢¢¢¢¢¢¢¢¢¢¢¢¢¢¢¢¢¢¢¢¢¢¢££££¢£¢¢£££¢¢¢¢	477777777413071					11					EAI3-IND	NER	SAU	2004	1	?	?	?	Sahal A	Taif
SAU03200416631	1	¢££¢¢¢¢¢¢¢¢¢¢¢¢¢¢¢¢¢¢¢¢¢¢¢¢¢££££¢£¢¢£££¢¢¢¢	477777777413071					11					EAI3-IND	PHL	SAU	2004	1	?	?	?	Sahal A	Taif
SAU03200426666	1	¢££¢¢¢¢¢¢¢¢¢¢¢¢¢¢¢¢¢¢¢¢¢¢¢¢¢££££¢£¢¢£££¢¢¢¢	477777777413071					11					EAI3-IND	SAU	SAU	2004	2	?	?	?	Sahal A	Riyadh
SAU03200516738	1	¢££¢¢¢¢¢¢¢¢¢¢¢¢¢¢¢¢¢¢¢¢¢¢¢¢¢££££¢£¢¢£££¢¢¢¢	477777777413071					11					EAI3-IND	IND	SAU	2005	1	?	?	?	Sahal A	Ad Dammam
MYS0100US48164	1	¢££¢¢¢¢¢¢¢¢¢¢¢¢¢¢¢¢¢¢¢¢¢¢¢¢¢££££¢£¢¢£££¢¢¢¢	477777777413071					11					EAI3-IND	?	MYS		0	?	?	?	Zainuddin Z	Kuala Lumpur
NLD06199809471	1	¢££¢¢¢¢¢¢¢¢¢¢¢¢¢¢¢¢¢¢¢¢¢¢¢¢¢££££¢£¢¢£££¢¢¢¢	477777777413071					11					EAI3-IND	IND	NLD	1998	0	?	?	?	Bhanu NV	Amsterdam
NLD06199809474	1	¢££¢¢¢¢¢¢¢¢¢¢¢¢¢¢¢¢¢¢¢¢¢¢¢¢¢££££¢£¢¢£££¢¢¢¢	477777777413071					11					EAI3-IND	IND	NLD	1998	0	?	?	?	Bhanu NV	Amsterdam
NLD06199809480	1	¢££¢¢¢¢¢¢¢¢¢¢¢¢¢¢¢¢¢¢¢¢¢¢¢¢¢££££¢£¢¢£££¢¢¢¢	477777777413071					11					EAI3-IND	IND	NLD	1998	0	?	?	?	Bhanu NV	Amsterdam
NLD06199809485	1	¢££¢¢¢¢¢¢¢¢¢¢¢¢¢¢¢¢¢¢¢¢¢¢¢¢¢££££¢£¢¢£££¢¢¢¢	477777777413071					11					EAI3-IND	IND	NLD	1998	0	?	?	?	Bhanu NV	Amsterdam
NLD06199809491	1	¢££¢¢¢¢¢¢¢¢¢¢¢¢¢¢¢¢¢¢¢¢¢¢¢¢¢££££¢£¢¢£££¢¢¢¢	477777777413071					11					EAI3-IND	IND	NLD	1998	0	?	?	?	Bhanu NV	Amsterdam
SWE062004110262	1	¢££¢¢¢¢¢¢¢¢¢¢¢¢¢¢¢¢¢¢¢¢¢¢¢¢¢££££¢£¢¢£££¢¢¢¢	477777777413071	214325223432				11	Orphan				EAI3-IND	IND	SWE	2004	1	M	25	?	Svensson E	Goteborg
TUN030000012840	1	¢££¢¢¢¢¢¢¢¢¢¢¢¢¢¢¢¢¢¢¢¢¢¢¢¢¢££££¢£¢¢£££¢¢¢¢	477777777413071					11					EAI3-IND	GUF	TUN		0	?	?	?	Karboul A	Tunis
TUN030000012939	1	¢££¢¢¢¢¢¢¢¢¢¢¢¢¢¢¢¢¢¢¢¢¢¢¢¢¢££££¢£¢¢£££¢¢¢¢	477777777413071					11					EAI3-IND	GUF	TUN		0	?	?	?	Karboul A	Tunis
TUN030000012978	1	¢££¢¢¢¢¢¢¢¢¢¢¢¢¢¢¢¢¢¢¢¢¢¢¢¢¢££££¢£¢¢£££¢¢¢¢	477777777413071					11					EAI3-IND	GUF	TUN		0	?	?	?	Karboul A	Tunis
TUN030000012993	1	¢££¢¢¢¢¢¢¢¢¢¢¢¢¢¢¢¢¢¢¢¢¢¢¢¢¢££££¢£¢¢£££¢¢¢¢	477777777413071					11					EAI3-IND	USA	TUN		0	?	?	?	Karboul A	Tunis
AUS010000013479	1	¢££¢¢¢¢¢¢¢¢¢¢¢¢¢¢¢¢¢¢¢¢¢¢¢¢¢££££¢£¢¢£££¢¢¢¢	477777777413071					11					EAI3-IND	NPL	AUS		0	?	?	?	Cousins D	Canberra
AUT012000013850	3	¢££¢¢¢¢¢¢¢¢¢¢¢¢¢¢¢¢¢¢¢¢¢¢¢¢¢££££¢£¢¢£££¢¢¢¢	477777777413071					11					EAI3-IND	IND	AUT	2000	0	?	?	?	Stauffer F	Wien
USA172002115030	1	¢££¢¢¢¢¢¢¢¢¢¢¢¢¢¢¢¢¢¢¢¢¢¢¢¢¢££££¢£¢¢£££¢¢¢¢	477777777413071	264326223435				11	Orphan				EAI3-IND	IND	USA	2002	1	?	?	?	Kwara A	Kingston
USA172004015088	1	¢££¢¢¢¢¢¢¢¢¢¢¢¢¢¢¢¢¢¢¢¢¢¢¢¢¢££££¢£¢¢£££¢¢¢¢	477777777413071	254327221434				11	1140				EAI3-IND	IND	USA	2004	0	?	?	?	Kwara A	Fort Mansfield
USA172004115100	1	¢££¢¢¢¢¢¢¢¢¢¢¢¢¢¢¢¢¢¢¢¢¢¢¢¢¢££££¢£¢¢£££¢¢¢¢	477777777413071	254327221434				11	1140				EAI3-IND	IND	USA	2004	1	?	?	?	Kwara A	Fort Mansfield
DEU052001015406	1	¢££¢¢¢¢¢¢¢¢¢¢¢¢¢¢¢¢¢¢¢¢¢¢¢¢¢££££¢£¢¢£££¢¢¢¢	477777777413071					11					EAI3-IND	?	DEU	2001	0	?	?	?	Niemann S	Berlin
DEU052002015603	1	¢££¢¢¢¢¢¢¢¢¢¢¢¢¢¢¢¢¢¢¢¢¢¢¢¢¢££££¢£¢¢£££¢¢¢¢	477777777413071					11					EAI3-IND	?	DEU	2002	0	?	?	?	Niemann S	Berlin
CUB011995016112	1	¢££¢¢¢¢¢¢¢¢¢¢¢¢¢¢¢¢¢¢¢¢¢¢¢¢¢££££¢£¢¢£££¢¢¢¢	477777777413071					11					EAI3-IND	?	CUB	1995	0	?	?	?	Diaz R	Havana
SWE071998316536	1	¢££¢¢¢¢¢¢¢¢¢¢¢¢¢¢¢¢¢¢¢¢¢¢¢¢¢££££¢£¢¢£££¢¢¢¢	477777777413071					11					EAI3-IND	SOM	SWE	1998	3	M	11	?	Ghebremichael S	Stockholm
IND061998017954	14	¢££¢¢¢¢¢¢¢¢¢¢¢¢¢¢¢¢¢¢¢¢¢¢¢¢¢££££¢£¢¢£££¢¢¢¢	477777777413071					11					EAI3-IND	?	IND	1998	0	?	?	?	Driscoll J	New Delhi
NZL011998017998	3	¢££¢¢¢¢¢¢¢¢¢¢¢¢¢¢¢¢¢¢¢¢¢¢¢¢¢££££¢£¢¢£££¢¢¢¢	477777777413071					11					EAI3-IND	?	NZL	1998	0	?	?	?	Driscoll J	Wellington
USA011998018247	82	¢££¢¢¢¢¢¢¢¢¢¢¢¢¢¢¢¢¢¢¢¢¢¢¢¢¢££££¢£¢¢£££¢¢¢¢	477777777413071					11					EAI3-IND	?	USA	1998	0	?	?	?	Driscoll J	New York City
USA012003019201	1	¢££¢¢¢¢¢¢¢¢¢¢¢¢¢¢¢¢¢¢¢¢¢¢¢¢¢££££¢£¢¢£££¢¢¢¢	477777777413071	214328323454				11	595				EAI3-IND	USA	USA	2003	0	?	?	?	Driscoll J	New York City
USA012004019436	1	¢££¢¢¢¢¢¢¢¢¢¢¢¢¢¢¢¢¢¢¢¢¢¢¢¢¢££££¢£¢¢£££¢¢¢¢	477777777413071	254217223434				11	596				EAI3-IND	USA	USA	2004	0	?	?	?	Driscoll J	New York City
USA012004019479	1	¢££¢¢¢¢¢¢¢¢¢¢¢¢¢¢¢¢¢¢¢¢¢¢¢¢¢££££¢£¢¢£££¢¢¢¢	477777777413071	254328223434				11	597				EAI3-IND	USA	USA	2004	0	?	?	?	Driscoll J	New York City
USA012004019614	1	¢££¢¢¢¢¢¢¢¢¢¢¢¢¢¢¢¢¢¢¢¢¢¢¢¢¢££££¢£¢¢£££¢¢¢¢	477777777413071	254217223434				11	596				EAI3-IND	?	USA	2004	0	?	?	?	Driscoll J	New York City
USA012004019615	1	¢££¢¢¢¢¢¢¢¢¢¢¢¢¢¢¢¢¢¢¢¢¢¢¢¢¢££££¢£¢¢£££¢¢¢¢	477777777413071	254328223434				11	597				EAI3-IND	?	USA	2004	0	?	?	?	Driscoll J	New York City
USA012004019616	1	¢££¢¢¢¢¢¢¢¢¢¢¢¢¢¢¢¢¢¢¢¢¢¢¢¢¢££££¢£¢¢£££¢¢¢¢	477777777413071	214328323454				11	595				EAI3-IND	?	USA	2004	0	?	?	?	Driscoll J	New York City
USA012006020026	1	¢££¢¢¢¢¢¢¢¢¢¢¢¢¢¢¢¢¢¢¢¢¢¢¢¢¢££££¢£¢¢£££¢¢¢¢	477777777413071					11					EAI3-IND	USA	USA	2006	0	?	?	?	Driscoll J	New York City
USA012006020359	1	¢££¢¢¢¢¢¢¢¢¢¢¢¢¢¢¢¢¢¢¢¢¢¢¢¢¢££££¢£¢¢£££¢¢¢¢	477777777413071					11					EAI3-IND	USA	USA	2006	0	?	?	?	Driscoll J	New York City
BGD021999020520	1	¢££¢¢¢¢¢¢¢¢¢¢¢¢¢¢¢¢¢¢¢¢¢¢¢¢¢££££¢£¢¢£££¢¢¢¢	477777777413071	253126223534				11	373				EAI3-IND	?	BGD	1999	0	?	?	?	Banu S	Dhaka
BGD021999020522	1	¢££¢¢¢¢¢¢¢¢¢¢¢¢¢¢¢¢¢¢¢¢¢¢¢¢¢££££¢£¢¢£££¢¢¢¢	477777777413071	253125223534				11	Orphan				EAI3-IND	?	BGD	1999	0	?	?	?	Banu S	Dhaka
NZL012003021519	3	¢££¢¢¢¢¢¢¢¢¢¢¢¢¢¢¢¢¢¢¢¢¢¢¢¢¢££££¢£¢¢£££¢¢¢¢	477777777413071					11					EAI3-IND	?	NZL	2003	0	?	?	?	Vaughan A	Wellington
GBR010000021616	37	¢££¢¢¢¢¢¢¢¢¢¢¢¢¢¢¢¢¢¢¢¢¢¢¢¢¢££££¢£¢¢£££¢¢¢¢	477777777413071					11					EAI3-IND	?	GBR		0	?	?	?	Dale J	London
PAN012005024744	1	¢££¢¢¢¢¢¢¢¢¢¢¢¢¢¢¢¢¢¢¢¢¢¢¢¢¢££££¢£¢¢£££¢¢¢¢	477777777413071					11					EAI3-IND	PAN	PAN	2005	0	M	57	?	Correa R	Panama
GBR021997024896	2	¢££¢¢¢¢¢¢¢¢¢¢¢¢¢¢¢¢¢¢¢¢¢¢¢¢¢££££¢£¢¢£££¢¢¢¢	477777777413071					11					EAI3-IND	?	GBR	1997	0	?	?	?	Goyal M	London
NPL012007025125	1	¢££¢¢¢¢¢¢¢¢¢¢¢¢¢¢¢¢¢¢¢¢¢¢¢¢¢££££¢£¢¢£££¢¢¢¢	477777777413071					11					EAI3-IND	?	NPL	2007	0	?	?	?	Castellanos ME	Kathmandu
USA230000025289	1	¢££¢¢¢¢¢¢¢¢¢¢¢¢¢¢¢¢¢¢¢¢¢¢¢¢¢££££¢£¢¢£££¢¢¢¢	477777777413071					11					EAI3-IND	IND	USA		0	?	?	?	Gagneux S	San Francisco
USA230000025474	1	¢££¢¢¢¢¢¢¢¢¢¢¢¢¢¢¢¢¢¢¢¢¢¢¢¢¢££££¢£¢¢£££¢¢¢¢	477777777413071					11					EAI3-IND	CHN	USA		0	?	?	?	Gagneux S	San Francisco
GLP0X2002027205	1	¢££¢¢¢¢¢¢¢¢¢¢¢¢¢¢¢¢¢¢¢¢¢¢¢¢¢££££¢£¢¢£££¢¢¢¢	477777777413071				61464	11				38	EAI3-IND	?	GLP	2002	0	?	?	?	Rastogi N	Basse-Terre
GUF0X1996I27552	1	¢££¢¢¢¢¢¢¢¢¢¢¢¢¢¢¢¢¢¢¢¢¢¢¢¢¢££££¢£¢¢£££¢¢¢¢	477777777413071	254327223434			61464	11	73			38	EAI3-IND	?	GUF	1996	0	?	?	?	Rastogi N	Cayenne
GUF0X2001027774	1	¢££¢¢¢¢¢¢¢¢¢¢¢¢¢¢¢¢¢¢¢¢¢¢¢¢¢££££¢£¢¢£££¢¢¢¢	477777777413071				61475	11				211	EAI3-IND	BRA	GUF	2001	0	?	?	?	Rastogi N	Cayenne
GUF0X2002027778	1	¢££¢¢¢¢¢¢¢¢¢¢¢¢¢¢¢¢¢¢¢¢¢¢¢¢¢££££¢£¢¢£££¢¢¢¢	477777777413071				61464	11				38	EAI3-IND	?	GUF	2002	0	?	?	?	Rastogi N	Cayenne
GUF0X2003027866	1	¢££¢¢¢¢¢¢¢¢¢¢¢¢¢¢¢¢¢¢¢¢¢¢¢¢¢££££¢£¢¢£££¢¢¢¢	477777777413071				61464	11				38	EAI3-IND	?	GUF	2003	0	?	?	?	Rastogi N	Cayenne
USA192005328834	1	¢££¢¢¢¢¢¢¢¢¢¢¢¢¢¢¢¢¢¢¢¢¢¢¢¢¢££££¢£¢¢£££¢¢¢¢	477777777413071	254327223434				11	73				EAI3-IND	IND	USA	2005	3	?	?	?	Counter M	Seattle
GBR012006029003	1	¢££¢¢¢¢¢¢¢¢¢¢¢¢¢¢¢¢¢¢¢¢¢¢¢¢¢££££¢£¢¢£££¢¢¢¢	477777777413071	244326223634			61456	11	911			210	EAI3-IND	GBR	GBR	2006	0	?	?	?	Evans JT	Birmingham
GBR012007029011	1	¢££¢¢¢¢¢¢¢¢¢¢¢¢¢¢¢¢¢¢¢¢¢¢¢¢¢££££¢£¢¢£££¢¢¢¢	477777777413071	254326223434			61464	11	69			38	EAI3-IND	LKA	GBR	2007	0	?	?	?	Evans JT	Birmingham
GBR012007029014	1	¢££¢¢¢¢¢¢¢¢¢¢¢¢¢¢¢¢¢¢¢¢¢¢¢¢¢££££¢£¢¢£££¢¢¢¢	477777777413071	254326223434			61464	11	69			38	EAI3-IND	IND	GBR	2007	0	?	?	?	Evans JT	Birmingham
GBR012007029021	1	¢££¢¢¢¢¢¢¢¢¢¢¢¢¢¢¢¢¢¢¢¢¢¢¢¢¢££££¢£¢¢£££¢¢¢¢	477777777413071	254327223434			61464	11	73			38	EAI3-IND	IND	GBR	2007	0	?	?	?	Evans JT	Birmingham
GBR012007029023	1	¢££¢¢¢¢¢¢¢¢¢¢¢¢¢¢¢¢¢¢¢¢¢¢¢¢¢££££¢£¢¢£££¢¢¢¢	477777777413071	254326223633			61466	11	61			80	EAI3-IND	?	GBR	2007	0	?	?	?	Evans JT	Birmingham
GBR012007029034	1	¢££¢¢¢¢¢¢¢¢¢¢¢¢¢¢¢¢¢¢¢¢¢¢¢¢¢££££¢£¢¢£££¢¢¢¢	477777777413071	2-4327223434			614-4	11	Orphan			Orphan	EAI3-IND	PAK	GBR	2007	0	?	?	?	Evans JT	Birmingham
BGD022001029179	1	¢££¢¢¢¢¢¢¢¢¢¢¢¢¢¢¢¢¢¢¢¢¢¢¢¢¢££££¢£¢¢£££¢¢¢¢	477777777413071					11					EAI3-IND	?	BGD	2001	0	?	?	?	Rahim MA	Dhaka
BGD022002029254	1	¢££¢¢¢¢¢¢¢¢¢¢¢¢¢¢¢¢¢¢¢¢¢¢¢¢¢££££¢£¢¢£££¢¢¢¢	477777777413071					11					EAI3-IND	BGD	BGD	2002	0	?	?	?	Rahim MA	Dhaka
BGD022002029257	1	¢££¢¢¢¢¢¢¢¢¢¢¢¢¢¢¢¢¢¢¢¢¢¢¢¢¢££££¢£¢¢£££¢¢¢¢	477777777413071					11					EAI3-IND	BGD	BGD	2002	0	?	?	?	Rahim MA	Dhaka
BGD022002029271	1	¢££¢¢¢¢¢¢¢¢¢¢¢¢¢¢¢¢¢¢¢¢¢¢¢¢¢££££¢£¢¢£££¢¢¢¢	477777777413071					11					EAI3-IND	?	BGD	2002	0	?	?	?	Rahim MA	Dhaka
BGD022002029274	1	¢££¢¢¢¢¢¢¢¢¢¢¢¢¢¢¢¢¢¢¢¢¢¢¢¢¢££££¢£¢¢£££¢¢¢¢	477777777413071					11					EAI3-IND	BGD	BGD	2002	0	?	?	?	Rahim MA	Dhaka
BGD022002029275	1	¢££¢¢¢¢¢¢¢¢¢¢¢¢¢¢¢¢¢¢¢¢¢¢¢¢¢££££¢£¢¢£££¢¢¢¢	477777777413071					11					EAI3-IND	?	BGD	2002	0	?	?	?	Rahim MA	Dhaka
BGD022002029343	1	¢££¢¢¢¢¢¢¢¢¢¢¢¢¢¢¢¢¢¢¢¢¢¢¢¢¢££££¢£¢¢£££¢¢¢¢	477777777413071					11					EAI3-IND	BGD	BGD	2002	0	?	?	?	Rahim MA	Dhaka
BGD022003029383	10	¢££¢¢¢¢¢¢¢¢¢¢¢¢¢¢¢¢¢¢¢¢¢¢¢¢¢££££¢£¢¢£££¢¢¢¢	477777777413071					11					EAI3-IND	?	BGD	2003	0	?	?	?	Rahim MA	Dhaka
BGD022003029419	1	¢££¢¢¢¢¢¢¢¢¢¢¢¢¢¢¢¢¢¢¢¢¢¢¢¢¢££££¢£¢¢£££¢¢¢¢	477777777413071					11					EAI3-IND	BGD	BGD	2003	0	?	?	?	Rahim MA	Dhaka
BGD022003029426	1	¢££¢¢¢¢¢¢¢¢¢¢¢¢¢¢¢¢¢¢¢¢¢¢¢¢¢££££¢£¢¢£££¢¢¢¢	477777777413071					11					EAI3-IND	BGD	BGD	2003	0	?	?	?	Rahim MA	Dhaka
PAK010000030028	1	¢££¢¢¢¢¢¢¢¢¢¢¢¢¢¢¢¢¢¢¢¢¢¢¢¢¢££££¢£¢¢£££¢¢¢¢	477777777413071				61466	11				80	EAI3-IND	?	PAK		0	?	?	?	Gascoyne-Binzi D	Islamabad
PAK010000030083	1	¢££¢¢¢¢¢¢¢¢¢¢¢¢¢¢¢¢¢¢¢¢¢¢¢¢¢££££¢£¢¢£££¢¢¢¢	477777777413071				61455	11				Orphan	EAI3-IND	?	PAK		0	?	?	?	Gascoyne-Binzi D	Islamabad
MYS022003031302	16	¢££¢¢¢¢¢¢¢¢¢¢¢¢¢¢¢¢¢¢¢¢¢¢¢¢¢££££¢£¢¢£££¢¢¢¢	477777777413071					11					EAI3-IND	?	MYS	2003	0	?	?	?	Cheong S	Kuala Lumpur
SWE042001031689	1	¢££¢¢¢¢¢¢¢¢¢¢¢¢¢¢¢¢¢¢¢¢¢¢¢¢¢££££¢£¢¢£££¢¢¢¢	477777777413071	254326223424				11	543				EAI3-IND	SWE	SWE	2001	0	F	5	?	Ridell M	Goteborg
IDN032003031818	1	¢££¢¢¢¢¢¢¢¢¢¢¢¢¢¢¢¢¢¢¢¢¢¢¢¢¢££££¢£¢¢£££¢¢¢¢	477777777413071					11					EAI3-IND	IDN	IDN	2003	0	?	?	?	Parwati I	Jakarta
USA141997032952	1	¢££¢¢¢¢¢¢¢¢¢¢¢¢¢¢¢¢¢¢¢¢¢¢¢¢¢££££¢£¢¢£££¢¢¢¢	477777777413071					11					EAI3-IND	?	USA	1997	0	?	?	?	Quitugua TN	Washington
USA010000033471	1	¢££¢¢¢¢¢¢¢¢¢¢¢¢¢¢¢¢¢¢¢¢¢¢¢¢¢££££¢£¢¢£££¢¢¢¢	477777777413071	252326223434				11	Orphan				EAI3-IND	USA	USA		0	?	?	?	Kurepina NE	New York City
USA010000033472	1	¢££¢¢¢¢¢¢¢¢¢¢¢¢¢¢¢¢¢¢¢¢¢¢¢¢¢££££¢£¢¢£££¢¢¢¢	477777777413071	254326223434				11	69				EAI3-IND	USA	USA		0	?	?	?	Kurepina NE	New York City
USA010000033473	1	¢££¢¢¢¢¢¢¢¢¢¢¢¢¢¢¢¢¢¢¢¢¢¢¢¢¢££££¢£¢¢£££¢¢¢¢	477777777413071	224326223434				11	Orphan				EAI3-IND	USA	USA		0	?	?	?	Kurepina NE	New York City
USA010000033474	1	¢££¢¢¢¢¢¢¢¢¢¢¢¢¢¢¢¢¢¢¢¢¢¢¢¢¢££££¢£¢¢£££¢¢¢¢	477777777413071	244326223444				11	598				EAI3-IND	USA	USA		0	?	?	?	Kurepina NE	New York City
USA010000033475	1	¢££¢¢¢¢¢¢¢¢¢¢¢¢¢¢¢¢¢¢¢¢¢¢¢¢¢££££¢£¢¢£££¢¢¢¢	477777777413071	254326223434				11	69				EAI3-IND	USA	USA		0	?	?	?	Kurepina NE	New York City
USA010000033476	1	¢££¢¢¢¢¢¢¢¢¢¢¢¢¢¢¢¢¢¢¢¢¢¢¢¢¢££££¢£¢¢£££¢¢¢¢	477777777413071	254326223634				11	412				EAI3-IND	USA	USA		0	?	?	?	Kurepina NE	New York City
USA010000033477	1	¢££¢¢¢¢¢¢¢¢¢¢¢¢¢¢¢¢¢¢¢¢¢¢¢¢¢££££¢£¢¢£££¢¢¢¢	477777777413071	264326223434				11	1470				EAI3-IND	USA	USA		0	?	?	?	Kurepina NE	New York City
USA010000033478	1	¢££¢¢¢¢¢¢¢¢¢¢¢¢¢¢¢¢¢¢¢¢¢¢¢¢¢££££¢£¢¢£££¢¢¢¢	477777777413071	244326223314				11	Orphan				EAI3-IND	USA	USA		0	?	?	?	Kurepina NE	New York City
USA010000033479	1	¢££¢¢¢¢¢¢¢¢¢¢¢¢¢¢¢¢¢¢¢¢¢¢¢¢¢££££¢£¢¢£££¢¢¢¢	477777777413071	256326223434				11	Orphan				EAI3-IND	USA	USA		0	?	?	?	Kurepina NE	New York City
USA010000033480	1	¢££¢¢¢¢¢¢¢¢¢¢¢¢¢¢¢¢¢¢¢¢¢¢¢¢¢££££¢£¢¢£££¢¢¢¢	477777777413071	224225153322				11	635				EAI3-IND	USA	USA		0	?	?	?	Kurepina NE	New York City
USA010000033481	1	¢££¢¢¢¢¢¢¢¢¢¢¢¢¢¢¢¢¢¢¢¢¢¢¢¢¢££££¢£¢¢£££¢¢¢¢	477777777413071	254326223334				11	577				EAI3-IND	USA	USA		0	?	?	?	Kurepina NE	New York City
USA010000033482	1	¢££¢¢¢¢¢¢¢¢¢¢¢¢¢¢¢¢¢¢¢¢¢¢¢¢¢££££¢£¢¢£££¢¢¢¢	477777777413071	274326223433				11	Orphan				EAI3-IND	USA	USA		0	?	?	?	Kurepina NE	New York City
USA010000033483	1	¢££¢¢¢¢¢¢¢¢¢¢¢¢¢¢¢¢¢¢¢¢¢¢¢¢¢££££¢£¢¢£££¢¢¢¢	477777777413071	364328223532				11	Orphan				EAI3-IND	USA	USA		0	?	?	?	Kurepina NE	New York City
USA010000033484	1	¢££¢¢¢¢¢¢¢¢¢¢¢¢¢¢¢¢¢¢¢¢¢¢¢¢¢££££¢£¢¢£££¢¢¢¢	477777777413071	274328223534				11	920				EAI3-IND	USA	USA		0	?	?	?	Kurepina NE	New York City
USA010000033485	1	¢££¢¢¢¢¢¢¢¢¢¢¢¢¢¢¢¢¢¢¢¢¢¢¢¢¢££££¢£¢¢£££¢¢¢¢	477777777413071	254326223524				11	Orphan				EAI3-IND	USA	USA		0	?	?	?	Kurepina NE	New York City
USA010000033486	1	¢££¢¢¢¢¢¢¢¢¢¢¢¢¢¢¢¢¢¢¢¢¢¢¢¢¢££££¢£¢¢£££¢¢¢¢	477777777413071	254327223434				11	73				EAI3-IND	USA	USA		0	?	?	?	Kurepina NE	New York City
FXX012001034171	1	¢££¢¢¢¢¢¢¢¢¢¢¢¢¢¢¢¢¢¢¢¢¢¢¢¢¢££££¢£¢¢£££¢¢¢¢	477777777413071					11					EAI3-IND	MDG	FRA	2001	0	?	?	?	Gutierrez MC	Paris
BRA022002036115	1	¢££¢¢¢¢¢¢¢¢¢¢¢¢¢¢¢¢¢¢¢¢¢¢¢¢¢££££¢£¢¢£££¢¢¢¢	477777777413071					11					EAI3-IND	BRA	BRA	2002	0	?	?	?	Suffys P	Rio de Janeiro
IRN010000036498	1	¢££¢¢¢¢¢¢¢¢¢¢¢¢¢¢¢¢¢¢¢¢¢¢¢¢¢££££¢£¢¢£££¢¢¢¢	477777777413071					11					EAI3-IND	?	IRN		0	?	?	?	Doroudchi M	Tehran
IND020000036734	1	¢££¢¢¢¢¢¢¢¢¢¢¢¢¢¢¢¢¢¢¢¢¢¢¢¢¢££££¢£¢¢£££¢¢¢¢	477777777413071					11					EAI3-IND	?	IND		0	?	?	?	Singh UB	New Delhi
IND020000036788	1	¢££¢¢¢¢¢¢¢¢¢¢¢¢¢¢¢¢¢¢¢¢¢¢¢¢¢££££¢£¢¢£££¢¢¢¢	477777777413071					11					EAI3-IND	?	IND		0	?	?	?	Singh UB	New Delhi
IND020000036797	1	¢££¢¢¢¢¢¢¢¢¢¢¢¢¢¢¢¢¢¢¢¢¢¢¢¢¢££££¢£¢¢£££¢¢¢¢	477777777413071					11					EAI3-IND	?	IND		0	?	?	?	Singh UB	New Delhi
IND022003036840	1	¢££¢¢¢¢¢¢¢¢¢¢¢¢¢¢¢¢¢¢¢¢¢¢¢¢¢££££¢£¢¢£££¢¢¢¢	477777777413071					11					EAI3-IND	?	IND	2003	0	?	?	?	Singh UB	New Delhi
IND022003036842	1	¢££¢¢¢¢¢¢¢¢¢¢¢¢¢¢¢¢¢¢¢¢¢¢¢¢¢££££¢£¢¢£££¢¢¢¢	477777777413071					11					EAI3-IND	?	IND	2003	0	?	?	?	Singh UB	New Delhi
IND022003036856	1	¢££¢¢¢¢¢¢¢¢¢¢¢¢¢¢¢¢¢¢¢¢¢¢¢¢¢££££¢£¢¢£££¢¢¢¢	477777777413071					11					EAI3-IND	?	IND	2003	0	?	?	?	Singh UB	New Delhi
IND022003036898	1	¢££¢¢¢¢¢¢¢¢¢¢¢¢¢¢¢¢¢¢¢¢¢¢¢¢¢££££¢£¢¢£££¢¢¢¢	477777777413071					11					EAI3-IND	IND	IND	2003	0	?	?	?	Singh UB	New Delhi
IND022003036912	1	¢££¢¢¢¢¢¢¢¢¢¢¢¢¢¢¢¢¢¢¢¢¢¢¢¢¢££££¢£¢¢£££¢¢¢¢	477777777413071					11					EAI3-IND	IND	IND	2003	0	?	?	?	Singh UB	New Delhi
IND022003036917	1	¢££¢¢¢¢¢¢¢¢¢¢¢¢¢¢¢¢¢¢¢¢¢¢¢¢¢££££¢£¢¢£££¢¢¢¢	477777777413071					11					EAI3-IND	IND	IND	2003	0	?	?	?	Singh UB	New Delhi
IND022003036932	1	¢££¢¢¢¢¢¢¢¢¢¢¢¢¢¢¢¢¢¢¢¢¢¢¢¢¢££££¢£¢¢£££¢¢¢¢	477777777413071					11					EAI3-IND	IND	IND	2003	0	?	?	?	Singh UB	New Delhi
IND022003036934	1	¢££¢¢¢¢¢¢¢¢¢¢¢¢¢¢¢¢¢¢¢¢¢¢¢¢¢££££¢£¢¢£££¢¢¢¢	477777777413071					11					EAI3-IND	IND	IND	2003	0	?	?	?	Singh UB	New Delhi
IND022003036937	1	¢££¢¢¢¢¢¢¢¢¢¢¢¢¢¢¢¢¢¢¢¢¢¢¢¢¢££££¢£¢¢£££¢¢¢¢	477777777413071					11					EAI3-IND	IND	IND	2003	0	?	?	?	Singh UB	New Delhi
IND022003036942	1	¢££¢¢¢¢¢¢¢¢¢¢¢¢¢¢¢¢¢¢¢¢¢¢¢¢¢££££¢£¢¢£££¢¢¢¢	477777777413071					11					EAI3-IND	IND	IND	2003	0	?	?	?	Singh UB	New Delhi
IND022003036946	1	¢££¢¢¢¢¢¢¢¢¢¢¢¢¢¢¢¢¢¢¢¢¢¢¢¢¢££££¢£¢¢£££¢¢¢¢	477777777413071					11					EAI3-IND	IND	IND	2003	0	?	?	?	Singh UB	New Delhi
IND022003036948	1	¢££¢¢¢¢¢¢¢¢¢¢¢¢¢¢¢¢¢¢¢¢¢¢¢¢¢££££¢£¢¢£££¢¢¢¢	477777777413071					11					EAI3-IND	IND	IND	2003	0	?	?	?	Singh UB	New Delhi
IND022003036955	1	¢££¢¢¢¢¢¢¢¢¢¢¢¢¢¢¢¢¢¢¢¢¢¢¢¢¢££££¢£¢¢£££¢¢¢¢	477777777413071					11					EAI3-IND	IND	IND	2003	0	?	?	?	Singh UB	New Delhi
IND022003036959	1	¢££¢¢¢¢¢¢¢¢¢¢¢¢¢¢¢¢¢¢¢¢¢¢¢¢¢££££¢£¢¢£££¢¢¢¢	477777777413071					11					EAI3-IND	IND	IND	2003	0	?	?	?	Singh UB	New Delhi
IND022003036964	1	¢££¢¢¢¢¢¢¢¢¢¢¢¢¢¢¢¢¢¢¢¢¢¢¢¢¢££££¢£¢¢£££¢¢¢¢	477777777413071					11					EAI3-IND	IND	IND	2003	0	?	?	?	Singh UB	New Delhi
IND022003036965	1	¢££¢¢¢¢¢¢¢¢¢¢¢¢¢¢¢¢¢¢¢¢¢¢¢¢¢££££¢£¢¢£££¢¢¢¢	477777777413071					11					EAI3-IND	IND	IND	2003	0	?	?	?	Singh UB	New Delhi
IND022003036969	1	¢££¢¢¢¢¢¢¢¢¢¢¢¢¢¢¢¢¢¢¢¢¢¢¢¢¢££££¢£¢¢£££¢¢¢¢	477777777413071					11					EAI3-IND	IND	IND	2003	0	?	?	?	Singh UB	New Delhi
IND022003036973	1	¢££¢¢¢¢¢¢¢¢¢¢¢¢¢¢¢¢¢¢¢¢¢¢¢¢¢££££¢£¢¢£££¢¢¢¢	477777777413071					11					EAI3-IND	IND	IND	2003	0	?	?	?	Singh UB	New Delhi
IND022003036982	1	¢££¢¢¢¢¢¢¢¢¢¢¢¢¢¢¢¢¢¢¢¢¢¢¢¢¢££££¢£¢¢£££¢¢¢¢	477777777413071					11					EAI3-IND	IND	IND	2003	0	?	?	?	Singh UB	New Delhi
IND022003036988	1	¢££¢¢¢¢¢¢¢¢¢¢¢¢¢¢¢¢¢¢¢¢¢¢¢¢¢££££¢£¢¢£££¢¢¢¢	477777777413071					11					EAI3-IND	IND	IND	2003	0	?	?	?	Singh UB	New Delhi
IND022003036997	1	¢££¢¢¢¢¢¢¢¢¢¢¢¢¢¢¢¢¢¢¢¢¢¢¢¢¢££££¢£¢¢£££¢¢¢¢	477777777413071					11					EAI3-IND	?	IND	2003	0	?	?	?	Singh UB	New Delhi
IND022003036999	1	¢££¢¢¢¢¢¢¢¢¢¢¢¢¢¢¢¢¢¢¢¢¢¢¢¢¢££££¢£¢¢£££¢¢¢¢	477777777413071					11					EAI3-IND	?	IND	2003	0	?	?	?	Singh UB	New Delhi
IND022003037004	1	¢££¢¢¢¢¢¢¢¢¢¢¢¢¢¢¢¢¢¢¢¢¢¢¢¢¢££££¢£¢¢£££¢¢¢¢	477777777413071					11					EAI3-IND	?	IND	2003	0	?	?	?	Singh UB	New Delhi
IND022003037014	1	¢££¢¢¢¢¢¢¢¢¢¢¢¢¢¢¢¢¢¢¢¢¢¢¢¢¢££££¢£¢¢£££¢¢¢¢	477777777413071					11					EAI3-IND	?	IND	2003	0	?	?	?	Singh UB	New Delhi
IND022003037015	1	¢££¢¢¢¢¢¢¢¢¢¢¢¢¢¢¢¢¢¢¢¢¢¢¢¢¢££££¢£¢¢£££¢¢¢¢	477777777413071					11					EAI3-IND	?	IND	2003	0	?	?	?	Singh UB	New Delhi
IND022003037019	1	¢££¢¢¢¢¢¢¢¢¢¢¢¢¢¢¢¢¢¢¢¢¢¢¢¢¢££££¢£¢¢£££¢¢¢¢	477777777413071					11					EAI3-IND	?	IND	2003	0	?	?	?	Singh UB	New Delhi
IND022003037021	1	¢££¢¢¢¢¢¢¢¢¢¢¢¢¢¢¢¢¢¢¢¢¢¢¢¢¢££££¢£¢¢£££¢¢¢¢	477777777413071					11					EAI3-IND	?	IND	2003	0	?	?	?	Singh UB	New Delhi
IND022003037048	1	¢££¢¢¢¢¢¢¢¢¢¢¢¢¢¢¢¢¢¢¢¢¢¢¢¢¢££££¢£¢¢£££¢¢¢¢	477777777413071					11					EAI3-IND	IND	IND	2003	0	?	?	?	Singh UB	New Delhi
IND022003037050	1	¢££¢¢¢¢¢¢¢¢¢¢¢¢¢¢¢¢¢¢¢¢¢¢¢¢¢££££¢£¢¢£££¢¢¢¢	477777777413071					11					EAI3-IND	IND	IND	2003	0	?	?	?	Singh UB	New Delhi
IND022003037079	1	¢££¢¢¢¢¢¢¢¢¢¢¢¢¢¢¢¢¢¢¢¢¢¢¢¢¢££££¢£¢¢£££¢¢¢¢	477777777413071					11					EAI3-IND	IND	IND	2003	0	?	?	?	Singh UB	New Delhi
IND022003037084	1	¢££¢¢¢¢¢¢¢¢¢¢¢¢¢¢¢¢¢¢¢¢¢¢¢¢¢££££¢£¢¢£££¢¢¢¢	477777777413071					11					EAI3-IND	IND	IND	2003	0	?	?	?	Singh UB	New Delhi
IND022003037099	1	¢££¢¢¢¢¢¢¢¢¢¢¢¢¢¢¢¢¢¢¢¢¢¢¢¢¢££££¢£¢¢£££¢¢¢¢	477777777413071					11					EAI3-IND	IND	IND	2003	0	?	?	?	Singh UB	New Delhi
IND022003037115	1	¢££¢¢¢¢¢¢¢¢¢¢¢¢¢¢¢¢¢¢¢¢¢¢¢¢¢££££¢£¢¢£££¢¢¢¢	477777777413071					11					EAI3-IND	IND	IND	2003	0	?	?	?	Singh UB	New Delhi
IND022003037116	1	¢££¢¢¢¢¢¢¢¢¢¢¢¢¢¢¢¢¢¢¢¢¢¢¢¢¢££££¢£¢¢£££¢¢¢¢	477777777413071					11					EAI3-IND	IND	IND	2003	0	?	?	?	Singh UB	New Delhi
IND022003037131	1	¢££¢¢¢¢¢¢¢¢¢¢¢¢¢¢¢¢¢¢¢¢¢¢¢¢¢££££¢£¢¢£££¢¢¢¢	477777777413071					11					EAI3-IND	IND	IND	2003	0	?	?	?	Singh UB	New Delhi
IND022003037142	1	¢££¢¢¢¢¢¢¢¢¢¢¢¢¢¢¢¢¢¢¢¢¢¢¢¢¢££££¢£¢¢£££¢¢¢¢	477777777413071					11					EAI3-IND	IND	IND	2003	0	?	?	?	Singh UB	New Delhi
IND022003037148	1	¢££¢¢¢¢¢¢¢¢¢¢¢¢¢¢¢¢¢¢¢¢¢¢¢¢¢££££¢£¢¢£££¢¢¢¢	477777777413071					11					EAI3-IND	IND	IND	2003	0	?	?	?	Singh UB	New Delhi
IND022003037171	1	¢££¢¢¢¢¢¢¢¢¢¢¢¢¢¢¢¢¢¢¢¢¢¢¢¢¢££££¢£¢¢£££¢¢¢¢	477777777413071					11					EAI3-IND	IND	IND	2003	0	?	?	?	Singh UB	New Delhi
IND022003037172	1	¢££¢¢¢¢¢¢¢¢¢¢¢¢¢¢¢¢¢¢¢¢¢¢¢¢¢££££¢£¢¢£££¢¢¢¢	477777777413071					11					EAI3-IND	IND	IND	2003	0	?	?	?	Singh UB	New Delhi
IND022003037173	1	¢££¢¢¢¢¢¢¢¢¢¢¢¢¢¢¢¢¢¢¢¢¢¢¢¢¢££££¢£¢¢£££¢¢¢¢	477777777413071					11					EAI3-IND	IND	IND	2003	0	?	?	?	Singh UB	New Delhi
IND022003037175	1	¢££¢¢¢¢¢¢¢¢¢¢¢¢¢¢¢¢¢¢¢¢¢¢¢¢¢££££¢£¢¢£££¢¢¢¢	477777777413071					11					EAI3-IND	IND	IND	2003	0	?	?	?	Singh UB	New Delhi
IND022003037201	1	¢££¢¢¢¢¢¢¢¢¢¢¢¢¢¢¢¢¢¢¢¢¢¢¢¢¢££££¢£¢¢£££¢¢¢¢	477777777413071					11					EAI3-IND	IND	IND	2003	0	?	?	?	Singh UB	New Delhi
IND022003037226	1	¢££¢¢¢¢¢¢¢¢¢¢¢¢¢¢¢¢¢¢¢¢¢¢¢¢¢££££¢£¢¢£££¢¢¢¢	477777777413071					11					EAI3-IND	IND	IND	2003	0	?	?	?	Singh UB	New Delhi
IND022003037228	1	¢££¢¢¢¢¢¢¢¢¢¢¢¢¢¢¢¢¢¢¢¢¢¢¢¢¢££££¢£¢¢£££¢¢¢¢	477777777413071					11					EAI3-IND	IND	IND	2003	0	?	?	?	Singh UB	New Delhi
IND022003037243	1	¢££¢¢¢¢¢¢¢¢¢¢¢¢¢¢¢¢¢¢¢¢¢¢¢¢¢££££¢£¢¢£££¢¢¢¢	477777777413071					11					EAI3-IND	IND	IND	2003	0	?	?	?	Singh UB	New Delhi
IND022003037246	1	¢££¢¢¢¢¢¢¢¢¢¢¢¢¢¢¢¢¢¢¢¢¢¢¢¢¢££££¢£¢¢£££¢¢¢¢	477777777413071					11					EAI3-IND	IND	IND	2003	0	?	?	?	Singh UB	New Delhi
IND022003037255	1	¢££¢¢¢¢¢¢¢¢¢¢¢¢¢¢¢¢¢¢¢¢¢¢¢¢¢££££¢£¢¢£££¢¢¢¢	477777777413071					11					EAI3-IND	IND	IND	2003	0	?	?	?	Singh UB	New Delhi
IND022003037265	1	¢££¢¢¢¢¢¢¢¢¢¢¢¢¢¢¢¢¢¢¢¢¢¢¢¢¢££££¢£¢¢£££¢¢¢¢	477777777413071					11					EAI3-IND	IND	IND	2003	0	?	?	?	Singh UB	New Delhi
IND022003037275	1	¢££¢¢¢¢¢¢¢¢¢¢¢¢¢¢¢¢¢¢¢¢¢¢¢¢¢££££¢£¢¢£££¢¢¢¢	477777777413071					11					EAI3-IND	IND	IND	2003	0	?	?	?	Singh UB	New Delhi
IND022003037276	1	¢££¢¢¢¢¢¢¢¢¢¢¢¢¢¢¢¢¢¢¢¢¢¢¢¢¢££££¢£¢¢£££¢¢¢¢	477777777413071					11					EAI3-IND	IND	IND	2003	0	?	?	?	Singh UB	New Delhi
IND022003037296	1	¢££¢¢¢¢¢¢¢¢¢¢¢¢¢¢¢¢¢¢¢¢¢¢¢¢¢££££¢£¢¢£££¢¢¢¢	477777777413071					11					EAI3-IND	IND	IND	2003	0	?	?	?	Singh UB	New Delhi
IND022003037300	1	¢££¢¢¢¢¢¢¢¢¢¢¢¢¢¢¢¢¢¢¢¢¢¢¢¢¢££££¢£¢¢£££¢¢¢¢	477777777413071					11					EAI3-IND	IND	IND	2003	0	?	?	?	Singh UB	New Delhi
IND022003037313	1	¢££¢¢¢¢¢¢¢¢¢¢¢¢¢¢¢¢¢¢¢¢¢¢¢¢¢££££¢£¢¢£££¢¢¢¢	477777777413071					11					EAI3-IND	IND	IND	2003	0	?	?	?	Singh UB	New Delhi
IND022003037322	1	¢££¢¢¢¢¢¢¢¢¢¢¢¢¢¢¢¢¢¢¢¢¢¢¢¢¢££££¢£¢¢£££¢¢¢¢	477777777413071					11					EAI3-IND	IND	IND	2003	0	?	?	?	Singh UB	New Delhi
IND022003037323	1	¢££¢¢¢¢¢¢¢¢¢¢¢¢¢¢¢¢¢¢¢¢¢¢¢¢¢££££¢£¢¢£££¢¢¢¢	477777777413071					11					EAI3-IND	?	IND	2003	0	?	?	?	Singh UB	New Delhi
IND022003037329	1	¢££¢¢¢¢¢¢¢¢¢¢¢¢¢¢¢¢¢¢¢¢¢¢¢¢¢££££¢£¢¢£££¢¢¢¢	477777777413071					11					EAI3-IND	IND	IND	2003	0	?	?	?	Singh UB	New Delhi
IND022003037330	1	¢££¢¢¢¢¢¢¢¢¢¢¢¢¢¢¢¢¢¢¢¢¢¢¢¢¢££££¢£¢¢£££¢¢¢¢	477777777413071					11					EAI3-IND	IND	IND	2003	0	?	?	?	Singh UB	New Delhi
IND022003037340	1	¢££¢¢¢¢¢¢¢¢¢¢¢¢¢¢¢¢¢¢¢¢¢¢¢¢¢££££¢£¢¢£££¢¢¢¢	477777777413071					11					EAI3-IND	IND	IND	2003	0	?	?	?	Singh UB	New Delhi
IND022003037344	1	¢££¢¢¢¢¢¢¢¢¢¢¢¢¢¢¢¢¢¢¢¢¢¢¢¢¢££££¢£¢¢£££¢¢¢¢	477777777413071					11					EAI3-IND	IND	IND	2003	0	?	?	?	Singh UB	New Delhi
IND022003037351	1	¢££¢¢¢¢¢¢¢¢¢¢¢¢¢¢¢¢¢¢¢¢¢¢¢¢¢££££¢£¢¢£££¢¢¢¢	477777777413071					11					EAI3-IND	IND	IND	2003	0	?	?	?	Singh UB	New Delhi
IND022003037422	1	¢££¢¢¢¢¢¢¢¢¢¢¢¢¢¢¢¢¢¢¢¢¢¢¢¢¢££££¢£¢¢£££¢¢¢¢	477777777413071					11					EAI3-IND	IND	IND	2003	0	?	?	?	Singh UB	New Delhi
IND022003037446	1	¢££¢¢¢¢¢¢¢¢¢¢¢¢¢¢¢¢¢¢¢¢¢¢¢¢¢££££¢£¢¢£££¢¢¢¢	477777777413071					11					EAI3-IND	IND	IND	2003	0	?	?	?	Singh UB	New Delhi
IND022003037449	1	¢££¢¢¢¢¢¢¢¢¢¢¢¢¢¢¢¢¢¢¢¢¢¢¢¢¢££££¢£¢¢£££¢¢¢¢	477777777413071					11					EAI3-IND	IND	IND	2003	0	?	?	?	Singh UB	New Delhi
IND022003037463	1	¢££¢¢¢¢¢¢¢¢¢¢¢¢¢¢¢¢¢¢¢¢¢¢¢¢¢££££¢£¢¢£££¢¢¢¢	477777777413071					11					EAI3-IND	IND	IND	2003	0	?	?	?	Singh UB	New Delhi
IND022003037465	1	¢££¢¢¢¢¢¢¢¢¢¢¢¢¢¢¢¢¢¢¢¢¢¢¢¢¢££££¢£¢¢£££¢¢¢¢	477777777413071					11					EAI3-IND	IND	IND	2003	0	?	?	?	Singh UB	New Delhi
IND022003037466	1	¢££¢¢¢¢¢¢¢¢¢¢¢¢¢¢¢¢¢¢¢¢¢¢¢¢¢££££¢£¢¢£££¢¢¢¢	477777777413071					11					EAI3-IND	IND	IND	2003	0	?	?	?	Singh UB	New Delhi
IND022003037467	1	¢££¢¢¢¢¢¢¢¢¢¢¢¢¢¢¢¢¢¢¢¢¢¢¢¢¢££££¢£¢¢£££¢¢¢¢	477777777413071					11					EAI3-IND	IND	IND	2003	0	?	?	?	Singh UB	New Delhi
IND022003037469	1	¢££¢¢¢¢¢¢¢¢¢¢¢¢¢¢¢¢¢¢¢¢¢¢¢¢¢££££¢£¢¢£££¢¢¢¢	477777777413071					11					EAI3-IND	IND	IND	2003	0	?	?	?	Singh UB	New Delhi
IND022003037472	1	¢££¢¢¢¢¢¢¢¢¢¢¢¢¢¢¢¢¢¢¢¢¢¢¢¢¢££££¢£¢¢£££¢¢¢¢	477777777413071					11					EAI3-IND	IND	IND	2003	0	?	?	?	Singh UB	New Delhi
IND022003037474	1	¢££¢¢¢¢¢¢¢¢¢¢¢¢¢¢¢¢¢¢¢¢¢¢¢¢¢££££¢£¢¢£££¢¢¢¢	477777777413071					11					EAI3-IND	IND	IND	2003	0	?	?	?	Singh UB	New Delhi
IND022003037476	1	¢££¢¢¢¢¢¢¢¢¢¢¢¢¢¢¢¢¢¢¢¢¢¢¢¢¢££££¢£¢¢£££¢¢¢¢	477777777413071					11					EAI3-IND	IND	IND	2003	0	?	?	?	Singh UB	New Delhi
IND022003037482	1	¢££¢¢¢¢¢¢¢¢¢¢¢¢¢¢¢¢¢¢¢¢¢¢¢¢¢££££¢£¢¢£££¢¢¢¢	477777777413071					11					EAI3-IND	IND	IND	2003	0	?	?	?	Singh UB	New Delhi
IND022003037483	1	¢££¢¢¢¢¢¢¢¢¢¢¢¢¢¢¢¢¢¢¢¢¢¢¢¢¢££££¢£¢¢£££¢¢¢¢	477777777413071					11					EAI3-IND	?	IND	2003	0	?	?	?	Singh UB	New Delhi
IND022003037484	1	¢££¢¢¢¢¢¢¢¢¢¢¢¢¢¢¢¢¢¢¢¢¢¢¢¢¢££££¢£¢¢£££¢¢¢¢	477777777413071					11					EAI3-IND	IND	IND	2003	0	?	?	?	Singh UB	New Delhi
IND022003037487	1	¢££¢¢¢¢¢¢¢¢¢¢¢¢¢¢¢¢¢¢¢¢¢¢¢¢¢££££¢£¢¢£££¢¢¢¢	477777777413071					11					EAI3-IND	IND	IND	2003	0	?	?	?	Singh UB	New Delhi
IND022003037489	1	¢££¢¢¢¢¢¢¢¢¢¢¢¢¢¢¢¢¢¢¢¢¢¢¢¢¢££££¢£¢¢£££¢¢¢¢	477777777413071					11					EAI3-IND	IND	IND	2003	0	?	?	?	Singh UB	New Delhi
IND022003037492	1	¢££¢¢¢¢¢¢¢¢¢¢¢¢¢¢¢¢¢¢¢¢¢¢¢¢¢££££¢£¢¢£££¢¢¢¢	477777777413071					11					EAI3-IND	IND	IND	2003	0	?	?	?	Singh UB	New Delhi
IND022003037494	1	¢££¢¢¢¢¢¢¢¢¢¢¢¢¢¢¢¢¢¢¢¢¢¢¢¢¢££££¢£¢¢£££¢¢¢¢	477777777413071					11					EAI3-IND	IND	IND	2003	0	?	?	?	Singh UB	New Delhi
IND022003037500	1	¢££¢¢¢¢¢¢¢¢¢¢¢¢¢¢¢¢¢¢¢¢¢¢¢¢¢££££¢£¢¢£££¢¢¢¢	477777777413071					11					EAI3-IND	IND	IND	2003	0	?	?	?	Singh UB	New Delhi
IND022003037505	1	¢££¢¢¢¢¢¢¢¢¢¢¢¢¢¢¢¢¢¢¢¢¢¢¢¢¢££££¢£¢¢£££¢¢¢¢	477777777413071					11					EAI3-IND	IND	IND	2003	0	?	?	?	Singh UB	New Delhi
IND022003037506	1	¢££¢¢¢¢¢¢¢¢¢¢¢¢¢¢¢¢¢¢¢¢¢¢¢¢¢££££¢£¢¢£££¢¢¢¢	477777777413071					11					EAI3-IND	IND	IND	2003	0	?	?	?	Singh UB	New Delhi
IND022003037509	1	¢££¢¢¢¢¢¢¢¢¢¢¢¢¢¢¢¢¢¢¢¢¢¢¢¢¢££££¢£¢¢£££¢¢¢¢	477777777413071					11					EAI3-IND	IND	IND	2003	0	?	?	?	Singh UB	New Delhi
IND022003037511	1	¢££¢¢¢¢¢¢¢¢¢¢¢¢¢¢¢¢¢¢¢¢¢¢¢¢¢££££¢£¢¢£££¢¢¢¢	477777777413071					11					EAI3-IND	IND	IND	2003	0	?	?	?	Singh UB	New Delhi
IND022003037512	1	¢££¢¢¢¢¢¢¢¢¢¢¢¢¢¢¢¢¢¢¢¢¢¢¢¢¢££££¢£¢¢£££¢¢¢¢	477777777413071					11					EAI3-IND	IND	IND	2003	0	?	?	?	Singh UB	New Delhi
IND022003037517	1	¢££¢¢¢¢¢¢¢¢¢¢¢¢¢¢¢¢¢¢¢¢¢¢¢¢¢££££¢£¢¢£££¢¢¢¢	477777777413071					11					EAI3-IND	IND	IND	2003	0	?	?	?	Singh UB	New Delhi
IND022003037523	1	¢££¢¢¢¢¢¢¢¢¢¢¢¢¢¢¢¢¢¢¢¢¢¢¢¢¢££££¢£¢¢£££¢¢¢¢	477777777413071					11					EAI3-IND	IND	IND	2003	0	?	?	?	Singh UB	New Delhi
IND022003037526	1	¢££¢¢¢¢¢¢¢¢¢¢¢¢¢¢¢¢¢¢¢¢¢¢¢¢¢££££¢£¢¢£££¢¢¢¢	477777777413071					11					EAI3-IND	IND	IND	2003	0	?	?	?	Singh UB	New Delhi
IND022003037527	1	¢££¢¢¢¢¢¢¢¢¢¢¢¢¢¢¢¢¢¢¢¢¢¢¢¢¢££££¢£¢¢£££¢¢¢¢	477777777413071					11					EAI3-IND	IND	IND	2003	0	?	?	?	Singh UB	New Delhi
IND022003037528	1	¢££¢¢¢¢¢¢¢¢¢¢¢¢¢¢¢¢¢¢¢¢¢¢¢¢¢££££¢£¢¢£££¢¢¢¢	477777777413071					11					EAI3-IND	IND	IND	2003	0	?	?	?	Singh UB	New Delhi
IND022003037529	1	¢££¢¢¢¢¢¢¢¢¢¢¢¢¢¢¢¢¢¢¢¢¢¢¢¢¢££££¢£¢¢£££¢¢¢¢	477777777413071					11					EAI3-IND	IND	IND	2003	0	?	?	?	Singh UB	New Delhi
IND022003037532	1	¢££¢¢¢¢¢¢¢¢¢¢¢¢¢¢¢¢¢¢¢¢¢¢¢¢¢££££¢£¢¢£££¢¢¢¢	477777777413071					11					EAI3-IND	IND	IND	2003	0	?	?	?	Singh UB	New Delhi
IND022003037536	1	¢££¢¢¢¢¢¢¢¢¢¢¢¢¢¢¢¢¢¢¢¢¢¢¢¢¢££££¢£¢¢£££¢¢¢¢	477777777413071					11					EAI3-IND	IND	IND	2003	0	?	?	?	Singh UB	New Delhi
IND022003037539	1	¢££¢¢¢¢¢¢¢¢¢¢¢¢¢¢¢¢¢¢¢¢¢¢¢¢¢££££¢£¢¢£££¢¢¢¢	477777777413071					11					EAI3-IND	IND	IND	2003	0	?	?	?	Singh UB	New Delhi
IND022003037543	1	¢££¢¢¢¢¢¢¢¢¢¢¢¢¢¢¢¢¢¢¢¢¢¢¢¢¢££££¢£¢¢£££¢¢¢¢	477777777413071					11					EAI3-IND	IND	IND	2003	0	?	?	?	Singh UB	New Delhi
IND022003037545	1	¢££¢¢¢¢¢¢¢¢¢¢¢¢¢¢¢¢¢¢¢¢¢¢¢¢¢££££¢£¢¢£££¢¢¢¢	477777777413071					11					EAI3-IND	IND	IND	2003	0	?	?	?	Singh UB	New Delhi
IND022003037546	1	¢££¢¢¢¢¢¢¢¢¢¢¢¢¢¢¢¢¢¢¢¢¢¢¢¢¢££££¢£¢¢£££¢¢¢¢	477777777413071					11					EAI3-IND	IND	IND	2003	0	?	?	?	Singh UB	New Delhi
IND022003037548	1	¢££¢¢¢¢¢¢¢¢¢¢¢¢¢¢¢¢¢¢¢¢¢¢¢¢¢££££¢£¢¢£££¢¢¢¢	477777777413071					11					EAI3-IND	IND	IND	2003	0	?	?	?	Singh UB	New Delhi
IND022003037552	1	¢££¢¢¢¢¢¢¢¢¢¢¢¢¢¢¢¢¢¢¢¢¢¢¢¢¢££££¢£¢¢£££¢¢¢¢	477777777413071					11					EAI3-IND	IND	IND	2003	0	?	?	?	Singh UB	New Delhi
IND022003037554	1	¢££¢¢¢¢¢¢¢¢¢¢¢¢¢¢¢¢¢¢¢¢¢¢¢¢¢££££¢£¢¢£££¢¢¢¢	477777777413071					11					EAI3-IND	IND	IND	2003	0	?	?	?	Singh UB	New Delhi
IND022003037557	1	¢££¢¢¢¢¢¢¢¢¢¢¢¢¢¢¢¢¢¢¢¢¢¢¢¢¢££££¢£¢¢£££¢¢¢¢	477777777413071					11					EAI3-IND	?	IND	2003	0	?	?	?	Singh UB	New Delhi
NLD020000I37563	1	¢££¢¢¢¢¢¢¢¢¢¢¢¢¢¢¢¢¢¢¢¢¢¢¢¢¢££££¢£¢¢£££¢¢¢¢	477777777413071					11					EAI3-IND	?	NLD		0	?	?	?	Kremer K	?
NLD029402237606	1	¢££¢¢¢¢¢¢¢¢¢¢¢¢¢¢¢¢¢¢¢¢¢¢¢¢¢££££¢£¢¢£££¢¢¢¢	477777777413071					11					EAI3-IND	?	NLD		0	?	?	?	Kremer K	Amsterdam
NLD029701037658	1	¢££¢¢¢¢¢¢¢¢¢¢¢¢¢¢¢¢¢¢¢¢¢¢¢¢¢££££¢£¢¢£££¢¢¢¢	477777777413071					11					EAI3-IND	?	NLD		0	?	?	?	Kremer K	Amsterdam
NLD029701337663	1	¢££¢¢¢¢¢¢¢¢¢¢¢¢¢¢¢¢¢¢¢¢¢¢¢¢¢££££¢£¢¢£££¢¢¢¢	477777777413071					11					EAI3-IND	?	NLD		0	?	?	?	Kremer K	Amsterdam
NLD03000IN37674	1	¢££¢¢¢¢¢¢¢¢¢¢¢¢¢¢¢¢¢¢¢¢¢¢¢¢¢££££¢£¢¢£££¢¢¢¢	477777777413071					11					EAI3-IND	?	NLD		0	?	?	?	Kremer K	?
NLD03000IN37679	1	¢££¢¢¢¢¢¢¢¢¢¢¢¢¢¢¢¢¢¢¢¢¢¢¢¢¢££££¢£¢¢£££¢¢¢¢	477777777413071					11					EAI3-IND	?	NLD		0	?	?	?	Kremer K	?
NLD03000IN37682	1	¢££¢¢¢¢¢¢¢¢¢¢¢¢¢¢¢¢¢¢¢¢¢¢¢¢¢££££¢£¢¢£££¢¢¢¢	477777777413071					11					EAI3-IND	?	NLD		0	?	?	?	Kremer K	?
NLD030017037718	1	¢££¢¢¢¢¢¢¢¢¢¢¢¢¢¢¢¢¢¢¢¢¢¢¢¢¢££££¢£¢¢£££¢¢¢¢	477777777413071					11					EAI3-IND	?	NLD		0	?	?	?	Kremer K	Amsterdam
NLD030017237720	1	¢££¢¢¢¢¢¢¢¢¢¢¢¢¢¢¢¢¢¢¢¢¢¢¢¢¢££££¢£¢¢£££¢¢¢¢	477777777413071					11					EAI3-IND	?	NLD		0	?	?	?	Kremer K	Amsterdam
NLD039501037858	1	¢££¢¢¢¢¢¢¢¢¢¢¢¢¢¢¢¢¢¢¢¢¢¢¢¢¢££££¢£¢¢£££¢¢¢¢	477777777413071					11					EAI3-IND	?	NLD		0	?	?	?	Kremer K	Amsterdam
NLD039501637865	1	¢££¢¢¢¢¢¢¢¢¢¢¢¢¢¢¢¢¢¢¢¢¢¢¢¢¢££££¢£¢¢£££¢¢¢¢	477777777413071					11					EAI3-IND	?	NLD		0	?	?	?	Kremer K	Amsterdam
NLD039600837903	1	¢££¢¢¢¢¢¢¢¢¢¢¢¢¢¢¢¢¢¢¢¢¢¢¢¢¢££££¢£¢¢£££¢¢¢¢	477777777413071					11					EAI3-IND	?	NLD		0	?	?	?	Kremer K	Amsterdam
NLD039702037947	1	¢££¢¢¢¢¢¢¢¢¢¢¢¢¢¢¢¢¢¢¢¢¢¢¢¢¢££££¢£¢¢£££¢¢¢¢	477777777413071					11					EAI3-IND	?	NLD		0	?	?	?	Kremer K	Amsterdam
NLD04000IN37951	1	¢££¢¢¢¢¢¢¢¢¢¢¢¢¢¢¢¢¢¢¢¢¢¢¢¢¢££££¢£¢¢£££¢¢¢¢	477777777413071					11					EAI3-IND	?	NLD		0	?	?	?	Kremer K	?
NLD040017237954	1	¢££¢¢¢¢¢¢¢¢¢¢¢¢¢¢¢¢¢¢¢¢¢¢¢¢¢££££¢£¢¢£££¢¢¢¢	477777777413071					11					EAI3-IND	?	NLD		0	?	?	?	Kremer K	Amsterdam
NLD050000I37972	1	¢££¢¢¢¢¢¢¢¢¢¢¢¢¢¢¢¢¢¢¢¢¢¢¢¢¢££££¢£¢¢£££¢¢¢¢	477777777413071					11					EAI3-IND	?	NLD		0	?	?	?	Kremer K	?
NLD050000I37973	1	¢££¢¢¢¢¢¢¢¢¢¢¢¢¢¢¢¢¢¢¢¢¢¢¢¢¢££££¢£¢¢£££¢¢¢¢	477777777413071					11					EAI3-IND	?	NLD		0	?	?	?	Kremer K	?
NLD059500338057	1	¢££¢¢¢¢¢¢¢¢¢¢¢¢¢¢¢¢¢¢¢¢¢¢¢¢¢££££¢£¢¢£££¢¢¢¢	477777777413071					11					EAI3-IND	?	NLD		0	?	?	?	Kremer K	Amsterdam
NLD059600938086	1	¢££¢¢¢¢¢¢¢¢¢¢¢¢¢¢¢¢¢¢¢¢¢¢¢¢¢££££¢£¢¢£££¢¢¢¢	477777777413071					11					EAI3-IND	?	NLD		0	?	?	?	Kremer K	Amsterdam
NLD059601638089	1	¢££¢¢¢¢¢¢¢¢¢¢¢¢¢¢¢¢¢¢¢¢¢¢¢¢¢££££¢£¢¢£££¢¢¢¢	477777777413071					11					EAI3-IND	?	NLD		0	?	?	?	Kremer K	Amsterdam
NLD06000IN38106	1	¢££¢¢¢¢¢¢¢¢¢¢¢¢¢¢¢¢¢¢¢¢¢¢¢¢¢££££¢£¢¢£££¢¢¢¢	477777777413071					11					EAI3-IND	?	NLD		0	?	?	?	Kremer K	?
NLD06000IN38107	1	¢££¢¢¢¢¢¢¢¢¢¢¢¢¢¢¢¢¢¢¢¢¢¢¢¢¢££££¢£¢¢£££¢¢¢¢	477777777413071					11					EAI3-IND	?	NLD		0	?	?	?	Kremer K	?
NLD06000IN38110	1	¢££¢¢¢¢¢¢¢¢¢¢¢¢¢¢¢¢¢¢¢¢¢¢¢¢¢££££¢£¢¢£££¢¢¢¢	477777777413071					11					EAI3-IND	?	NLD		0	?	?	?	Kremer K	?
NLD09000IN38173	1	¢££¢¢¢¢¢¢¢¢¢¢¢¢¢¢¢¢¢¢¢¢¢¢¢¢¢££££¢£¢¢£££¢¢¢¢	477777777413071					11					EAI3-IND	?	NLD		0	?	?	?	Kremer K	?
NLD09000IN38174	1	¢££¢¢¢¢¢¢¢¢¢¢¢¢¢¢¢¢¢¢¢¢¢¢¢¢¢££££¢£¢¢£££¢¢¢¢	477777777413071					11					EAI3-IND	?	NLD		0	?	?	?	Kremer K	?
NLD099400738225	1	¢££¢¢¢¢¢¢¢¢¢¢¢¢¢¢¢¢¢¢¢¢¢¢¢¢¢££££¢£¢¢£££¢¢¢¢	477777777413071					11					EAI3-IND	?	NLD		0	?	?	?	Kremer K	Amsterdam
NLD099400838226	1	¢££¢¢¢¢¢¢¢¢¢¢¢¢¢¢¢¢¢¢¢¢¢¢¢¢¢££££¢£¢¢£££¢¢¢¢	477777777413071					11					EAI3-IND	?	NLD		0	?	?	?	Kremer K	Amsterdam
BRA092007038882	1	¢££¢¢¢¢¢¢¢¢¢¢¢¢¢¢¢¢¢¢¢¢¢¢¢¢¢££££¢£¢¢£££¢¢¢¢	477777777413071					11					EAI3-IND	?	BRA	2007	0	?	?	?	Martins MC	Sao Paulo
ITA062003040365	1	¢££¢¢¢¢¢¢¢¢¢¢¢¢¢¢¢¢¢¢¢¢¢¢¢¢¢££££¢£¢¢£££¢¢¢¢	477777777413071					11					EAI3-IND	IND	ITA	2003	0	?	?	?	Garzelli C	Arezzo
ITA062003040449	1	¢££¢¢¢¢¢¢¢¢¢¢¢¢¢¢¢¢¢¢¢¢¢¢¢¢¢££££¢£¢¢£££¢¢¢¢	477777777413071					11					EAI3-IND	LKA	ITA	2003	0	?	?	?	Garzelli C	Florence
ITA062003040463	1	¢££¢¢¢¢¢¢¢¢¢¢¢¢¢¢¢¢¢¢¢¢¢¢¢¢¢££££¢£¢¢£££¢¢¢¢	477777777413071					11					EAI3-IND	ITA	ITA	2003	0	?	?	?	Garzelli C	Florence
ITA062004140640	1	¢££¢¢¢¢¢¢¢¢¢¢¢¢¢¢¢¢¢¢¢¢¢¢¢¢¢££££¢£¢¢£££¢¢¢¢	477777777413071					11					EAI3-IND	IND	ITA	2004	1	?	?	?	Garzelli C	Arezzo
ITA062005040888	1	¢££¢¢¢¢¢¢¢¢¢¢¢¢¢¢¢¢¢¢¢¢¢¢¢¢¢££££¢£¢¢£££¢¢¢¢	477777777413071					11					EAI3-IND	?	ITA	2005	0	M	45	negative	Garzelli C	Florence
IND041998045299	1	¢££¢¢¢¢¢¢¢¢¢¢¢¢¢¢¢¢¢¢¢¢¢¢¢¢¢££££¢£¢¢£££¢¢¢¢	477777777413071					11					EAI3-IND	?	IND	1998	0	?	?	?	Kulkarni S	New Delhi
IND041998045400	1	¢££¢¢¢¢¢¢¢¢¢¢¢¢¢¢¢¢¢¢¢¢¢¢¢¢¢££££¢£¢¢£££¢¢¢¢	477777777413071					11					EAI3-IND	?	IND	1998	0	?	?	?	Kulkarni S	New Delhi
IND041998045401	1	¢££¢¢¢¢¢¢¢¢¢¢¢¢¢¢¢¢¢¢¢¢¢¢¢¢¢££££¢£¢¢£££¢¢¢¢	477777777413071					11					EAI3-IND	?	IND	1998	0	?	?	?	Kulkarni S	New Delhi
IND041998045403	1	¢££¢¢¢¢¢¢¢¢¢¢¢¢¢¢¢¢¢¢¢¢¢¢¢¢¢££££¢£¢¢£££¢¢¢¢	477777777413071					11					EAI3-IND	?	IND	1998	0	?	?	?	Kulkarni S	New Delhi
IND041998045417	1	¢££¢¢¢¢¢¢¢¢¢¢¢¢¢¢¢¢¢¢¢¢¢¢¢¢¢££££¢£¢¢£££¢¢¢¢	477777777413071					11					EAI3-IND	?	IND	1998	0	?	?	?	Kulkarni S	New Delhi
FXX041997045585	1	¢££¢¢¢¢¢¢¢¢¢¢¢¢¢¢¢¢¢¢¢¢¢¢¢¢¢££££¢£¢¢£££¢¢¢¢	477777777413071	254326223334				11	577				EAI3-IND	?	FRA	1997	0	?	?	?	Goguet de la Salmoniere YO	Paris
PER011999146492	1	¢££¢¢¢¢¢¢¢¢¢¢¢¢¢¢¢¢¢¢¢¢¢¢¢¢¢££££¢£¢¢£££¢¢¢¢	477777777413071					11					EAI3-IND	PER	PER	1999	1	F	0	?	Sheen P	Lima
JPN042009148392	1	¢££¢¢¢¢¢¢¢¢¢¢¢¢¢¢¢¢¢¢¢¢¢¢¢¢¢££££¢£¢¢£££¢¢¢¢	477777777413071		543244643622514			11		Orphan			EAI3-IND	?	JPN	2009	1	F	66	?	Iwamoto T	Kobe
USA212005049932	1	¢££¢¢¢¢¢¢¢¢¢¢¢¢¢¢¢¢¢¢¢¢¢¢¢¢¢££££¢£¢¢£££¢¢¢¢	477777777413071					11					EAI3-IND	?	USA	2005	0	?	?	?	Alland D	Washington
USA212005049938	1	¢££¢¢¢¢¢¢¢¢¢¢¢¢¢¢¢¢¢¢¢¢¢¢¢¢¢££££¢£¢¢£££¢¢¢¢	477777777413071					11					EAI3-IND	?	USA	2005	0	?	?	?	Alland D	Washington
USA212005049982	1	¢££¢¢¢¢¢¢¢¢¢¢¢¢¢¢¢¢¢¢¢¢¢¢¢¢¢££££¢£¢¢£££¢¢¢¢	477777777413071					11					EAI3-IND	?	USA	2005	0	?	?	?	Alland D	Washington
USA212005049984	1	¢££¢¢¢¢¢¢¢¢¢¢¢¢¢¢¢¢¢¢¢¢¢¢¢¢¢££££¢£¢¢£££¢¢¢¢	477777777413071					11					EAI3-IND	?	USA	2005	0	?	?	?	Alland D	Washington
IND072001050186	9	¢££¢¢¢¢¢¢¢¢¢¢¢¢¢¢¢¢¢¢¢¢¢¢¢¢¢££££¢£¢¢£££¢¢¢¢	477777777413071					11					EAI3-IND	IND	IND	2001	0	?	?	?	Almeida D	New Delhi
BGD011998054491	1	¢££¢¢¢¢¢¢¢¢¢¢¢¢¢¢¢¢¢¢¢¢¢¢¢¢¢££££¢£¢¢£££¢¢¢¢	477777777413071					11					EAI3-IND	BGD	BGD	1998	0	?	?	?	Rigouts L	Dhaka
BGD012001054619	1	¢££¢¢¢¢¢¢¢¢¢¢¢¢¢¢¢¢¢¢¢¢¢¢¢¢¢££££¢£¢¢£££¢¢¢¢	477777777413071					11					EAI3-IND	BGD	BGD	2001	0	?	?	?	Rigouts L	Dhaka
LKA022007056261	1	¢££¢¢¢¢¢¢¢¢¢¢¢¢¢¢¢¢¢¢¢¢¢¢¢¢¢££££¢£¢¢£££¢¢¢¢	477777777413071					11					EAI3-IND	LKA	LKA	2007	0	?	?	?	Perera AJ	Polonnaruwa
LKA022007056265	1	¢££¢¢¢¢¢¢¢¢¢¢¢¢¢¢¢¢¢¢¢¢¢¢¢¢¢££££¢£¢¢£££¢¢¢¢	477777777413071					11					EAI3-IND	LKA	LKA	2007	0	?	?	?	Perera AJ	Polonnaruwa
LKA022007056266	1	¢££¢¢¢¢¢¢¢¢¢¢¢¢¢¢¢¢¢¢¢¢¢¢¢¢¢££££¢£¢¢£££¢¢¢¢	477777777413071					11					EAI3-IND	LKA	LKA	2007	0	?	?	?	Perera AJ	Polonnaruwa
PAK022004057771	1	¢££¢¢¢¢¢¢¢¢¢¢¢¢¢¢¢¢¢¢¢¢¢¢¢¢¢££££¢£¢¢£££¢¢¢¢	477777777413071					11					EAI3-IND	PAK	PAK	2004	0	?	?	?	Hazan R	Karachi
AUT022001058596	1	¢££¢¢¢¢¢¢¢¢¢¢¢¢¢¢¢¢¢¢¢¢¢¢¢¢¢££££¢£¢¢£££¢¢¢¢	477777777413071					11					EAI3-IND	?	AUT	2001	0	?	?	?	Prodinger WM	Wien
MOZ012008059342	1	¢££¢¢¢¢¢¢¢¢¢¢¢¢¢¢¢¢¢¢¢¢¢¢¢¢¢££££¢£¢¢£££¢¢¢¢	477777777413071					11					EAI3-IND	MOZ	MOZ	2008	0	M	67	negative	Viegas SO	Inhambane
LKA012006162203	1	¢££¢¢¢¢¢¢¢¢¢¢¢¢¢¢¢¢¢¢¢¢¢¢¢¢¢££££¢£¢¢£££¢¢¢¢	477777777413071					11					EAI3-IND	LKA	LKA	2006	1	F	50	?	Rajapaksa US	Polonnaruwa
LKA012006162206	1	¢££¢¢¢¢¢¢¢¢¢¢¢¢¢¢¢¢¢¢¢¢¢¢¢¢¢££££¢£¢¢£££¢¢¢¢	477777777413071					11					EAI3-IND	LKA	LKA	2006	1	M	57	?	Rajapaksa US	Polonnaruwa
LKA012006162216	1	¢££¢¢¢¢¢¢¢¢¢¢¢¢¢¢¢¢¢¢¢¢¢¢¢¢¢££££¢£¢¢£££¢¢¢¢	477777777413071					11					EAI3-IND	LKA	LKA	2006	1	M	55	?	Rajapaksa US	Polonnaruwa
LKA012006162230	1	¢££¢¢¢¢¢¢¢¢¢¢¢¢¢¢¢¢¢¢¢¢¢¢¢¢¢££££¢£¢¢£££¢¢¢¢	477777777413071					11					EAI3-IND	LKA	LKA	2006	1	M	26	?	Rajapaksa US	Polonnaruwa
LKA012006162238	1	¢££¢¢¢¢¢¢¢¢¢¢¢¢¢¢¢¢¢¢¢¢¢¢¢¢¢££££¢£¢¢£££¢¢¢¢	477777777413071					11					EAI3-IND	LKA	LKA	2006	1	M	60	?	Rajapaksa US	Polonnaruwa
LKA012006362249	1	¢££¢¢¢¢¢¢¢¢¢¢¢¢¢¢¢¢¢¢¢¢¢¢¢¢¢££££¢£¢¢£££¢¢¢¢	477777777413071					11					EAI3-IND	LKA	LKA	2006	3	M	45	?	Rajapaksa US	Polonnaruwa
LKA012007062253	1	¢££¢¢¢¢¢¢¢¢¢¢¢¢¢¢¢¢¢¢¢¢¢¢¢¢¢££££¢£¢¢£££¢¢¢¢	477777777413071					11					EAI3-IND	LKA	LKA	2007	0	?	?	?	Rajapaksa US	Polonnaruwa
LKA012007062271	1	¢££¢¢¢¢¢¢¢¢¢¢¢¢¢¢¢¢¢¢¢¢¢¢¢¢¢££££¢£¢¢£££¢¢¢¢	477777777413071					11					EAI3-IND	LKA	LKA	2007	0	?	?	?	Rajapaksa US	Polonnaruwa
LKA012007062287	1	¢££¢¢¢¢¢¢¢¢¢¢¢¢¢¢¢¢¢¢¢¢¢¢¢¢¢££££¢£¢¢£££¢¢¢¢	477777777413071					11					EAI3-IND	LKA	LKA	2007	0	?	?	?	Rajapaksa US	Polonnaruwa
BEL042004063162	1	¢££¢¢¢¢¢¢¢¢¢¢¢¢¢¢¢¢¢¢¢¢¢¢¢¢¢££££¢£¢¢£££¢¢¢¢	477777777413071	254326123633				11	360				EAI3-IND	?	BEL	2004	0	?	?	?	Allix C	Brussels
BEL042005063503	1	¢££¢¢¢¢¢¢¢¢¢¢¢¢¢¢¢¢¢¢¢¢¢¢¢¢¢££££¢£¢¢£££¢¢¢¢	477777777413071	225323153323				11	43				EAI3-IND	?	BEL	2005	0	?	?	?	Allix C	Brussels
BEL042005063557	1	¢££¢¢¢¢¢¢¢¢¢¢¢¢¢¢¢¢¢¢¢¢¢¢¢¢¢££££¢£¢¢£££¢¢¢¢	477777777413071	225325153322				11	152				EAI3-IND	IND	BEL	2005	0	?	?	?	Allix C	Brussels
USA022000064904	2	¢££¢¢¢¢¢¢¢¢¢¢¢¢¢¢¢¢¢¢¢¢¢¢¢¢¢££££¢£¢¢£££¢¢¢¢	477777777413071					11					EAI3-IND	?	USA	2000	0	?	?	?	Soini H	Houston
SWE031998066737	1	¢££¢¢¢¢¢¢¢¢¢¢¢¢¢¢¢¢¢¢¢¢¢¢¢¢¢££££¢£¢¢£££¢¢¢¢	477777777413071					11					EAI3-IND	?	SWE	1998	0	?	?	?	Koivula T	Stockholm
FXX162004167997	1	¢££¢¢¢¢¢¢¢¢¢¢¢¢¢¢¢¢¢¢¢¢¢¢¢¢¢££££¢£¢¢£££¢¢¢¢	477777777413071					11					EAI3-IND	SEN	FRA	2004	1	M	31	?	Carret G	Lyon
FXX162007168826	1	¢££¢¢¢¢¢¢¢¢¢¢¢¢¢¢¢¢¢¢¢¢¢¢¢¢¢££££¢£¢¢£££¢¢¢¢	477777777413071	253324223524	533254---------			11	Orphan	Orphan			EAI3-IND	IND	FRA	2007	1	M	60	?	Carret G	Lyon
FXX162009169446	1	¢££¢¢¢¢¢¢¢¢¢¢¢¢¢¢¢¢¢¢¢¢¢¢¢¢¢££££¢£¢¢£££¢¢¢¢	477777777413071	-543---2-4-4	543244643412614			11	Orphan	Orphan			EAI3-IND	REU	FRA	2009	1	M	39	?	Carret G	Lyon
IND022009269995	1	¢££¢¢¢¢¢¢¢¢¢¢¢¢¢¢¢¢¢¢¢¢¢¢¢¢¢££££¢£¢¢£££¢¢¢¢	477777777413071					11					EAI3-IND	IND	IND	2009	2	M	33	negative	Singh UB	New Delhi
IND022009270009	1	¢££¢¢¢¢¢¢¢¢¢¢¢¢¢¢¢¢¢¢¢¢¢¢¢¢¢££££¢£¢¢£££¢¢¢¢	477777777413071					11					EAI3-IND	IND	IND	2009	2	M	40	negative	Singh UB	New Delhi
IND022009270180	1	¢££¢¢¢¢¢¢¢¢¢¢¢¢¢¢¢¢¢¢¢¢¢¢¢¢¢££££¢£¢¢£££¢¢¢¢	477777777413071					11					EAI3-IND	IND	IND	2009	2	M	37	negative	Singh UB	New Delhi
IND022009270260	1	¢££¢¢¢¢¢¢¢¢¢¢¢¢¢¢¢¢¢¢¢¢¢¢¢¢¢££££¢£¢¢£££¢¢¢¢	477777777413071					11					EAI3-IND	IND	IND	2009	2	M	28	negative	Singh UB	New Delhi
IND022009270331	1	¢££¢¢¢¢¢¢¢¢¢¢¢¢¢¢¢¢¢¢¢¢¢¢¢¢¢££££¢£¢¢£££¢¢¢¢	477777777413071					11					EAI3-IND	IND	IND	2009	2	M	29	negative	Singh UB	New Delhi
IND022009270350	1	¢££¢¢¢¢¢¢¢¢¢¢¢¢¢¢¢¢¢¢¢¢¢¢¢¢¢££££¢£¢¢£££¢¢¢¢	477777777413071					11					EAI3-IND	IND	IND	2009	2	M	23	negative	Singh UB	New Delhi
IND022009270385	1	¢££¢¢¢¢¢¢¢¢¢¢¢¢¢¢¢¢¢¢¢¢¢¢¢¢¢££££¢£¢¢£££¢¢¢¢	477777777413071					11					EAI3-IND	IND	IND	2009	2	F	26	negative	Singh UB	New Delhi
IND022009270399	1	¢££¢¢¢¢¢¢¢¢¢¢¢¢¢¢¢¢¢¢¢¢¢¢¢¢¢££££¢£¢¢£££¢¢¢¢	477777777413071					11					EAI3-IND	IND	IND	2009	2	F	25	negative	Singh UB	New Delhi
IND022009270400	1	¢££¢¢¢¢¢¢¢¢¢¢¢¢¢¢¢¢¢¢¢¢¢¢¢¢¢££££¢£¢¢£££¢¢¢¢	477777777413071					11					EAI3-IND	IND	IND	2009	2	M	40	negative	Singh UB	New Delhi
IND042008370523	1	¢££¢¢¢¢¢¢¢¢¢¢¢¢¢¢¢¢¢¢¢¢¢¢¢¢¢££££¢£¢¢£££¢¢¢¢	477777777413071					11					EAI3-IND	IND	IND	2008	3	M	24	positive	Kulkarni S	Varanasi
IND042008370526	1	¢££¢¢¢¢¢¢¢¢¢¢¢¢¢¢¢¢¢¢¢¢¢¢¢¢¢££££¢£¢¢£££¢¢¢¢	477777777413071					11					EAI3-IND	IND	IND	2008	3	M	23	negative	Kulkarni S	Varanasi
IND042010170545	1	¢££¢¢¢¢¢¢¢¢¢¢¢¢¢¢¢¢¢¢¢¢¢¢¢¢¢££££¢£¢¢£££¢¢¢¢	477777777413071					11					EAI3-IND	IND	IND	2010	1	M	50	negative	Kulkarni S	Varanasi
IND042010270555	1	¢££¢¢¢¢¢¢¢¢¢¢¢¢¢¢¢¢¢¢¢¢¢¢¢¢¢££££¢£¢¢£££¢¢¢¢	477777777413071					11					EAI3-IND	IND	IND	2010	2	F	30	positive	Kulkarni S	Varanasi
IND111998170557	1	¢££¢¢¢¢¢¢¢¢¢¢¢¢¢¢¢¢¢¢¢¢¢¢¢¢¢££££¢£¢¢£££¢¢¢¢	477777777413071	254326223434			614--	11	69			Orphan	EAI3-IND	?	IND	1998	1	F	55	?	Joseph BV	Trivandrum
IND111999070571	1	¢££¢¢¢¢¢¢¢¢¢¢¢¢¢¢¢¢¢¢¢¢¢¢¢¢¢££££¢£¢¢£££¢¢¢¢	477777777413071	254326223434			614--	11	69			Orphan	EAI3-IND	?	IND	1999	0	M	34	?	Joseph BV	Trivandrum
IND111999070573	1	¢££¢¢¢¢¢¢¢¢¢¢¢¢¢¢¢¢¢¢¢¢¢¢¢¢¢££££¢£¢¢£££¢¢¢¢	477777777413071	254326223434			614--	11	69			Orphan	EAI3-IND	?	IND	1999	0	M	61	?	Joseph BV	Trivandrum
IND111999170576	1	¢££¢¢¢¢¢¢¢¢¢¢¢¢¢¢¢¢¢¢¢¢¢¢¢¢¢££££¢£¢¢£££¢¢¢¢	477777777413071	254326223434			614--	11	69			Orphan	EAI3-IND	?	IND	1999	1	M	65	?	Joseph BV	Trivandrum
IND111999170578	1	¢££¢¢¢¢¢¢¢¢¢¢¢¢¢¢¢¢¢¢¢¢¢¢¢¢¢££££¢£¢¢£££¢¢¢¢	477777777413071	254326223434			514--	11	69			Orphan	EAI3-IND	?	IND	1999	1	M	60	?	Joseph BV	Trivandrum
IND111999170581	1	¢££¢¢¢¢¢¢¢¢¢¢¢¢¢¢¢¢¢¢¢¢¢¢¢¢¢££££¢£¢¢£££¢¢¢¢	477777777413071	255326223434			614--	11	1472			Orphan	EAI3-IND	?	IND	1999	1	M	48	?	Joseph BV	Trivandrum
IND111999170583	1	¢££¢¢¢¢¢¢¢¢¢¢¢¢¢¢¢¢¢¢¢¢¢¢¢¢¢££££¢£¢¢£££¢¢¢¢	477777777413071	254326223434			614--	11	69			Orphan	EAI3-IND	?	IND	1999	1	M	60	?	Joseph BV	Trivandrum
IND111999170584	1	¢££¢¢¢¢¢¢¢¢¢¢¢¢¢¢¢¢¢¢¢¢¢¢¢¢¢££££¢£¢¢£££¢¢¢¢	477777777413071	254326223434			614--	11	69			Orphan	EAI3-IND	?	IND	1999	1	M	42	?	Joseph BV	Trivandrum
IND111999370591	1	¢££¢¢¢¢¢¢¢¢¢¢¢¢¢¢¢¢¢¢¢¢¢¢¢¢¢££££¢£¢¢£££¢¢¢¢	477777777413071	254326223434			614--	11	69			Orphan	EAI3-IND	?	IND	1999	3	F	40	?	Joseph BV	Trivandrum
IND111999370592	1	¢££¢¢¢¢¢¢¢¢¢¢¢¢¢¢¢¢¢¢¢¢¢¢¢¢¢££££¢£¢¢£££¢¢¢¢	477777777413071	264326223434			614--	11	1470			Orphan	EAI3-IND	?	IND	1999	3	F	55	?	Joseph BV	Trivandrum
IND111999370594	1	¢££¢¢¢¢¢¢¢¢¢¢¢¢¢¢¢¢¢¢¢¢¢¢¢¢¢££££¢£¢¢£££¢¢¢¢	477777777413071	264326123434			614--	11	1471			Orphan	EAI3-IND	?	IND	1999	3	M	54	?	Joseph BV	Trivandrum
IND111999370595	1	¢££¢¢¢¢¢¢¢¢¢¢¢¢¢¢¢¢¢¢¢¢¢¢¢¢¢££££¢£¢¢£££¢¢¢¢	477777777413071	254326223444			214--	11	77			Orphan	EAI3-IND	?	IND	1999	3	M	78	?	Joseph BV	Trivandrum
IND111999370596	1	¢££¢¢¢¢¢¢¢¢¢¢¢¢¢¢¢¢¢¢¢¢¢¢¢¢¢££££¢£¢¢£££¢¢¢¢	477777777413071	2543262224-4			214--	11	Orphan			Orphan	EAI3-IND	?	IND	1999	3	M	60	?	Joseph BV	Trivandrum
IND111999370597	1	¢££¢¢¢¢¢¢¢¢¢¢¢¢¢¢¢¢¢¢¢¢¢¢¢¢¢££££¢£¢¢£££¢¢¢¢	477777777413071	254326222434			614--	11	1340			Orphan	EAI3-IND	?	IND	1999	3	M	26	?	Joseph BV	Trivandrum
IND111999370602	1	¢££¢¢¢¢¢¢¢¢¢¢¢¢¢¢¢¢¢¢¢¢¢¢¢¢¢££££¢£¢¢£££¢¢¢¢	477777777413071	253324223535			644--	11	1473			Orphan	EAI3-IND	?	IND	1999	3	M	31	?	Joseph BV	Trivandrum
IND111999370607	1	¢££¢¢¢¢¢¢¢¢¢¢¢¢¢¢¢¢¢¢¢¢¢¢¢¢¢££££¢£¢¢£££¢¢¢¢	477777777413071	254327223434			614--	11	73			Orphan	EAI3-IND	?	IND	1999	3	M	85	?	Joseph BV	Trivandrum
IND111999370608	1	¢££¢¢¢¢¢¢¢¢¢¢¢¢¢¢¢¢¢¢¢¢¢¢¢¢¢££££¢£¢¢£££¢¢¢¢	477777777413071	254326223434			614--	11	69			Orphan	EAI3-IND	?	IND	1999	3	M	49	?	Joseph BV	Trivandrum
IND112000270616	1	¢££¢¢¢¢¢¢¢¢¢¢¢¢¢¢¢¢¢¢¢¢¢¢¢¢¢££££¢£¢¢£££¢¢¢¢	477777777413071	254326223334			614--	11	577			Orphan	EAI3-IND	?	IND	2000	2	M	54	?	Joseph BV	Trivandrum
IND112003170626	1	¢££¢¢¢¢¢¢¢¢¢¢¢¢¢¢¢¢¢¢¢¢¢¢¢¢¢££££¢£¢¢£££¢¢¢¢	477777777413071	254326223434			624--	11	69			Orphan	EAI3-IND	?	IND	2003	1	F	20	?	Joseph BV	Trivandrum
IND112003170627	1	¢££¢¢¢¢¢¢¢¢¢¢¢¢¢¢¢¢¢¢¢¢¢¢¢¢¢££££¢£¢¢£££¢¢¢¢	477777777413071	254326223434			664--	11	69			Orphan	EAI3-IND	?	IND	2003	1	M	48	?	Joseph BV	Trivandrum
IND112003270628	1	¢££¢¢¢¢¢¢¢¢¢¢¢¢¢¢¢¢¢¢¢¢¢¢¢¢¢££££¢£¢¢£££¢¢¢¢	477777777413071	254226223434			614--	11	1476			Orphan	EAI3-IND	?	IND	2003	2	M	46	?	Joseph BV	Trivandrum
IND112003370637	1	¢££¢¢¢¢¢¢¢¢¢¢¢¢¢¢¢¢¢¢¢¢¢¢¢¢¢££££¢£¢¢£££¢¢¢¢	477777777413071	254326223434			622--	11	69			Orphan	EAI3-IND	?	IND	2003	3	M	60	?	Joseph BV	Trivandrum
IND112003370639	1	¢££¢¢¢¢¢¢¢¢¢¢¢¢¢¢¢¢¢¢¢¢¢¢¢¢¢££££¢£¢¢£££¢¢¢¢	477777777413071	254326223434			624--	11	69			Orphan	EAI3-IND	?	IND	2003	3	M	51	?	Joseph BV	Trivandrum
IND112003370640	1	¢££¢¢¢¢¢¢¢¢¢¢¢¢¢¢¢¢¢¢¢¢¢¢¢¢¢££££¢£¢¢£££¢¢¢¢	477777777413071	254326223434			614--	11	69			Orphan	EAI3-IND	?	IND	2003	3	M	49	?	Joseph BV	Trivandrum
IND112003370641	1	¢££¢¢¢¢¢¢¢¢¢¢¢¢¢¢¢¢¢¢¢¢¢¢¢¢¢££££¢£¢¢£££¢¢¢¢	477777777413071	284326223434			613--	11	1351			Orphan	EAI3-IND	?	IND	2003	3	M	64	?	Joseph BV	Trivandrum
IND112003370642	1	¢££¢¢¢¢¢¢¢¢¢¢¢¢¢¢¢¢¢¢¢¢¢¢¢¢¢££££¢£¢¢£££¢¢¢¢	477777777413071	255336223434			614--	11	Orphan			Orphan	EAI3-IND	?	IND	2003	3	M	44	?	Joseph BV	Trivandrum
IND112003370652	1	¢££¢¢¢¢¢¢¢¢¢¢¢¢¢¢¢¢¢¢¢¢¢¢¢¢¢££££¢£¢¢£££¢¢¢¢	477777777413071	254326223434			614--	11	69			Orphan	EAI3-IND	?	IND	2003	3	M	38	?	Joseph BV	Trivandrum
IND112003370653	1	¢££¢¢¢¢¢¢¢¢¢¢¢¢¢¢¢¢¢¢¢¢¢¢¢¢¢££££¢£¢¢£££¢¢¢¢	477777777413071	254326223434			614--	11	69			Orphan	EAI3-IND	?	IND	2003	3	M	35	?	Joseph BV	Trivandrum
IND112003370654	1	¢££¢¢¢¢¢¢¢¢¢¢¢¢¢¢¢¢¢¢¢¢¢¢¢¢¢££££¢£¢¢£££¢¢¢¢	477777777413071	253326223434			614--	11	1484			Orphan	EAI3-IND	?	IND	2003	3	?	30	?	Joseph BV	Trivandrum
IND112003370655	1	¢££¢¢¢¢¢¢¢¢¢¢¢¢¢¢¢¢¢¢¢¢¢¢¢¢¢££££¢£¢¢£££¢¢¢¢	477777777413071	244326223434			614--	11	1485			Orphan	EAI3-IND	?	IND	2003	3	M	52	?	Joseph BV	Trivandrum
IND112003370657	1	¢££¢¢¢¢¢¢¢¢¢¢¢¢¢¢¢¢¢¢¢¢¢¢¢¢¢££££¢£¢¢£££¢¢¢¢	477777777413071	234327223732			924--	11	Orphan			Orphan	EAI3-IND	?	IND	2003	3	F	51	?	Joseph BV	Trivandrum
IND112003370659	1	¢££¢¢¢¢¢¢¢¢¢¢¢¢¢¢¢¢¢¢¢¢¢¢¢¢¢££££¢£¢¢£££¢¢¢¢	477777777413071	244326223434			614--	11	1485			Orphan	EAI3-IND	?	IND	2003	3	M	38	?	Joseph BV	Trivandrum
IND112003370665	1	¢££¢¢¢¢¢¢¢¢¢¢¢¢¢¢¢¢¢¢¢¢¢¢¢¢¢££££¢£¢¢£££¢¢¢¢	477777777413071	254326223444			314--	11	77			Orphan	EAI3-IND	?	IND	2003	3	M	55	?	Joseph BV	Trivandrum
IND112003370666	1	¢££¢¢¢¢¢¢¢¢¢¢¢¢¢¢¢¢¢¢¢¢¢¢¢¢¢££££¢£¢¢£££¢¢¢¢	477777777413071	244326223434			614--	11	1485			Orphan	EAI3-IND	?	IND	2003	3	F	52	?	Joseph BV	Trivandrum
IND112003370667	1	¢££¢¢¢¢¢¢¢¢¢¢¢¢¢¢¢¢¢¢¢¢¢¢¢¢¢££££¢£¢¢£££¢¢¢¢	477777777413071	244326223434			622--	11	1485			Orphan	EAI3-IND	?	IND	2003	3	M	42	?	Joseph BV	Trivandrum
IND112003370673	1	¢££¢¢¢¢¢¢¢¢¢¢¢¢¢¢¢¢¢¢¢¢¢¢¢¢¢££££¢£¢¢£££¢¢¢¢	477777777413071	254326223434			614--	11	69			Orphan	EAI3-IND	?	IND	2003	3	M	41	?	Joseph BV	Trivandrum
IND112003370675	1	¢££¢¢¢¢¢¢¢¢¢¢¢¢¢¢¢¢¢¢¢¢¢¢¢¢¢££££¢£¢¢£££¢¢¢¢	477777777413071	254326223434			614--	11	69			Orphan	EAI3-IND	?	IND	2003	3	M	40	?	Joseph BV	Trivandrum
IND112003370684	1	¢££¢¢¢¢¢¢¢¢¢¢¢¢¢¢¢¢¢¢¢¢¢¢¢¢¢££££¢£¢¢£££¢¢¢¢	477777777413071	255326223434			614--	11	1472			Orphan	EAI3-IND	?	IND	2003	3	M	55	?	Joseph BV	Trivandrum
IND112003370686	1	¢££¢¢¢¢¢¢¢¢¢¢¢¢¢¢¢¢¢¢¢¢¢¢¢¢¢££££¢£¢¢£££¢¢¢¢	477777777413071	264326223434			614--	11	1470			Orphan	EAI3-IND	?	IND	2003	3	M	30	?	Joseph BV	Trivandrum
IND112003370688	1	¢££¢¢¢¢¢¢¢¢¢¢¢¢¢¢¢¢¢¢¢¢¢¢¢¢¢££££¢£¢¢£££¢¢¢¢	477777777413071	254326223434			614--	11	69			Orphan	EAI3-IND	?	IND	2003	3	M	40	?	Joseph BV	Trivandrum
IND112003370689	1	¢££¢¢¢¢¢¢¢¢¢¢¢¢¢¢¢¢¢¢¢¢¢¢¢¢¢££££¢£¢¢£££¢¢¢¢	477777777413071	254326223434			614--	11	69			Orphan	EAI3-IND	?	IND	2003	3	M	42	?	Joseph BV	Trivandrum
IND112003370690	1	¢££¢¢¢¢¢¢¢¢¢¢¢¢¢¢¢¢¢¢¢¢¢¢¢¢¢££££¢£¢¢£££¢¢¢¢	477777777413071	264326123434			614--	11	1471			Orphan	EAI3-IND	?	IND	2003	3	F	65	?	Joseph BV	Trivandrum
IND112004370694	1	¢££¢¢¢¢¢¢¢¢¢¢¢¢¢¢¢¢¢¢¢¢¢¢¢¢¢££££¢£¢¢£££¢¢¢¢	477777777413071	254326223424			614--	11	543			Orphan	EAI3-IND	?	IND	2004	3	F	25	?	Joseph BV	Trivandrum
IND112004370696	1	¢££¢¢¢¢¢¢¢¢¢¢¢¢¢¢¢¢¢¢¢¢¢¢¢¢¢££££¢£¢¢£££¢¢¢¢	477777777413071	254326223434			614--	11	69			Orphan	EAI3-IND	?	IND	2004	3	M	33	?	Joseph BV	Trivandrum
IND112005370701	1	¢££¢¢¢¢¢¢¢¢¢¢¢¢¢¢¢¢¢¢¢¢¢¢¢¢¢££££¢£¢¢£££¢¢¢¢	477777777413071	253324223535			613--	11	1473			Orphan	EAI3-IND	?	IND	2005	3	M	40	?	Joseph BV	Trivandrum
IRN042008170712	1	¢££¢¢¢¢¢¢¢¢¢¢¢¢¢¢¢¢¢¢¢¢¢¢¢¢¢££££¢£¢¢£££¢¢¢¢	477777777413071				32235	11				16	EAI3-IND	IRN	IRN	2008	1	F	45	?	Tajeddin E	Tehran
IRN042008170713	1	¢££¢¢¢¢¢¢¢¢¢¢¢¢¢¢¢¢¢¢¢¢¢¢¢¢¢££££¢£¢¢£££¢¢¢¢	477777777413071				33443	11				Orphan	EAI3-IND	IRN	IRN	2008	1	F	83	?	Tajeddin E	Tehran
IRN042009170801	1	¢££¢¢¢¢¢¢¢¢¢¢¢¢¢¢¢¢¢¢¢¢¢¢¢¢¢££££¢£¢¢£££¢¢¢¢	477777777413071				41433	11				270	EAI3-IND	IRN	IRN	2009	1	F	47	?	Tajeddin E	Tehran
IRN042009170802	1	¢££¢¢¢¢¢¢¢¢¢¢¢¢¢¢¢¢¢¢¢¢¢¢¢¢¢££££¢£¢¢£££¢¢¢¢	477777777413071				42433	11				32	EAI3-IND	IRN	IRN	2009	1	F	87	?	Tajeddin E	Tehran
IRN042009170803	1	¢££¢¢¢¢¢¢¢¢¢¢¢¢¢¢¢¢¢¢¢¢¢¢¢¢¢££££¢£¢¢£££¢¢¢¢	477777777413071				42433	11				32	EAI3-IND	IRN	IRN	2009	1	M	54	?	Tajeddin E	Tehran
IRN042009170804	1	¢££¢¢¢¢¢¢¢¢¢¢¢¢¢¢¢¢¢¢¢¢¢¢¢¢¢££££¢£¢¢£££¢¢¢¢	477777777413071				42433	11				32	EAI3-IND	IRN	IRN	2009	1	M	79	?	Tajeddin E	Tehran
IRN042009170805	1	¢££¢¢¢¢¢¢¢¢¢¢¢¢¢¢¢¢¢¢¢¢¢¢¢¢¢££££¢£¢¢£££¢¢¢¢	477777777413071				42433	11				32	EAI3-IND	IRN	IRN	2009	1	F	38	?	Tajeddin E	Tehran
IRN042009170806	1	¢££¢¢¢¢¢¢¢¢¢¢¢¢¢¢¢¢¢¢¢¢¢¢¢¢¢££££¢£¢¢£££¢¢¢¢	477777777413071					11					EAI3-IND	IRN	IRN	2009	1	M	46	?	Tajeddin E	Tehran
IRN042009370925	1	¢££¢¢¢¢¢¢¢¢¢¢¢¢¢¢¢¢¢¢¢¢¢¢¢¢¢££££¢£¢¢£££¢¢¢¢	477777777413071				01433	11				421	EAI3-IND	IRN	IRN	2009	3	F	67	?	Tajeddin E	Tehran
IND122011471780	1	¢££¢¢¢¢¢¢¢¢¢¢¢¢¢¢¢¢¢¢¢¢¢¢¢¢¢££££¢£¢¢£££¢¢¢¢	477777777413071					11					EAI3-IND	IND	IND	2011	4	M	27	?	Myneedu VP	New Delhi
IND111999372070	1	¢££¢¢¢¢¢¢¢¢¢¢¢¢¢¢¢¢¢¢¢¢¢¢¢¢¢££££¢£¢¢£££¢¢¢¢	477777777413071	254226223434			624--	11	1476			Orphan	EAI3-IND	?	IND	1999	3	?	?	?	Joseph BV	Trivandrum
IND111999372071	1	¢££¢¢¢¢¢¢¢¢¢¢¢¢¢¢¢¢¢¢¢¢¢¢¢¢¢££££¢£¢¢£££¢¢¢¢	477777777413071	254326224434			613--	11	1478			Orphan	EAI3-IND	?	IND	1999	3	?	?	?	Joseph BV	Trivandrum
IND112000372074	1	¢££¢¢¢¢¢¢¢¢¢¢¢¢¢¢¢¢¢¢¢¢¢¢¢¢¢££££¢£¢¢£££¢¢¢¢	477777777413071	254326223334			644--	11	577			Orphan	EAI3-IND	?	IND	2000	3	?	?	?	Joseph BV	Trivandrum
MMR012002173183	1	¢££¢¢¢¢¢¢¢¢¢¢¢¢¢¢¢¢¢¢¢¢¢¢¢¢¢££££¢£¢¢£££¢¢¢¢	477777777413071					11					EAI3-IND	MMR	MMR	2002	1	M	28	?	Stavrum R, Grewal HM	Yangon
MMR012002173206	1	¢££¢¢¢¢¢¢¢¢¢¢¢¢¢¢¢¢¢¢¢¢¢¢¢¢¢££££¢£¢¢£££¢¢¢¢	477777777413071					11					EAI3-IND	MMR	MMR	2002	1	M	31	?	Stavrum R, Grewal HM	Yangon
MMR012002173224	1	¢££¢¢¢¢¢¢¢¢¢¢¢¢¢¢¢¢¢¢¢¢¢¢¢¢¢££££¢£¢¢£££¢¢¢¢	477777777413071					11					EAI3-IND	MMR	MMR	2002	1	F	38	?	Stavrum R, Grewal HM	Yangon
MMR012002173246	1	¢££¢¢¢¢¢¢¢¢¢¢¢¢¢¢¢¢¢¢¢¢¢¢¢¢¢££££¢£¢¢£££¢¢¢¢	477777777413071					11					EAI3-IND	MMR	MMR	2002	1	M	17	?	Stavrum R, Grewal HM	Yangon
MMR012002173306	1	¢££¢¢¢¢¢¢¢¢¢¢¢¢¢¢¢¢¢¢¢¢¢¢¢¢¢££££¢£¢¢£££¢¢¢¢	477777777413071					11					EAI3-IND	MMR	MMR	2002	1	F	27	?	Stavrum R, Grewal HM	Yangon
OMN012005173445	1	¢££¢¢¢¢¢¢¢¢¢¢¢¢¢¢¢¢¢¢¢¢¢¢¢¢¢££££¢£¢¢£££¢¢¢¢	477777777413071					11					EAI3-IND	OMN	OMN	2005	1	F	16	?	Singh, J. P. N./Al Busaidy, S.	Batinah
OMN012007073542	1	¢££¢¢¢¢¢¢¢¢¢¢¢¢¢¢¢¢¢¢¢¢¢¢¢¢¢££££¢£¢¢£££¢¢¢¢	477777777413071					11					EAI3-IND	?	OMN	2007	0	M	35	?	Singh, J. P. N./Al Busaidy, S.	Muscat
OMN012007073546	1	¢££¢¢¢¢¢¢¢¢¢¢¢¢¢¢¢¢¢¢¢¢¢¢¢¢¢££££¢£¢¢£££¢¢¢¢	477777777413071					11					EAI3-IND	?	OMN	2007	0	M	26	?	Singh, J. P. N./Al Busaidy, S.	Muscat
OMN012007073550	1	¢££¢¢¢¢¢¢¢¢¢¢¢¢¢¢¢¢¢¢¢¢¢¢¢¢¢££££¢£¢¢£££¢¢¢¢	477777777413071					11					EAI3-IND	?	OMN	2007	0	M	29	?	Singh, J. P. N./Al Busaidy, S.	Muscat
OMN012007073560	1	¢££¢¢¢¢¢¢¢¢¢¢¢¢¢¢¢¢¢¢¢¢¢¢¢¢¢££££¢£¢¢£££¢¢¢¢	477777777413071					11					EAI3-IND	?	OMN	2007	0	F	30	?	Singh, J. P. N./Al Busaidy, S.	Dakhiliyah
OMN012007073585	1	¢££¢¢¢¢¢¢¢¢¢¢¢¢¢¢¢¢¢¢¢¢¢¢¢¢¢££££¢£¢¢£££¢¢¢¢	477777777413071					11					EAI3-IND	?	OMN	2007	0	M	43	?	Singh, J. P. N./Al Busaidy, S.	Muscat
OMN012007173621	1	¢££¢¢¢¢¢¢¢¢¢¢¢¢¢¢¢¢¢¢¢¢¢¢¢¢¢££££¢£¢¢£££¢¢¢¢	477777777413071					11					EAI3-IND	OMN	OMN	2007	1	M	60	?	Singh, J. P. N./Al Busaidy, S.	Muscat
OMN012007173675	1	¢££¢¢¢¢¢¢¢¢¢¢¢¢¢¢¢¢¢¢¢¢¢¢¢¢¢££££¢£¢¢£££¢¢¢¢	477777777413071					11					EAI3-IND	OMN	OMN	2007	1	F	42	?	Singh, J. P. N./Al Busaidy, S.	Sharqiyah
OMN012007173679	1	¢££¢¢¢¢¢¢¢¢¢¢¢¢¢¢¢¢¢¢¢¢¢¢¢¢¢££££¢£¢¢£££¢¢¢¢	477777777413071					11					EAI3-IND	OMN	OMN	2007	1	F	35	?	Singh, J. P. N./Al Busaidy, S.	Muscat
OMN012008073730	1	¢££¢¢¢¢¢¢¢¢¢¢¢¢¢¢¢¢¢¢¢¢¢¢¢¢¢££££¢£¢¢£££¢¢¢¢	477777777413071					11					EAI3-IND	?	OMN	2008	0	M	25	?	Singh, J. P. N./Al Busaidy, S.	Muscat
OMN012008073732	1	¢££¢¢¢¢¢¢¢¢¢¢¢¢¢¢¢¢¢¢¢¢¢¢¢¢¢££££¢£¢¢£££¢¢¢¢	477777777413071					11					EAI3-IND	?	OMN	2008	0	M	39	?	Singh, J. P. N./Al Busaidy, S.	Muscat
OMN012008073734	1	¢££¢¢¢¢¢¢¢¢¢¢¢¢¢¢¢¢¢¢¢¢¢¢¢¢¢££££¢£¢¢£££¢¢¢¢	477777777413071					11					EAI3-IND	?	OMN	2008	0	M	50	?	Singh, J. P. N./Al Busaidy, S.	Sharqiyah
OMN012008073746	1	¢££¢¢¢¢¢¢¢¢¢¢¢¢¢¢¢¢¢¢¢¢¢¢¢¢¢££££¢£¢¢£££¢¢¢¢	477777777413071					11					EAI3-IND	?	OMN	2008	0	M	55	?	Singh, J. P. N./Al Busaidy, S.	Muscat
OMN012008073759	1	¢££¢¢¢¢¢¢¢¢¢¢¢¢¢¢¢¢¢¢¢¢¢¢¢¢¢££££¢£¢¢£££¢¢¢¢	477777777413071					11					EAI3-IND	?	OMN	2008	0	M	55	?	Singh, J. P. N./Al Busaidy, S.	Muscat
OMN012008073776	1	¢££¢¢¢¢¢¢¢¢¢¢¢¢¢¢¢¢¢¢¢¢¢¢¢¢¢££££¢£¢¢£££¢¢¢¢	477777777413071					11					EAI3-IND	?	OMN	2008	0	M	38	?	Singh, J. P. N./Al Busaidy, S.	Muscat
OMN012008073778	1	¢££¢¢¢¢¢¢¢¢¢¢¢¢¢¢¢¢¢¢¢¢¢¢¢¢¢££££¢£¢¢£££¢¢¢¢	477777777413071					11					EAI3-IND	?	OMN	2008	0	M	40	?	Singh, J. P. N./Al Busaidy, S.	Muscat
OMN012008173816	1	¢££¢¢¢¢¢¢¢¢¢¢¢¢¢¢¢¢¢¢¢¢¢¢¢¢¢££££¢£¢¢£££¢¢¢¢	477777777413071					11					EAI3-IND	OMN	OMN	2008	1	M	47	?	Singh, J. P. N./Al Busaidy, S.	Batinah
OMN012008173830	1	¢££¢¢¢¢¢¢¢¢¢¢¢¢¢¢¢¢¢¢¢¢¢¢¢¢¢££££¢£¢¢£££¢¢¢¢	477777777413071					11					EAI3-IND	?	OMN	2008	1	M	44	?	Singh, J. P. N./Al Busaidy, S.	Sharqiyah
OMN012008173848	1	¢££¢¢¢¢¢¢¢¢¢¢¢¢¢¢¢¢¢¢¢¢¢¢¢¢¢££££¢£¢¢£££¢¢¢¢	477777777413071					11					EAI3-IND	OMN	OMN	2008	1	F	20	?	Singh, J. P. N./Al Busaidy, S.	Sharqiyah
OMN012008173874	1	¢££¢¢¢¢¢¢¢¢¢¢¢¢¢¢¢¢¢¢¢¢¢¢¢¢¢££££¢£¢¢£££¢¢¢¢	477777777413071					11					EAI3-IND	OMN	OMN	2008	1	F	19	?	Singh, J. P. N./Al Busaidy, S.	Batinah
OMN012008173886	1	¢££¢¢¢¢¢¢¢¢¢¢¢¢¢¢¢¢¢¢¢¢¢¢¢¢¢££££¢£¢¢£££¢¢¢¢	477777777413071					11					EAI3-IND	?	OMN	2008	1	F	47	?	Singh, J. P. N./Al Busaidy, S.	Muscat
OMN012008173911	1	¢££¢¢¢¢¢¢¢¢¢¢¢¢¢¢¢¢¢¢¢¢¢¢¢¢¢££££¢£¢¢£££¢¢¢¢	477777777413071					11					EAI3-IND	OMN	OMN	2008	1	M	50	?	Singh, J. P. N./Al Busaidy, S.	Dhahira
OMN012008373930	1	¢££¢¢¢¢¢¢¢¢¢¢¢¢¢¢¢¢¢¢¢¢¢¢¢¢¢££££¢£¢¢£££¢¢¢¢	477777777413071					11					EAI3-IND	?	OMN	2008	3	M	26	?	Singh, J. P. N./Al Busaidy, S.	Muscat
OMN012009173985	1	¢££¢¢¢¢¢¢¢¢¢¢¢¢¢¢¢¢¢¢¢¢¢¢¢¢¢££££¢£¢¢£££¢¢¢¢	477777777413071					11					EAI3-IND	?	OMN	2009	1	M	24	?	Singh, J. P. N./Al Busaidy, S.	Muscat
OMN012009173988	1	¢££¢¢¢¢¢¢¢¢¢¢¢¢¢¢¢¢¢¢¢¢¢¢¢¢¢££££¢£¢¢£££¢¢¢¢	477777777413071					11					EAI3-IND	?	OMN	2009	1	M	24	?	Singh, J. P. N./Al Busaidy, S.	Muscat
OMN012009174025	1	¢££¢¢¢¢¢¢¢¢¢¢¢¢¢¢¢¢¢¢¢¢¢¢¢¢¢££££¢£¢¢£££¢¢¢¢	477777777413071					11					EAI3-IND	?	OMN	2009	1	M	30	?	Singh, J. P. N./Al Busaidy, S.	Batinah
OMN012009174054	1	¢££¢¢¢¢¢¢¢¢¢¢¢¢¢¢¢¢¢¢¢¢¢¢¢¢¢££££¢£¢¢£££¢¢¢¢	477777777413071					11					EAI3-IND	OMN	OMN	2009	1	M	56	?	Singh, J. P. N./Al Busaidy, S.	Dhahira
OMN012009174057	1	¢££¢¢¢¢¢¢¢¢¢¢¢¢¢¢¢¢¢¢¢¢¢¢¢¢¢££££¢£¢¢£££¢¢¢¢	477777777413071					11					EAI3-IND	?	OMN	2009	1	M	27	?	Singh, J. P. N./Al Busaidy, S.	Muscat
OMN012009174088	1	¢££¢¢¢¢¢¢¢¢¢¢¢¢¢¢¢¢¢¢¢¢¢¢¢¢¢££££¢£¢¢£££¢¢¢¢	477777777413071					11					EAI3-IND	?	OMN	2009	1	F	42	?	Singh, J. P. N./Al Busaidy, S.	Muscat
OMN012009174102	1	¢££¢¢¢¢¢¢¢¢¢¢¢¢¢¢¢¢¢¢¢¢¢¢¢¢¢££££¢£¢¢£££¢¢¢¢	477777777413071					11					EAI3-IND	OMN	OMN	2009	1	F	45	?	Singh, J. P. N./Al Busaidy, S.	Muscat
OMN012009374144	1	¢££¢¢¢¢¢¢¢¢¢¢¢¢¢¢¢¢¢¢¢¢¢¢¢¢¢££££¢£¢¢£££¢¢¢¢	477777777413071					11					EAI3-IND	?	OMN	2009	3	M	24	?	Singh, J. P. N./Al Busaidy, S.	Muscat
OMN012009374160	1	¢££¢¢¢¢¢¢¢¢¢¢¢¢¢¢¢¢¢¢¢¢¢¢¢¢¢££££¢£¢¢£££¢¢¢¢	477777777413071					11					EAI3-IND	OMN	OMN	2009	3	F	21	?	Singh, J. P. N./Al Busaidy, S.	Batinah
OMN012010174162	1	¢££¢¢¢¢¢¢¢¢¢¢¢¢¢¢¢¢¢¢¢¢¢¢¢¢¢££££¢£¢¢£££¢¢¢¢	477777777413071					11					EAI3-IND	?	OMN	2010	1	M	44	?	Singh, J. P. N./Al Busaidy, S.	Muscat
IND122010174731	1	¢££¢¢¢¢¢¢¢¢¢¢¢¢¢¢¢¢¢¢¢¢¢¢¢¢¢££££¢£¢¢£££¢¢¢¢	477777777413071					11					EAI3-IND	IND	IND	2010	1	F	13	?	Myneedu VP, Arora J	New Delhi
IND132009174860	1	¢££¢¢¢¢¢¢¢¢¢¢¢¢¢¢¢¢¢¢¢¢¢¢¢¢¢££££¢£¢¢£££¢¢¢¢	477777777413071	254326223643	543263643612616	254326223643614361261136	61456	11	1635	414	180	210	EAI3-IND	IND	IND	2009	1	F	13	negative	Singh S	New Delhi
IND132009174878	1	¢££¢¢¢¢¢¢¢¢¢¢¢¢¢¢¢¢¢¢¢¢¢¢¢¢¢££££¢£¢¢£££¢¢¢¢	477777777413071	254326223643	543263643612616	254326223643614361261136	61456	11	1635	414	180	210	EAI3-IND	IND	IND	2009	1	F	39	positive	Singh S	New Delhi
IND132009174881	1	¢££¢¢¢¢¢¢¢¢¢¢¢¢¢¢¢¢¢¢¢¢¢¢¢¢¢££££¢£¢¢£££¢¢¢¢	477777777413071	254326223643	543263643612616	254326223643614361261136	61456	11	1635	414	180	210	EAI3-IND	IND	IND	2009	1	F	27	negative	Singh S	New Delhi
IND132010174898	1	¢££¢¢¢¢¢¢¢¢¢¢¢¢¢¢¢¢¢¢¢¢¢¢¢¢¢££££¢£¢¢£££¢¢¢¢	477777777413071	254326223643	543263643612616	254326223643614361261136	61456	11	1635	414	180	210	EAI3-IND	IND	IND	2010	1	M	21	negative	Singh S	New Delhi
IND132010174900	1	¢££¢¢¢¢¢¢¢¢¢¢¢¢¢¢¢¢¢¢¢¢¢¢¢¢¢££££¢£¢¢£££¢¢¢¢	477777777413071	254326223643	543263643612616	254326223643614361261136	61456	11	1635	414	180	210	EAI3-IND	IND	IND	2010	1	F	35	negative	Singh S	New Delhi
MMR012002177027	1	¢££¢¢¢¢¢¢¢¢¢¢¢¢¢¢¢¢¢¢¢¢¢¢¢¢¢££££¢£¢¢£££¢¢¢¢	477777777413071		732233633412513			11		Orphan			EAI3-IND	MMR	MMR	2002	1	M	49	?	Stavrum R, Grewal HM	Yangon
MMR012002377034	1	¢££¢¢¢¢¢¢¢¢¢¢¢¢¢¢¢¢¢¢¢¢¢¢¢¢¢££££¢£¢¢£££¢¢¢¢	477777777413071		222243633612515			11		Orphan			EAI3-IND	MMR	MMR	2002	3	F	45	?	Stavrum R, Grewal HM	Yangon
DNK02199304310	1	¢£¢¢¢¢¢¢¢¢¢¢¢¢¢¢¢¢¢¢¢¢¢¢¢¢¢¢££££¢£¢¢£££¢¢¢¢	577777777413071					16					EAI3-IND	PAK	DNK	1993	0	?	?	?	Lillebaek T	Copenhagen
DNK02199304331	1	¢£¢¢¢¢¢¢¢¢¢¢¢¢¢¢¢¢¢¢¢¢¢¢¢¢¢¢££££¢£¢¢£££¢¢¢¢	577777777413071					16					EAI3-IND	SOM	DNK	1993	0	?	?	?	Lillebaek T	Copenhagen
SAU03200516800	1	¢£¢¢¢¢¢¢¢¢¢¢¢¢¢¢¢¢¢¢¢¢¢¢¢¢¢¢££££¢£¢¢£££¢¢¢¢	577777777413071					16					EAI3-IND	NPL	SAU	2005	1	?	?	?	Sahal A	Ad Dammam
GBR020Cn0224852	2	¢£¢¢¢¢¢¢¢¢¢¢¢¢¢¢¢¢¢¢¢¢¢¢¢¢¢¢££££¢£¢¢£££¢¢¢¢	577777777413071					16					EAI3-IND	?	GBR		0	?	?	?	Goyal M	London
BGD022001029178	1	¢£¢¢¢¢¢¢¢¢¢¢¢¢¢¢¢¢¢¢¢¢¢¢¢¢¢¢££££¢£¢¢£££¢¢¢¢	577777777413071					16					EAI3-IND	BGD	BGD	2001	0	?	?	?	Rahim MA	Dhaka
MEX0820050945	1	¢¢£¢¢¢¢¢¢¢¢¢¢¢¢¢¢¢¢££¢¢¢¢¢¢¢££££¢£¢¢¢¢¢¢¢¢¢	677777477413771					19					EAI2-Manila	?	MEX	2005	0	?	?	?	Peñuelas K	Monterrey
MEX0820050947	1	¢¢£¢¢¢¢¢¢¢¢¢¢¢¢¢¢¢¢££¢¢¢¢¢¢¢££££¢£¢¢¢¢¢¢¢¢¢	677777477413771					19					EAI2-Manila	?	MEX	2005	0	?	?	?	Peñuelas K	Monterrey
BEL04200301529	1	¢¢£¢¢¢¢¢¢¢¢¢¢¢¢¢¢¢¢££¢¢¢¢¢¢¢££££¢£¢¢¢¢¢¢¢¢¢	677777477413771	254326223432				19	56				EAI2-Manila	?	BEL	2003	0	?	?	?	Fauville-Dufaux M	Brussels
SGP01199401949	1	¢¢£¢¢¢¢¢¢¢¢¢¢¢¢¢¢¢¢££¢¢¢¢¢¢¢££££¢£¢¢¢¢¢¢¢¢¢	677777477413771	254326223422				19	80				EAI2-Manila	?	SGP	1994	0	?	?	?	Sun YJ	Singapore
SGP01199401951	1	¢¢£¢¢¢¢¢¢¢¢¢¢¢¢¢¢¢¢££¢¢¢¢¢¢¢££££¢£¢¢¢¢¢¢¢¢¢	677777477413771	224324223422				19	Orphan				EAI2-Manila	?	SGP	1994	0	?	?	?	Sun YJ	Singapore
SGP01199401954	1	¢¢£¢¢¢¢¢¢¢¢¢¢¢¢¢¢¢¢££¢¢¢¢¢¢¢££££¢£¢¢¢¢¢¢¢¢¢	677777477413771	254126223422				19	Orphan				EAI2-Manila	?	SGP	1994	0	?	?	?	Sun YJ	Singapore
SGP01199401956	1	¢¢£¢¢¢¢¢¢¢¢¢¢¢¢¢¢¢¢££¢¢¢¢¢¢¢££££¢£¢¢¢¢¢¢¢¢¢	677777477413771	254326223422				19	80				EAI2-Manila	?	SGP	1994	0	?	?	?	Sun YJ	Singapore
SGP01199401957	1	¢¢£¢¢¢¢¢¢¢¢¢¢¢¢¢¢¢¢££¢¢¢¢¢¢¢££££¢£¢¢¢¢¢¢¢¢¢	677777477413771	254324223422				19	Orphan				EAI2-Manila	?	SGP	1994	0	?	?	?	Sun YJ	Singapore
SGP01199401958	1	¢¢£¢¢¢¢¢¢¢¢¢¢¢¢¢¢¢¢££¢¢¢¢¢¢¢££££¢£¢¢¢¢¢¢¢¢¢	677777477413771	254326223432				19	56				EAI2-Manila	?	SGP	1994	0	?	?	?	Sun YJ	Singapore
SGP01199401960	1	¢¢£¢¢¢¢¢¢¢¢¢¢¢¢¢¢¢¢££¢¢¢¢¢¢¢££££¢£¢¢¢¢¢¢¢¢¢	677777477413771	254326223431				19	79				EAI2-Manila	?	SGP	1994	0	?	?	?	Sun YJ	Singapore
SGP01199401963	1	¢¢£¢¢¢¢¢¢¢¢¢¢¢¢¢¢¢¢££¢¢¢¢¢¢¢££££¢£¢¢¢¢¢¢¢¢¢	677777477413771	254326223432				19	56				EAI2-Manila	?	SGP	1994	0	?	?	?	Sun YJ	Singapore
SGP01199401964	1	¢¢£¢¢¢¢¢¢¢¢¢¢¢¢¢¢¢¢££¢¢¢¢¢¢¢££££¢£¢¢¢¢¢¢¢¢¢	677777477413771	254326223412				19	Orphan				EAI2-Manila	?	SGP	1994	0	?	?	?	Sun YJ	Singapore
SGP01199401965	1	¢¢£¢¢¢¢¢¢¢¢¢¢¢¢¢¢¢¢££¢¢¢¢¢¢¢££££¢£¢¢¢¢¢¢¢¢¢	677777477413771	264326223432				19	Orphan				EAI2-Manila	?	SGP	1994	0	?	?	?	Sun YJ	Singapore
SGP01199401966	1	¢¢£¢¢¢¢¢¢¢¢¢¢¢¢¢¢¢¢££¢¢¢¢¢¢¢££££¢£¢¢¢¢¢¢¢¢¢	677777477413771	254326223432				19	56				EAI2-Manila	?	SGP	1994	0	?	?	?	Sun YJ	Singapore
SGP01199401969	1	¢¢£¢¢¢¢¢¢¢¢¢¢¢¢¢¢¢¢££¢¢¢¢¢¢¢££££¢£¢¢¢¢¢¢¢¢¢	677777477413771	254326223432				19	56				EAI2-Manila	?	SGP	1994	0	?	?	?	Sun YJ	Singapore
SGP01199401979	1	¢¢£¢¢¢¢¢¢¢¢¢¢¢¢¢¢¢¢££¢¢¢¢¢¢¢££££¢£¢¢¢¢¢¢¢¢¢	677777477413771	254324273432				19	Orphan				EAI2-Manila	?	SGP	1994	0	?	?	?	Sun YJ	Singapore
SGP01199401990	1	¢¢£¢¢¢¢¢¢¢¢¢¢¢¢¢¢¢¢££¢¢¢¢¢¢¢££££¢£¢¢¢¢¢¢¢¢¢	677777477413771	254326223432				19	56				EAI2-Manila	?	SGP	1994	0	?	?	?	Sun YJ	Singapore
SGP01199402001	1	¢¢£¢¢¢¢¢¢¢¢¢¢¢¢¢¢¢¢££¢¢¢¢¢¢¢££££¢£¢¢¢¢¢¢¢¢¢	677777477413771	254326223432				19	56				EAI2-Manila	?	SGP	1994	0	?	?	?	Sun YJ	Singapore
SGP01199402012	1	¢¢£¢¢¢¢¢¢¢¢¢¢¢¢¢¢¢¢££¢¢¢¢¢¢¢££££¢£¢¢¢¢¢¢¢¢¢	677777477413771	255326253432				19	Orphan				EAI2-Manila	?	SGP	1994	0	?	?	?	Sun YJ	Singapore
SGP01199402013	1	¢¢£¢¢¢¢¢¢¢¢¢¢¢¢¢¢¢¢££¢¢¢¢¢¢¢££££¢£¢¢¢¢¢¢¢¢¢	677777477413771	254326223432				19	56				EAI2-Manila	?	SGP	1994	0	?	?	?	Sun YJ	Singapore
JAM01200713158	1	¢¢£¢¢¢¢¢¢¢¢¢¢¢¢¢¢¢¢££¢¢¢¢¢¢¢££££¢£¢¢¢¢¢¢¢¢¢	677777477413771					19					EAI2-Manila	?	JAM	2007	1	?	?	?	Baboolal S	Kingston
TCA01200813320	1	¢¢£¢¢¢¢¢¢¢¢¢¢¢¢¢¢¢¢££¢¢¢¢¢¢¢££££¢£¢¢¢¢¢¢¢¢¢	677777477413771					19					EAI2-Manila	?	TCA	2008	1	?	?	?	Baboolal S	?
SAU03200315486	1	¢¢£¢¢¢¢¢¢¢¢¢¢¢¢¢¢¢¢££¢¢¢¢¢¢¢££££¢£¢¢¢¢¢¢¢¢¢	677777477413771					19					EAI2-Manila	SAU	SAU	2003	1	?	?	?	Sahal A	Ad Dammam
SAU03200315489	1	¢¢£¢¢¢¢¢¢¢¢¢¢¢¢¢¢¢¢££¢¢¢¢¢¢¢££££¢£¢¢¢¢¢¢¢¢¢	677777477413771					19					EAI2-Manila	PHL	SAU	2003	1	?	?	?	Sahal A	Ad Dammam
SAU03200315496	1	¢¢£¢¢¢¢¢¢¢¢¢¢¢¢¢¢¢¢££¢¢¢¢¢¢¢££££¢£¢¢¢¢¢¢¢¢¢	677777477413771					19					EAI2-Manila	PHL	SAU	2003	1	?	?	?	Sahal A	Ad Dammam
SAU03200315561	1	¢¢£¢¢¢¢¢¢¢¢¢¢¢¢¢¢¢¢££¢¢¢¢¢¢¢££££¢£¢¢¢¢¢¢¢¢¢	677777477413771					19					EAI2-Manila	SAU	SAU	2003	1	?	?	?	Sahal A	Riyadh
SAU03200405917	1	¢¢£¢¢¢¢¢¢¢¢¢¢¢¢¢¢¢¢££¢¢¢¢¢¢¢££££¢£¢¢¢¢¢¢¢¢¢	677777477413771					19					EAI2-Manila	?	SAU	2004	0	?	?	?	Sahal A	Ad Dammam
SAU03200405918	1	¢¢£¢¢¢¢¢¢¢¢¢¢¢¢¢¢¢¢££¢¢¢¢¢¢¢££££¢£¢¢¢¢¢¢¢¢¢	677777477413771					19					EAI2-Manila	?	SAU	2004	0	?	?	?	Sahal A	Ad Dammam
SAU03200405923	1	¢¢£¢¢¢¢¢¢¢¢¢¢¢¢¢¢¢¢££¢¢¢¢¢¢¢££££¢£¢¢¢¢¢¢¢¢¢	677777477413771					19					EAI2-Manila	?	SAU	2004	0	?	?	?	Sahal A	Ad Dammam
SAU03200405928	1	¢¢£¢¢¢¢¢¢¢¢¢¢¢¢¢¢¢¢££¢¢¢¢¢¢¢££££¢£¢¢¢¢¢¢¢¢¢	677777477413771					19					EAI2-Manila	?	SAU	2004	0	?	?	?	Sahal A	Ad Dammam
SAU03200406020	1	¢¢£¢¢¢¢¢¢¢¢¢¢¢¢¢¢¢¢££¢¢¢¢¢¢¢££££¢£¢¢¢¢¢¢¢¢¢	677777477413771					19					EAI2-Manila	?	SAU	2004	0	?	?	?	Sahal A	Medina
SAU03200406078	1	¢¢£¢¢¢¢¢¢¢¢¢¢¢¢¢¢¢¢££¢¢¢¢¢¢¢££££¢£¢¢¢¢¢¢¢¢¢	677777477413771					19					EAI2-Manila	SAU	SAU	2004	0	?	?	?	Sahal A	Riyadh
SAU03200416171	1	¢¢£¢¢¢¢¢¢¢¢¢¢¢¢¢¢¢¢££¢¢¢¢¢¢¢££££¢£¢¢¢¢¢¢¢¢¢	677777477413771					19					EAI2-Manila	SAU	SAU	2004	1	?	?	?	Sahal A	Ad Dammam
SAU03200416183	1	¢¢£¢¢¢¢¢¢¢¢¢¢¢¢¢¢¢¢££¢¢¢¢¢¢¢££££¢£¢¢¢¢¢¢¢¢¢	677777477413771					19					EAI2-Manila	IND	SAU	2004	1	?	?	?	Sahal A	Ad Dammam
SAU03200416203	1	¢¢£¢¢¢¢¢¢¢¢¢¢¢¢¢¢¢¢££¢¢¢¢¢¢¢££££¢£¢¢¢¢¢¢¢¢¢	677777477413771					19					EAI2-Manila	IND	SAU	2004	1	?	?	?	Sahal A	Ad Dammam
SAU03200416216	1	¢¢£¢¢¢¢¢¢¢¢¢¢¢¢¢¢¢¢££¢¢¢¢¢¢¢££££¢£¢¢¢¢¢¢¢¢¢	677777477413771					19					EAI2-Manila	PHL	SAU	2004	1	?	?	?	Sahal A	Ad Dammam
SAU03200416239	1	¢¢£¢¢¢¢¢¢¢¢¢¢¢¢¢¢¢¢££¢¢¢¢¢¢¢££££¢£¢¢¢¢¢¢¢¢¢	677777477413771					19					EAI2-Manila	PHL	SAU	2004	1	?	?	?	Sahal A	Ad Dammam
SAU03200416311	1	¢¢£¢¢¢¢¢¢¢¢¢¢¢¢¢¢¢¢££¢¢¢¢¢¢¢££££¢£¢¢¢¢¢¢¢¢¢	677777477413771					19					EAI2-Manila	PHL	SAU	2004	1	?	?	?	Sahal A	Ad Dammam
SAU03200416327	1	¢¢£¢¢¢¢¢¢¢¢¢¢¢¢¢¢¢¢££¢¢¢¢¢¢¢££££¢£¢¢¢¢¢¢¢¢¢	677777477413771					19					EAI2-Manila	IDN	SAU	2004	1	?	?	?	Sahal A	Ad Dammam
SAU03200416329	1	¢¢£¢¢¢¢¢¢¢¢¢¢¢¢¢¢¢¢££¢¢¢¢¢¢¢££££¢£¢¢¢¢¢¢¢¢¢	677777477413771					19					EAI2-Manila	IDN	SAU	2004	1	?	?	?	Sahal A	Ad Dammam
SAU03200416334	1	¢¢£¢¢¢¢¢¢¢¢¢¢¢¢¢¢¢¢££¢¢¢¢¢¢¢££££¢£¢¢¢¢¢¢¢¢¢	677777477413771					19					EAI2-Manila	PHL	SAU	2004	1	?	?	?	Sahal A	Ad Dammam
SAU03200416355	1	¢¢£¢¢¢¢¢¢¢¢¢¢¢¢¢¢¢¢££¢¢¢¢¢¢¢££££¢£¢¢¢¢¢¢¢¢¢	677777477413771					19					EAI2-Manila	SAU	SAU	2004	1	?	?	?	Sahal A	Ad Dammam
SAU03200416356	1	¢¢£¢¢¢¢¢¢¢¢¢¢¢¢¢¢¢¢££¢¢¢¢¢¢¢££££¢£¢¢¢¢¢¢¢¢¢	677777477413771					19					EAI2-Manila	PHL	SAU	2004	1	?	?	?	Sahal A	Ad Dammam
SAU03200416471	1	¢¢£¢¢¢¢¢¢¢¢¢¢¢¢¢¢¢¢££¢¢¢¢¢¢¢££££¢£¢¢¢¢¢¢¢¢¢	677777477413771					19					EAI2-Manila	SAU	SAU	2004	1	?	?	?	Sahal A	Taif
SAU03200506696	1	¢¢£¢¢¢¢¢¢¢¢¢¢¢¢¢¢¢¢££¢¢¢¢¢¢¢££££¢£¢¢¢¢¢¢¢¢¢	677777477413771					19					EAI2-Manila	?	SAU	2005	0	?	?	?	Sahal A	Ad Dammam
SAU03200516726	1	¢¢£¢¢¢¢¢¢¢¢¢¢¢¢¢¢¢¢££¢¢¢¢¢¢¢££££¢£¢¢¢¢¢¢¢¢¢	677777477413771					19					EAI2-Manila	PHL	SAU	2005	1	?	?	?	Sahal A	Ad Dammam
SAU03200516748	1	¢¢£¢¢¢¢¢¢¢¢¢¢¢¢¢¢¢¢££¢¢¢¢¢¢¢££££¢£¢¢¢¢¢¢¢¢¢	677777477413771					19					EAI2-Manila	PHL	SAU	2005	1	?	?	?	Sahal A	Ad Dammam
SAU03200516752	1	¢¢£¢¢¢¢¢¢¢¢¢¢¢¢¢¢¢¢££¢¢¢¢¢¢¢££££¢£¢¢¢¢¢¢¢¢¢	677777477413771					19					EAI2-Manila	PHL	SAU	2005	1	?	?	?	Sahal A	Ad Dammam
SAU03200516755	1	¢¢£¢¢¢¢¢¢¢¢¢¢¢¢¢¢¢¢££¢¢¢¢¢¢¢££££¢£¢¢¢¢¢¢¢¢¢	677777477413771					19					EAI2-Manila	SAU	SAU	2005	1	?	?	?	Sahal A	Ad Dammam
SAU03200516761	1	¢¢£¢¢¢¢¢¢¢¢¢¢¢¢¢¢¢¢££¢¢¢¢¢¢¢££££¢£¢¢¢¢¢¢¢¢¢	677777477413771					19					EAI2-Manila	SAU	SAU	2005	1	?	?	?	Sahal A	Ad Dammam
SAU03200516779	1	¢¢£¢¢¢¢¢¢¢¢¢¢¢¢¢¢¢¢££¢¢¢¢¢¢¢££££¢£¢¢¢¢¢¢¢¢¢	677777477413771					19					EAI2-Manila	SDN	SAU	2005	1	?	?	?	Sahal A	Ad Dammam
SWE062003110179	1	¢¢£¢¢¢¢¢¢¢¢¢¢¢¢¢¢¢¢££¢¢¢¢¢¢¢££££¢£¢¢¢¢¢¢¢¢¢	677777477413771	254326123332				19	Orphan				EAI2-Manila	PHL	SWE	2003	1	F	43	?	Svensson E	Goteborg
SWE062003110195	1	¢¢£¢¢¢¢¢¢¢¢¢¢¢¢¢¢¢¢££¢¢¢¢¢¢¢££££¢£¢¢¢¢¢¢¢¢¢	677777477413771	252326223422				19	Orphan				EAI2-Manila	PHL	SWE	2003	1	M	56	?	Svensson E	Goteborg
SWE062003110211	1	¢¢£¢¢¢¢¢¢¢¢¢¢¢¢¢¢¢¢££¢¢¢¢¢¢¢££££¢£¢¢¢¢¢¢¢¢¢	677777477413771	214326223432				19	1075				EAI2-Manila	PHL	SWE	2003	1	M	17	?	Svensson E	Goteborg
SWE062003110220	1	¢¢£¢¢¢¢¢¢¢¢¢¢¢¢¢¢¢¢££¢¢¢¢¢¢¢££££¢£¢¢¢¢¢¢¢¢¢	677777477413771	254326223422				19	80				EAI2-Manila	PHL	SWE	2003	1	F	46	?	Svensson E	Goteborg
SWE062004110279	1	¢¢£¢¢¢¢¢¢¢¢¢¢¢¢¢¢¢¢££¢¢¢¢¢¢¢££££¢£¢¢¢¢¢¢¢¢¢	677777477413771	254326223422				19	80				EAI2-Manila	PHL	SWE	2004	1	F	37	?	Svensson E	Goteborg
SWE062005110336	1	¢¢£¢¢¢¢¢¢¢¢¢¢¢¢¢¢¢¢££¢¢¢¢¢¢¢££££¢£¢¢¢¢¢¢¢¢¢	677777477413771	254325223422				19	Orphan				EAI2-Manila	SOM	SWE	2005	1	M	40	?	Svensson E	Goteborg
SWE062005110369	1	¢¢£¢¢¢¢¢¢¢¢¢¢¢¢¢¢¢¢££¢¢¢¢¢¢¢££££¢£¢¢¢¢¢¢¢¢¢	677777477413771	254326221422				19	1085				EAI2-Manila	?	SWE	2005	1	F	26	?	Svensson E	Goteborg
TWN012002010986	1	¢¢£¢¢¢¢¢¢¢¢¢¢¢¢¢¢¢¢££¢¢¢¢¢¢¢££££¢£¢¢¢¢¢¢¢¢¢	677777477413771					19					EAI2-Manila	?	TWN	2002	0	?	?	?	Jou R	Taipei
TWN012002010987	1	¢¢£¢¢¢¢¢¢¢¢¢¢¢¢¢¢¢¢££¢¢¢¢¢¢¢££££¢£¢¢¢¢¢¢¢¢¢	677777477413771					19					EAI2-Manila	?	TWN	2002	0	?	?	?	Jou R	Taipei
TWN012002010988	1	¢¢£¢¢¢¢¢¢¢¢¢¢¢¢¢¢¢¢££¢¢¢¢¢¢¢££££¢£¢¢¢¢¢¢¢¢¢	677777477413771					19					EAI2-Manila	?	TWN	2002	0	?	?	?	Jou R	Taipei
TWN012002010989	1	¢¢£¢¢¢¢¢¢¢¢¢¢¢¢¢¢¢¢££¢¢¢¢¢¢¢££££¢£¢¢¢¢¢¢¢¢¢	677777477413771					19					EAI2-Manila	?	TWN	2002	0	?	?	?	Jou R	Taipei
TWN012002010990	1	¢¢£¢¢¢¢¢¢¢¢¢¢¢¢¢¢¢¢££¢¢¢¢¢¢¢££££¢£¢¢¢¢¢¢¢¢¢	677777477413771					19					EAI2-Manila	?	TWN	2002	0	?	?	?	Jou R	Taipei
TWN012002010991	1	¢¢£¢¢¢¢¢¢¢¢¢¢¢¢¢¢¢¢££¢¢¢¢¢¢¢££££¢£¢¢¢¢¢¢¢¢¢	677777477413771					19					EAI2-Manila	?	TWN	2002	0	?	?	?	Jou R	Taipei
TWN012002010992	1	¢¢£¢¢¢¢¢¢¢¢¢¢¢¢¢¢¢¢££¢¢¢¢¢¢¢££££¢£¢¢¢¢¢¢¢¢¢	677777477413771					19					EAI2-Manila	?	TWN	2002	0	?	?	?	Jou R	Taipei
TWN012002010993	1	¢¢£¢¢¢¢¢¢¢¢¢¢¢¢¢¢¢¢££¢¢¢¢¢¢¢££££¢£¢¢¢¢¢¢¢¢¢	677777477413771					19					EAI2-Manila	?	TWN	2002	0	?	?	?	Jou R	Taipei
TWN012002010994	1	¢¢£¢¢¢¢¢¢¢¢¢¢¢¢¢¢¢¢££¢¢¢¢¢¢¢££££¢£¢¢¢¢¢¢¢¢¢	677777477413771					19					EAI2-Manila	?	TWN	2002	0	?	?	?	Jou R	Taipei
TWN012002010995	1	¢¢£¢¢¢¢¢¢¢¢¢¢¢¢¢¢¢¢££¢¢¢¢¢¢¢££££¢£¢¢¢¢¢¢¢¢¢	677777477413771					19					EAI2-Manila	?	TWN	2002	0	?	?	?	Jou R	Taipei
TWN012002010996	1	¢¢£¢¢¢¢¢¢¢¢¢¢¢¢¢¢¢¢££¢¢¢¢¢¢¢££££¢£¢¢¢¢¢¢¢¢¢	677777477413771					19					EAI2-Manila	?	TWN	2002	0	?	?	?	Jou R	Taipei
TWN012002010997	1	¢¢£¢¢¢¢¢¢¢¢¢¢¢¢¢¢¢¢££¢¢¢¢¢¢¢££££¢£¢¢¢¢¢¢¢¢¢	677777477413771					19					EAI2-Manila	?	TWN	2002	0	?	?	?	Jou R	Taipei
TWN012002010998	1	¢¢£¢¢¢¢¢¢¢¢¢¢¢¢¢¢¢¢££¢¢¢¢¢¢¢££££¢£¢¢¢¢¢¢¢¢¢	677777477413771					19					EAI2-Manila	?	TWN	2002	0	?	?	?	Jou R	Taipei
TWN012002010999	1	¢¢£¢¢¢¢¢¢¢¢¢¢¢¢¢¢¢¢££¢¢¢¢¢¢¢££££¢£¢¢¢¢¢¢¢¢¢	677777477413771					19					EAI2-Manila	?	TWN	2002	0	?	?	?	Jou R	Taipei
TWN012002011000	1	¢¢£¢¢¢¢¢¢¢¢¢¢¢¢¢¢¢¢££¢¢¢¢¢¢¢££££¢£¢¢¢¢¢¢¢¢¢	677777477413771					19					EAI2-Manila	?	TWN	2002	0	?	?	?	Jou R	Taipei
TWN012002011001	1	¢¢£¢¢¢¢¢¢¢¢¢¢¢¢¢¢¢¢££¢¢¢¢¢¢¢££££¢£¢¢¢¢¢¢¢¢¢	677777477413771					19					EAI2-Manila	?	TWN	2002	0	?	?	?	Jou R	Taipei
TWN012002011002	1	¢¢£¢¢¢¢¢¢¢¢¢¢¢¢¢¢¢¢££¢¢¢¢¢¢¢££££¢£¢¢¢¢¢¢¢¢¢	677777477413771					19					EAI2-Manila	?	TWN	2002	0	?	?	?	Jou R	Taipei
TWN012002011003	1	¢¢£¢¢¢¢¢¢¢¢¢¢¢¢¢¢¢¢££¢¢¢¢¢¢¢££££¢£¢¢¢¢¢¢¢¢¢	677777477413771					19					EAI2-Manila	?	TWN	2002	0	?	?	?	Jou R	Taipei
TWN012002011004	1	¢¢£¢¢¢¢¢¢¢¢¢¢¢¢¢¢¢¢££¢¢¢¢¢¢¢££££¢£¢¢¢¢¢¢¢¢¢	677777477413771					19					EAI2-Manila	?	TWN	2002	0	?	?	?	Jou R	Taipei
TWN012002011005	1	¢¢£¢¢¢¢¢¢¢¢¢¢¢¢¢¢¢¢££¢¢¢¢¢¢¢££££¢£¢¢¢¢¢¢¢¢¢	677777477413771					19					EAI2-Manila	?	TWN	2002	0	?	?	?	Jou R	Taipei
TWN012002011006	1	¢¢£¢¢¢¢¢¢¢¢¢¢¢¢¢¢¢¢££¢¢¢¢¢¢¢££££¢£¢¢¢¢¢¢¢¢¢	677777477413771					19					EAI2-Manila	?	TWN	2002	0	?	?	?	Jou R	Taipei
TWN012002011007	1	¢¢£¢¢¢¢¢¢¢¢¢¢¢¢¢¢¢¢££¢¢¢¢¢¢¢££££¢£¢¢¢¢¢¢¢¢¢	677777477413771					19					EAI2-Manila	?	TWN	2002	0	?	?	?	Jou R	Taipei
TWN012002011008	1	¢¢£¢¢¢¢¢¢¢¢¢¢¢¢¢¢¢¢££¢¢¢¢¢¢¢££££¢£¢¢¢¢¢¢¢¢¢	677777477413771					19					EAI2-Manila	?	TWN	2002	0	?	?	?	Jou R	Taipei
TWN012002011009	1	¢¢£¢¢¢¢¢¢¢¢¢¢¢¢¢¢¢¢££¢¢¢¢¢¢¢££££¢£¢¢¢¢¢¢¢¢¢	677777477413771					19					EAI2-Manila	?	TWN	2002	0	?	?	?	Jou R	Taipei
TWN012002011010	1	¢¢£¢¢¢¢¢¢¢¢¢¢¢¢¢¢¢¢££¢¢¢¢¢¢¢££££¢£¢¢¢¢¢¢¢¢¢	677777477413771					19					EAI2-Manila	?	TWN	2002	0	?	?	?	Jou R	Taipei
TWN012002011011	1	¢¢£¢¢¢¢¢¢¢¢¢¢¢¢¢¢¢¢££¢¢¢¢¢¢¢££££¢£¢¢¢¢¢¢¢¢¢	677777477413771					19					EAI2-Manila	?	TWN	2002	0	?	?	?	Jou R	Taipei
TWN012002011012	1	¢¢£¢¢¢¢¢¢¢¢¢¢¢¢¢¢¢¢££¢¢¢¢¢¢¢££££¢£¢¢¢¢¢¢¢¢¢	677777477413771					19					EAI2-Manila	?	TWN	2002	0	?	?	?	Jou R	Taipei
TWN012002011013	1	¢¢£¢¢¢¢¢¢¢¢¢¢¢¢¢¢¢¢££¢¢¢¢¢¢¢££££¢£¢¢¢¢¢¢¢¢¢	677777477413771					19					EAI2-Manila	?	TWN	2002	0	?	?	?	Jou R	Taipei
TWN012002011014	1	¢¢£¢¢¢¢¢¢¢¢¢¢¢¢¢¢¢¢££¢¢¢¢¢¢¢££££¢£¢¢¢¢¢¢¢¢¢	677777477413771					19					EAI2-Manila	?	TWN	2002	0	?	?	?	Jou R	Taipei
TWN012002011015	1	¢¢£¢¢¢¢¢¢¢¢¢¢¢¢¢¢¢¢££¢¢¢¢¢¢¢££££¢£¢¢¢¢¢¢¢¢¢	677777477413771					19					EAI2-Manila	?	TWN	2002	0	?	?	?	Jou R	Taipei
TWN012002011016	1	¢¢£¢¢¢¢¢¢¢¢¢¢¢¢¢¢¢¢££¢¢¢¢¢¢¢££££¢£¢¢¢¢¢¢¢¢¢	677777477413771					19					EAI2-Manila	?	TWN	2002	0	?	?	?	Jou R	Taipei
TWN012002011017	1	¢¢£¢¢¢¢¢¢¢¢¢¢¢¢¢¢¢¢££¢¢¢¢¢¢¢££££¢£¢¢¢¢¢¢¢¢¢	677777477413771					19					EAI2-Manila	?	TWN	2002	0	?	?	?	Jou R	Taipei
TWN012002011018	1	¢¢£¢¢¢¢¢¢¢¢¢¢¢¢¢¢¢¢££¢¢¢¢¢¢¢££££¢£¢¢¢¢¢¢¢¢¢	677777477413771					19					EAI2-Manila	?	TWN	2002	0	?	?	?	Jou R	Taipei
TWN012002011019	1	¢¢£¢¢¢¢¢¢¢¢¢¢¢¢¢¢¢¢££¢¢¢¢¢¢¢££££¢£¢¢¢¢¢¢¢¢¢	677777477413771					19					EAI2-Manila	?	TWN	2002	0	?	?	?	Jou R	Taipei
TWN012002011020	1	¢¢£¢¢¢¢¢¢¢¢¢¢¢¢¢¢¢¢££¢¢¢¢¢¢¢££££¢£¢¢¢¢¢¢¢¢¢	677777477413771					19					EAI2-Manila	?	TWN	2002	0	?	?	?	Jou R	Taipei
TWN012002011021	1	¢¢£¢¢¢¢¢¢¢¢¢¢¢¢¢¢¢¢££¢¢¢¢¢¢¢££££¢£¢¢¢¢¢¢¢¢¢	677777477413771					19					EAI2-Manila	?	TWN	2002	0	?	?	?	Jou R	Taipei
TUN030000012508	1	¢¢£¢¢¢¢¢¢¢¢¢¢¢¢¢¢¢¢££¢¢¢¢¢¢¢££££¢£¢¢¢¢¢¢¢¢¢	677777477413771					19					EAI2-Manila	USA	TUN		0	?	?	?	Karboul A	Tunis
TUN030000012513	1	¢¢£¢¢¢¢¢¢¢¢¢¢¢¢¢¢¢¢££¢¢¢¢¢¢¢££££¢£¢¢¢¢¢¢¢¢¢	677777477413771					19					EAI2-Manila	USA	TUN		0	?	?	?	Karboul A	Tunis
TUN030000012862	1	¢¢£¢¢¢¢¢¢¢¢¢¢¢¢¢¢¢¢££¢¢¢¢¢¢¢££££¢£¢¢¢¢¢¢¢¢¢	677777477413771					19					EAI2-Manila	GUF	TUN		0	?	?	?	Karboul A	Tunis
TUN030000012917	1	¢¢£¢¢¢¢¢¢¢¢¢¢¢¢¢¢¢¢££¢¢¢¢¢¢¢££££¢£¢¢¢¢¢¢¢¢¢	677777477413771					19					EAI2-Manila	GUF	TUN		0	?	?	?	Karboul A	Tunis
TUN030000013009	1	¢¢£¢¢¢¢¢¢¢¢¢¢¢¢¢¢¢¢££¢¢¢¢¢¢¢££££¢£¢¢¢¢¢¢¢¢¢	677777477413771					19					EAI2-Manila	USA	TUN		0	?	?	?	Karboul A	Tunis
TUN030000013017	1	¢¢£¢¢¢¢¢¢¢¢¢¢¢¢¢¢¢¢££¢¢¢¢¢¢¢££££¢£¢¢¢¢¢¢¢¢¢	677777477413771					19					EAI2-Manila	USA	TUN		0	?	?	?	Karboul A	Tunis
AUS010000013453	11	¢¢£¢¢¢¢¢¢¢¢¢¢¢¢¢¢¢¢££¢¢¢¢¢¢¢££££¢£¢¢¢¢¢¢¢¢¢	677777477413771					19					EAI2-Manila	GBR	AUS		0	?	?	?	Cousins D	Canberra
AUT012000013843	3	¢¢£¢¢¢¢¢¢¢¢¢¢¢¢¢¢¢¢££¢¢¢¢¢¢¢££££¢£¢¢¢¢¢¢¢¢¢	677777477413771					19					EAI2-Manila	PHL	AUT	2000	0	?	?	?	Stauffer F	Wien
USA171996114833	1	¢¢£¢¢¢¢¢¢¢¢¢¢¢¢¢¢¢¢££¢¢¢¢¢¢¢££££¢£¢¢¢¢¢¢¢¢¢	677777477413771	254326223432				19	56				EAI2-Manila	KHM	USA	1996	1	?	?	?	Kwara A	Providence
USA171998114904	1	¢¢£¢¢¢¢¢¢¢¢¢¢¢¢¢¢¢¢££¢¢¢¢¢¢¢££££¢£¢¢¢¢¢¢¢¢¢	677777477413771	254226223432				19	1151				EAI2-Manila	PHL	USA	1998	1	?	?	?	Kwara A	Pawtucket
USA171999014917	1	¢¢£¢¢¢¢¢¢¢¢¢¢¢¢¢¢¢¢££¢¢¢¢¢¢¢££££¢£¢¢¢¢¢¢¢¢¢	677777477413771	254326223432				19	56				EAI2-Manila	USA	USA	1999	0	?	?	?	Kwara A	Attleboro
USA171999114932	1	¢¢£¢¢¢¢¢¢¢¢¢¢¢¢¢¢¢¢££¢¢¢¢¢¢¢££££¢£¢¢¢¢¢¢¢¢¢	677777477413771	254326223432				19	56				EAI2-Manila	PHL	USA	1999	1	?	?	?	Kwara A	Newport
USA171999114934	1	¢¢£¢¢¢¢¢¢¢¢¢¢¢¢¢¢¢¢££¢¢¢¢¢¢¢££££¢£¢¢¢¢¢¢¢¢¢	677777477413771	254326223432				19	56				EAI2-Manila	GBR	USA	1999	1	?	?	?	Kwara A	Cranston
USA171999114935	1	¢¢£¢¢¢¢¢¢¢¢¢¢¢¢¢¢¢¢££¢¢¢¢¢¢¢££££¢£¢¢¢¢¢¢¢¢¢	677777477413771	254326223432				19	56				EAI2-Manila	PRI	USA	1999	1	?	?	?	Kwara A	Providence
USA172000014950	1	¢¢£¢¢¢¢¢¢¢¢¢¢¢¢¢¢¢¢££¢¢¢¢¢¢¢££££¢£¢¢¢¢¢¢¢¢¢	677777477413771	254326223432				19	56				EAI2-Manila	PHL	USA	2000	0	?	?	?	Kwara A	Warwick
USA172001315006	1	¢¢£¢¢¢¢¢¢¢¢¢¢¢¢¢¢¢¢££¢¢¢¢¢¢¢££££¢£¢¢¢¢¢¢¢¢¢	677777477413771	253326223432				19	560				EAI2-Manila	PHL	USA	2001	3	?	?	?	Kwara A	Providence
USA172004115101	1	¢¢£¢¢¢¢¢¢¢¢¢¢¢¢¢¢¢¢££¢¢¢¢¢¢¢££££¢£¢¢¢¢¢¢¢¢¢	677777477413771	245326223432				19	Orphan				EAI2-Manila	LAO	USA	2004	1	?	?	?	Kwara A	Providence
SWE071995216450	1	¢¢£¢¢¢¢¢¢¢¢¢¢¢¢¢¢¢¢££¢¢¢¢¢¢¢££££¢£¢¢¢¢¢¢¢¢¢	677777477413771					19					EAI2-Manila	PHL	SWE	1995	2	F	77	?	Ghebremichael S	Stockholm
SWE071996316487	1	¢¢£¢¢¢¢¢¢¢¢¢¢¢¢¢¢¢¢££¢¢¢¢¢¢¢££££¢£¢¢¢¢¢¢¢¢¢	677777477413771					19					EAI2-Manila	PHL	SWE	1996	3	F	13	?	Ghebremichael S	Stockholm
SWE071998316530	1	¢¢£¢¢¢¢¢¢¢¢¢¢¢¢¢¢¢¢££¢¢¢¢¢¢¢££££¢£¢¢¢¢¢¢¢¢¢	677777477413771					19					EAI2-Manila	PHL	SWE	1998	3	F	31	?	Ghebremichael S	Malmö
SWE071999316558	1	¢¢£¢¢¢¢¢¢¢¢¢¢¢¢¢¢¢¢££¢¢¢¢¢¢¢££££¢£¢¢¢¢¢¢¢¢¢	677777477413771					19					EAI2-Manila	PHL	SWE	1999	3	F	36	?	Ghebremichael S	Malmö
SWE072000316624	1	¢¢£¢¢¢¢¢¢¢¢¢¢¢¢¢¢¢¢££¢¢¢¢¢¢¢££££¢£¢¢¢¢¢¢¢¢¢	677777477413771					19					EAI2-Manila	PHL	SWE	2000	3	F	29	?	Ghebremichael S	Malmö
SWE072003316719	1	¢¢£¢¢¢¢¢¢¢¢¢¢¢¢¢¢¢¢££¢¢¢¢¢¢¢££££¢£¢¢¢¢¢¢¢¢¢	677777477413771					19					EAI2-Manila	PHL	SWE	2003	3	M	17	?	Ghebremichael S	Goteborg
USA011999018338	173	¢¢£¢¢¢¢¢¢¢¢¢¢¢¢¢¢¢¢££¢¢¢¢¢¢¢££££¢£¢¢¢¢¢¢¢¢¢	677777477413771					19					EAI2-Manila	?	USA	1999	0	?	?	?	Driscoll J	New York City
USA012004019438	1	¢¢£¢¢¢¢¢¢¢¢¢¢¢¢¢¢¢¢££¢¢¢¢¢¢¢££££¢£¢¢¢¢¢¢¢¢¢	677777477413771	254326223432				19	56				EAI2-Manila	USA	USA	2004	0	?	?	?	Driscoll J	New York City
USA012004019483	1	¢¢£¢¢¢¢¢¢¢¢¢¢¢¢¢¢¢¢££¢¢¢¢¢¢¢££££¢£¢¢¢¢¢¢¢¢¢	677777477413771	254326223422				19	80				EAI2-Manila	USA	USA	2004	0	?	?	?	Driscoll J	New York City
USA012004019500	1	¢¢£¢¢¢¢¢¢¢¢¢¢¢¢¢¢¢¢££¢¢¢¢¢¢¢££££¢£¢¢¢¢¢¢¢¢¢	677777477413771	254326223432				19	56				EAI2-Manila	USA	USA	2004	0	?	?	?	Driscoll J	New York City
USA012004019547	1	¢¢£¢¢¢¢¢¢¢¢¢¢¢¢¢¢¢¢££¢¢¢¢¢¢¢££££¢£¢¢¢¢¢¢¢¢¢	677777477413771	214327223432				19	Orphan				EAI2-Manila	USA	USA	2004	0	?	?	?	Driscoll J	New York City
USA012004019626	1	¢¢£¢¢¢¢¢¢¢¢¢¢¢¢¢¢¢¢££¢¢¢¢¢¢¢££££¢£¢¢¢¢¢¢¢¢¢	677777477413771	254326223432				19	56				EAI2-Manila	?	USA	2004	0	?	?	?	Driscoll J	New York City
USA012004019627	1	¢¢£¢¢¢¢¢¢¢¢¢¢¢¢¢¢¢¢££¢¢¢¢¢¢¢££££¢£¢¢¢¢¢¢¢¢¢	677777477413771	254326223432				19	56				EAI2-Manila	?	USA	2004	0	?	?	?	Driscoll J	New York City
USA012004019628	1	¢¢£¢¢¢¢¢¢¢¢¢¢¢¢¢¢¢¢££¢¢¢¢¢¢¢££££¢£¢¢¢¢¢¢¢¢¢	677777477413771	254326223422				19	80				EAI2-Manila	?	USA	2004	0	?	?	?	Driscoll J	New York City
USA012005019845	1	¢¢£¢¢¢¢¢¢¢¢¢¢¢¢¢¢¢¢££¢¢¢¢¢¢¢££££¢£¢¢¢¢¢¢¢¢¢	677777477413771	254326223432				19	56				EAI2-Manila	USA	USA	2005	0	?	?	?	Driscoll J	New York City
USA012005019848	1	¢¢£¢¢¢¢¢¢¢¢¢¢¢¢¢¢¢¢££¢¢¢¢¢¢¢££££¢£¢¢¢¢¢¢¢¢¢	677777477413771	254326223422				19	80				EAI2-Manila	USA	USA	2005	0	?	?	?	Driscoll J	New York City
USA012005019867	1	¢¢£¢¢¢¢¢¢¢¢¢¢¢¢¢¢¢¢££¢¢¢¢¢¢¢££££¢£¢¢¢¢¢¢¢¢¢	677777477413771	254326223432				19	56				EAI2-Manila	USA	USA	2005	0	?	?	?	Driscoll J	New York City
USA012006020028	1	¢¢£¢¢¢¢¢¢¢¢¢¢¢¢¢¢¢¢££¢¢¢¢¢¢¢££££¢£¢¢¢¢¢¢¢¢¢	677777477413771					19					EAI2-Manila	USA	USA	2006	0	?	?	?	Driscoll J	New York City
USA012006020032	1	¢¢£¢¢¢¢¢¢¢¢¢¢¢¢¢¢¢¢££¢¢¢¢¢¢¢££££¢£¢¢¢¢¢¢¢¢¢	677777477413771					19					EAI2-Manila	USA	USA	2006	0	?	?	?	Driscoll J	New York City
USA012006020033	1	¢¢£¢¢¢¢¢¢¢¢¢¢¢¢¢¢¢¢££¢¢¢¢¢¢¢££££¢£¢¢¢¢¢¢¢¢¢	677777477413771					19					EAI2-Manila	USA	USA	2006	0	?	?	?	Driscoll J	New York City
USA012006020063	1	¢¢£¢¢¢¢¢¢¢¢¢¢¢¢¢¢¢¢££¢¢¢¢¢¢¢££££¢£¢¢¢¢¢¢¢¢¢	677777477413771					19					EAI2-Manila	USA	USA	2006	0	?	?	?	Driscoll J	New York City
USA012006020145	1	¢¢£¢¢¢¢¢¢¢¢¢¢¢¢¢¢¢¢££¢¢¢¢¢¢¢££££¢£¢¢¢¢¢¢¢¢¢	677777477413771					19					EAI2-Manila	USA	USA	2006	0	?	?	?	Driscoll J	New York City
USA012006020178	1	¢¢£¢¢¢¢¢¢¢¢¢¢¢¢¢¢¢¢££¢¢¢¢¢¢¢££££¢£¢¢¢¢¢¢¢¢¢	677777477413771					19					EAI2-Manila	USA	USA	2006	0	?	?	?	Driscoll J	New York City
USA012006020191	1	¢¢£¢¢¢¢¢¢¢¢¢¢¢¢¢¢¢¢££¢¢¢¢¢¢¢££££¢£¢¢¢¢¢¢¢¢¢	677777477413771					19					EAI2-Manila	USA	USA	2006	0	?	?	?	Driscoll J	New York City
USA012006020194	1	¢¢£¢¢¢¢¢¢¢¢¢¢¢¢¢¢¢¢££¢¢¢¢¢¢¢££££¢£¢¢¢¢¢¢¢¢¢	677777477413771					19					EAI2-Manila	USA	USA	2006	0	?	?	?	Driscoll J	New York City
USA012006020196	1	¢¢£¢¢¢¢¢¢¢¢¢¢¢¢¢¢¢¢££¢¢¢¢¢¢¢££££¢£¢¢¢¢¢¢¢¢¢	677777477413771					19					EAI2-Manila	USA	USA	2006	0	?	?	?	Driscoll J	New York City
USA012006020209	1	¢¢£¢¢¢¢¢¢¢¢¢¢¢¢¢¢¢¢££¢¢¢¢¢¢¢££££¢£¢¢¢¢¢¢¢¢¢	677777477413771					19					EAI2-Manila	USA	USA	2006	0	?	?	?	Driscoll J	New York City
USA012006020237	1	¢¢£¢¢¢¢¢¢¢¢¢¢¢¢¢¢¢¢££¢¢¢¢¢¢¢££££¢£¢¢¢¢¢¢¢¢¢	677777477413771					19					EAI2-Manila	USA	USA	2006	0	?	?	?	Driscoll J	New York City
JPN032003020856	1	¢¢£¢¢¢¢¢¢¢¢¢¢¢¢¢¢¢¢££¢¢¢¢¢¢¢££££¢£¢¢¢¢¢¢¢¢¢	677777477413771					19					EAI2-Manila	JPN	JPN	2003	0	?	?	?	Millet J	Okinawa
JPN032003020857	1	¢¢£¢¢¢¢¢¢¢¢¢¢¢¢¢¢¢¢££¢¢¢¢¢¢¢££££¢£¢¢¢¢¢¢¢¢¢	677777477413771	244326223422				19	729				EAI2-Manila	JPN	JPN	2003	0	?	?	?	Millet J	Okinawa
JPN032004020887	1	¢¢£¢¢¢¢¢¢¢¢¢¢¢¢¢¢¢¢££¢¢¢¢¢¢¢££££¢£¢¢¢¢¢¢¢¢¢	677777477413771	254326223432				19	56				EAI2-Manila	JPN	JPN	2004	0	?	?	?	Millet J	Okinawa
JPN032004020922	1	¢¢£¢¢¢¢¢¢¢¢¢¢¢¢¢¢¢¢££¢¢¢¢¢¢¢££££¢£¢¢¢¢¢¢¢¢¢	677777477413771	254326223432				19	56				EAI2-Manila	JPN	JPN	2004	0	?	?	?	Millet J	Okinawa
JPN032004020944	1	¢¢£¢¢¢¢¢¢¢¢¢¢¢¢¢¢¢¢££¢¢¢¢¢¢¢££££¢£¢¢¢¢¢¢¢¢¢	677777477413771	254326223432				19	56				EAI2-Manila	JPN	JPN	2004	0	?	?	?	Millet J	Okinawa
GBR010000021635	1	¢¢£¢¢¢¢¢¢¢¢¢¢¢¢¢¢¢¢££¢¢¢¢¢¢¢££££¢£¢¢¢¢¢¢¢¢¢	677777477413771					19					EAI2-Manila	?	GBR		0	?	?	?	Dale J	London
MEX062002123155	1	¢¢£¢¢¢¢¢¢¢¢¢¢¢¢¢¢¢¢££¢¢¢¢¢¢¢££££¢£¢¢¢¢¢¢¢¢¢	677777477413771					19					EAI2-Manila	MEX	MEX	2002	1	F	20	?	Bobadilla M	Huauchinango
MEX062002123156	1	¢¢£¢¢¢¢¢¢¢¢¢¢¢¢¢¢¢¢££¢¢¢¢¢¢¢££££¢£¢¢¢¢¢¢¢¢¢	677777477413771					19					EAI2-Manila	MEX	MEX	2002	1	F	22	?	Bobadilla M	Huauchinango
MEX052002125006	1	¢¢£¢¢¢¢¢¢¢¢¢¢¢¢¢¢¢¢££¢¢¢¢¢¢¢££££¢£¢¢¢¢¢¢¢¢¢	677777477413771					19					EAI2-Manila	MEX	MEX	2002	1	M	20	?	Martinez A	Huauchinango
NPL012007025163	1	¢¢£¢¢¢¢¢¢¢¢¢¢¢¢¢¢¢¢££¢¢¢¢¢¢¢££££¢£¢¢¢¢¢¢¢¢¢	677777477413771					19					EAI2-Manila	?	NPL	2007	0	?	?	?	Castellanos ME	Kathmandu
USA230000025248	1	¢¢£¢¢¢¢¢¢¢¢¢¢¢¢¢¢¢¢££¢¢¢¢¢¢¢££££¢£¢¢¢¢¢¢¢¢¢	677777477413771					19					EAI2-Manila	PHL	USA		0	?	?	?	Gagneux S	San Francisco
USA230000025251	1	¢¢£¢¢¢¢¢¢¢¢¢¢¢¢¢¢¢¢££¢¢¢¢¢¢¢££££¢£¢¢¢¢¢¢¢¢¢	677777477413771					19					EAI2-Manila	PHL	USA		0	?	?	?	Gagneux S	San Francisco
USA230000025252	1	¢¢£¢¢¢¢¢¢¢¢¢¢¢¢¢¢¢¢££¢¢¢¢¢¢¢££££¢£¢¢¢¢¢¢¢¢¢	677777477413771					19					EAI2-Manila	USA	USA		0	?	?	?	Gagneux S	San Francisco
USA230000025255	1	¢¢£¢¢¢¢¢¢¢¢¢¢¢¢¢¢¢¢££¢¢¢¢¢¢¢££££¢£¢¢¢¢¢¢¢¢¢	677777477413771					19					EAI2-Manila	PHL	USA		0	?	?	?	Gagneux S	San Francisco
USA230000025256	1	¢¢£¢¢¢¢¢¢¢¢¢¢¢¢¢¢¢¢££¢¢¢¢¢¢¢££££¢£¢¢¢¢¢¢¢¢¢	677777477413771					19					EAI2-Manila	PHL	USA		0	?	?	?	Gagneux S	San Francisco
USA230000025258	1	¢¢£¢¢¢¢¢¢¢¢¢¢¢¢¢¢¢¢££¢¢¢¢¢¢¢££££¢£¢¢¢¢¢¢¢¢¢	677777477413771					19					EAI2-Manila	PHL	USA		0	?	?	?	Gagneux S	San Francisco
USA230000025264	1	¢¢£¢¢¢¢¢¢¢¢¢¢¢¢¢¢¢¢££¢¢¢¢¢¢¢££££¢£¢¢¢¢¢¢¢¢¢	677777477413771					19					EAI2-Manila	PHL	USA		0	?	?	?	Gagneux S	San Francisco
USA230000025265	1	¢¢£¢¢¢¢¢¢¢¢¢¢¢¢¢¢¢¢££¢¢¢¢¢¢¢££££¢£¢¢¢¢¢¢¢¢¢	677777477413771					19					EAI2-Manila	PHL	USA		0	?	?	?	Gagneux S	San Francisco
USA230000025268	1	¢¢£¢¢¢¢¢¢¢¢¢¢¢¢¢¢¢¢££¢¢¢¢¢¢¢££££¢£¢¢¢¢¢¢¢¢¢	677777477413771					19					EAI2-Manila	PHL	USA		0	?	?	?	Gagneux S	San Francisco
USA230000025269	1	¢¢£¢¢¢¢¢¢¢¢¢¢¢¢¢¢¢¢££¢¢¢¢¢¢¢££££¢£¢¢¢¢¢¢¢¢¢	677777477413771					19					EAI2-Manila	PHL	USA		0	?	?	?	Gagneux S	San Francisco
USA230000025270	1	¢¢£¢¢¢¢¢¢¢¢¢¢¢¢¢¢¢¢££¢¢¢¢¢¢¢££££¢£¢¢¢¢¢¢¢¢¢	677777477413771					19					EAI2-Manila	PHL	USA		0	?	?	?	Gagneux S	San Francisco
USA230000025274	1	¢¢£¢¢¢¢¢¢¢¢¢¢¢¢¢¢¢¢££¢¢¢¢¢¢¢££££¢£¢¢¢¢¢¢¢¢¢	677777477413771					19					EAI2-Manila	PHL	USA		0	?	?	?	Gagneux S	San Francisco
USA230000025276	1	¢¢£¢¢¢¢¢¢¢¢¢¢¢¢¢¢¢¢££¢¢¢¢¢¢¢££££¢£¢¢¢¢¢¢¢¢¢	677777477413771					19					EAI2-Manila	PHL	USA		0	?	?	?	Gagneux S	San Francisco
USA230000025280	1	¢¢£¢¢¢¢¢¢¢¢¢¢¢¢¢¢¢¢££¢¢¢¢¢¢¢££££¢£¢¢¢¢¢¢¢¢¢	677777477413771					19					EAI2-Manila	PHL	USA		0	?	?	?	Gagneux S	San Francisco
USA230000025281	1	¢¢£¢¢¢¢¢¢¢¢¢¢¢¢¢¢¢¢££¢¢¢¢¢¢¢££££¢£¢¢¢¢¢¢¢¢¢	677777477413771					19					EAI2-Manila	PHL	USA		0	?	?	?	Gagneux S	San Francisco
USA230000025282	1	¢¢£¢¢¢¢¢¢¢¢¢¢¢¢¢¢¢¢££¢¢¢¢¢¢¢££££¢£¢¢¢¢¢¢¢¢¢	677777477413771					19					EAI2-Manila	PHL	USA		0	?	?	?	Gagneux S	San Francisco
USA230000025283	1	¢¢£¢¢¢¢¢¢¢¢¢¢¢¢¢¢¢¢££¢¢¢¢¢¢¢££££¢£¢¢¢¢¢¢¢¢¢	677777477413771					19					EAI2-Manila	PHL	USA		0	?	?	?	Gagneux S	San Francisco
USA230000025286	1	¢¢£¢¢¢¢¢¢¢¢¢¢¢¢¢¢¢¢££¢¢¢¢¢¢¢££££¢£¢¢¢¢¢¢¢¢¢	677777477413771					19					EAI2-Manila	PHL	USA		0	?	?	?	Gagneux S	San Francisco
USA230000025290	1	¢¢£¢¢¢¢¢¢¢¢¢¢¢¢¢¢¢¢££¢¢¢¢¢¢¢££££¢£¢¢¢¢¢¢¢¢¢	677777477413771					19					EAI2-Manila	HKG	USA		0	?	?	?	Gagneux S	San Francisco
USA230000025292	1	¢¢£¢¢¢¢¢¢¢¢¢¢¢¢¢¢¢¢££¢¢¢¢¢¢¢££££¢£¢¢¢¢¢¢¢¢¢	677777477413771					19					EAI2-Manila	PHL	USA		0	?	?	?	Gagneux S	San Francisco
USA230000025295	1	¢¢£¢¢¢¢¢¢¢¢¢¢¢¢¢¢¢¢££¢¢¢¢¢¢¢££££¢£¢¢¢¢¢¢¢¢¢	677777477413771					19					EAI2-Manila	PHL	USA		0	?	?	?	Gagneux S	San Francisco
USA230000025298	1	¢¢£¢¢¢¢¢¢¢¢¢¢¢¢¢¢¢¢££¢¢¢¢¢¢¢££££¢£¢¢¢¢¢¢¢¢¢	677777477413771					19					EAI2-Manila	PHL	USA		0	?	?	?	Gagneux S	San Francisco
USA230000025300	1	¢¢£¢¢¢¢¢¢¢¢¢¢¢¢¢¢¢¢££¢¢¢¢¢¢¢££££¢£¢¢¢¢¢¢¢¢¢	677777477413771					19					EAI2-Manila	PHL	USA		0	?	?	?	Gagneux S	San Francisco
USA230000025301	1	¢¢£¢¢¢¢¢¢¢¢¢¢¢¢¢¢¢¢££¢¢¢¢¢¢¢££££¢£¢¢¢¢¢¢¢¢¢	677777477413771					19					EAI2-Manila	CHN	USA		0	?	?	?	Gagneux S	San Francisco
USA230000025302	1	¢¢£¢¢¢¢¢¢¢¢¢¢¢¢¢¢¢¢££¢¢¢¢¢¢¢££££¢£¢¢¢¢¢¢¢¢¢	677777477413771					19					EAI2-Manila	PHL	USA		0	?	?	?	Gagneux S	San Francisco
USA230000025304	1	¢¢£¢¢¢¢¢¢¢¢¢¢¢¢¢¢¢¢££¢¢¢¢¢¢¢££££¢£¢¢¢¢¢¢¢¢¢	677777477413771					19					EAI2-Manila	PHL	USA		0	?	?	?	Gagneux S	San Francisco
USA230000025316	1	¢¢£¢¢¢¢¢¢¢¢¢¢¢¢¢¢¢¢££¢¢¢¢¢¢¢££££¢£¢¢¢¢¢¢¢¢¢	677777477413771					19					EAI2-Manila	PHL	USA		0	?	?	?	Gagneux S	San Francisco
USA230000025318	1	¢¢£¢¢¢¢¢¢¢¢¢¢¢¢¢¢¢¢££¢¢¢¢¢¢¢££££¢£¢¢¢¢¢¢¢¢¢	677777477413771					19					EAI2-Manila	PHL	USA		0	?	?	?	Gagneux S	San Francisco
USA230000025328	1	¢¢£¢¢¢¢¢¢¢¢¢¢¢¢¢¢¢¢££¢¢¢¢¢¢¢££££¢£¢¢¢¢¢¢¢¢¢	677777477413771					19					EAI2-Manila	CHN	USA		0	?	?	?	Gagneux S	San Francisco
USA230000025329	1	¢¢£¢¢¢¢¢¢¢¢¢¢¢¢¢¢¢¢££¢¢¢¢¢¢¢££££¢£¢¢¢¢¢¢¢¢¢	677777477413771					19					EAI2-Manila	PHL	USA		0	?	?	?	Gagneux S	San Francisco
USA230000025330	1	¢¢£¢¢¢¢¢¢¢¢¢¢¢¢¢¢¢¢££¢¢¢¢¢¢¢££££¢£¢¢¢¢¢¢¢¢¢	677777477413771					19					EAI2-Manila	PHL	USA		0	?	?	?	Gagneux S	San Francisco
USA230000025334	1	¢¢£¢¢¢¢¢¢¢¢¢¢¢¢¢¢¢¢££¢¢¢¢¢¢¢££££¢£¢¢¢¢¢¢¢¢¢	677777477413771					19					EAI2-Manila	PHL	USA		0	?	?	?	Gagneux S	San Francisco
USA230000025336	1	¢¢£¢¢¢¢¢¢¢¢¢¢¢¢¢¢¢¢££¢¢¢¢¢¢¢££££¢£¢¢¢¢¢¢¢¢¢	677777477413771					19					EAI2-Manila	PHL	USA		0	?	?	?	Gagneux S	San Francisco
USA230000025342	1	¢¢£¢¢¢¢¢¢¢¢¢¢¢¢¢¢¢¢££¢¢¢¢¢¢¢££££¢£¢¢¢¢¢¢¢¢¢	677777477413771					19					EAI2-Manila	PHL	USA		0	?	?	?	Gagneux S	San Francisco
USA230000025345	1	¢¢£¢¢¢¢¢¢¢¢¢¢¢¢¢¢¢¢££¢¢¢¢¢¢¢££££¢£¢¢¢¢¢¢¢¢¢	677777477413771					19					EAI2-Manila	PHL	USA		0	?	?	?	Gagneux S	San Francisco
USA230000025346	1	¢¢£¢¢¢¢¢¢¢¢¢¢¢¢¢¢¢¢££¢¢¢¢¢¢¢££££¢£¢¢¢¢¢¢¢¢¢	677777477413771					19					EAI2-Manila	USA	USA		0	?	?	?	Gagneux S	San Francisco
USA230000025347	1	¢¢£¢¢¢¢¢¢¢¢¢¢¢¢¢¢¢¢££¢¢¢¢¢¢¢££££¢£¢¢¢¢¢¢¢¢¢	677777477413771					19					EAI2-Manila	HND	USA		0	?	?	?	Gagneux S	San Francisco
USA230000025348	1	¢¢£¢¢¢¢¢¢¢¢¢¢¢¢¢¢¢¢££¢¢¢¢¢¢¢££££¢£¢¢¢¢¢¢¢¢¢	677777477413771					19					EAI2-Manila	USA	USA		0	?	?	?	Gagneux S	San Francisco
USA230000025349	1	¢¢£¢¢¢¢¢¢¢¢¢¢¢¢¢¢¢¢££¢¢¢¢¢¢¢££££¢£¢¢¢¢¢¢¢¢¢	677777477413771					19					EAI2-Manila	USA	USA		0	?	?	?	Gagneux S	San Francisco
USA230000025350	1	¢¢£¢¢¢¢¢¢¢¢¢¢¢¢¢¢¢¢££¢¢¢¢¢¢¢££££¢£¢¢¢¢¢¢¢¢¢	677777477413771					19					EAI2-Manila	VNM	USA		0	?	?	?	Gagneux S	San Francisco
USA230000025351	1	¢¢£¢¢¢¢¢¢¢¢¢¢¢¢¢¢¢¢££¢¢¢¢¢¢¢££££¢£¢¢¢¢¢¢¢¢¢	677777477413771					19					EAI2-Manila	USA	USA		0	?	?	?	Gagneux S	San Francisco
USA230000025353	1	¢¢£¢¢¢¢¢¢¢¢¢¢¢¢¢¢¢¢££¢¢¢¢¢¢¢££££¢£¢¢¢¢¢¢¢¢¢	677777477413771					19					EAI2-Manila	KOR	USA		0	?	?	?	Gagneux S	San Francisco
USA230000025354	1	¢¢£¢¢¢¢¢¢¢¢¢¢¢¢¢¢¢¢££¢¢¢¢¢¢¢££££¢£¢¢¢¢¢¢¢¢¢	677777477413771					19					EAI2-Manila	PHL	USA		0	?	?	?	Gagneux S	San Francisco
USA230000025356	1	¢¢£¢¢¢¢¢¢¢¢¢¢¢¢¢¢¢¢££¢¢¢¢¢¢¢££££¢£¢¢¢¢¢¢¢¢¢	677777477413771					19					EAI2-Manila	PHL	USA		0	?	?	?	Gagneux S	San Francisco
USA230000025363	1	¢¢£¢¢¢¢¢¢¢¢¢¢¢¢¢¢¢¢££¢¢¢¢¢¢¢££££¢£¢¢¢¢¢¢¢¢¢	677777477413771					19					EAI2-Manila	PHL	USA		0	?	?	?	Gagneux S	San Francisco
USA230000025371	1	¢¢£¢¢¢¢¢¢¢¢¢¢¢¢¢¢¢¢££¢¢¢¢¢¢¢££££¢£¢¢¢¢¢¢¢¢¢	677777477413771					19					EAI2-Manila	CHN	USA		0	?	?	?	Gagneux S	San Francisco
USA230000025375	1	¢¢£¢¢¢¢¢¢¢¢¢¢¢¢¢¢¢¢££¢¢¢¢¢¢¢££££¢£¢¢¢¢¢¢¢¢¢	677777477413771					19					EAI2-Manila	PHL	USA		0	?	?	?	Gagneux S	San Francisco
USA230000025381	1	¢¢£¢¢¢¢¢¢¢¢¢¢¢¢¢¢¢¢££¢¢¢¢¢¢¢££££¢£¢¢¢¢¢¢¢¢¢	677777477413771					19					EAI2-Manila	PHL	USA		0	?	?	?	Gagneux S	San Francisco
USA230000025390	1	¢¢£¢¢¢¢¢¢¢¢¢¢¢¢¢¢¢¢££¢¢¢¢¢¢¢££££¢£¢¢¢¢¢¢¢¢¢	677777477413771					19					EAI2-Manila	PHL	USA		0	?	?	?	Gagneux S	San Francisco
USA230000025416	1	¢¢£¢¢¢¢¢¢¢¢¢¢¢¢¢¢¢¢££¢¢¢¢¢¢¢££££¢£¢¢¢¢¢¢¢¢¢	677777477413771					19					EAI2-Manila	PHL	USA		0	?	?	?	Gagneux S	San Francisco
USA230000025422	1	¢¢£¢¢¢¢¢¢¢¢¢¢¢¢¢¢¢¢££¢¢¢¢¢¢¢££££¢£¢¢¢¢¢¢¢¢¢	677777477413771					19					EAI2-Manila	PHL	USA		0	?	?	?	Gagneux S	San Francisco
USA230000025426	1	¢¢£¢¢¢¢¢¢¢¢¢¢¢¢¢¢¢¢££¢¢¢¢¢¢¢££££¢£¢¢¢¢¢¢¢¢¢	677777477413771					19					EAI2-Manila	PHL	USA		0	?	?	?	Gagneux S	San Francisco
USA230000025428	1	¢¢£¢¢¢¢¢¢¢¢¢¢¢¢¢¢¢¢££¢¢¢¢¢¢¢££££¢£¢¢¢¢¢¢¢¢¢	677777477413771					19					EAI2-Manila	PHL	USA		0	?	?	?	Gagneux S	San Francisco
USA230000025458	1	¢¢£¢¢¢¢¢¢¢¢¢¢¢¢¢¢¢¢££¢¢¢¢¢¢¢££££¢£¢¢¢¢¢¢¢¢¢	677777477413771					19					EAI2-Manila	PHL	USA		0	?	?	?	Gagneux S	San Francisco
USA230000025460	1	¢¢£¢¢¢¢¢¢¢¢¢¢¢¢¢¢¢¢££¢¢¢¢¢¢¢££££¢£¢¢¢¢¢¢¢¢¢	677777477413771					19					EAI2-Manila	PHL	USA		0	?	?	?	Gagneux S	San Francisco
USA230000025462	1	¢¢£¢¢¢¢¢¢¢¢¢¢¢¢¢¢¢¢££¢¢¢¢¢¢¢££££¢£¢¢¢¢¢¢¢¢¢	677777477413771					19					EAI2-Manila	PHL	USA		0	?	?	?	Gagneux S	San Francisco
USA230000025476	1	¢¢£¢¢¢¢¢¢¢¢¢¢¢¢¢¢¢¢££¢¢¢¢¢¢¢££££¢£¢¢¢¢¢¢¢¢¢	677777477413771					19					EAI2-Manila	PHL	USA		0	?	?	?	Gagneux S	San Francisco
PHL011996026706	1	¢¢£¢¢¢¢¢¢¢¢¢¢¢¢¢¢¢¢££¢¢¢¢¢¢¢££££¢£¢¢¢¢¢¢¢¢¢	677777477413771					19					EAI2-Manila	?	PHL	1996	0	?	?	?	Douglas JT	Manila
PHL011996026707	1	¢¢£¢¢¢¢¢¢¢¢¢¢¢¢¢¢¢¢££¢¢¢¢¢¢¢££££¢£¢¢¢¢¢¢¢¢¢	677777477413771					19					EAI2-Manila	?	PHL	1996	0	?	?	?	Douglas JT	Manila
PHL011996026708	1	¢¢£¢¢¢¢¢¢¢¢¢¢¢¢¢¢¢¢££¢¢¢¢¢¢¢££££¢£¢¢¢¢¢¢¢¢¢	677777477413771					19					EAI2-Manila	?	PHL	1996	0	?	?	?	Douglas JT	Manila
PHL011996026709	1	¢¢£¢¢¢¢¢¢¢¢¢¢¢¢¢¢¢¢££¢¢¢¢¢¢¢££££¢£¢¢¢¢¢¢¢¢¢	677777477413771					19					EAI2-Manila	?	PHL	1996	0	?	?	?	Douglas JT	Manila
PHL011996026710	1	¢¢£¢¢¢¢¢¢¢¢¢¢¢¢¢¢¢¢££¢¢¢¢¢¢¢££££¢£¢¢¢¢¢¢¢¢¢	677777477413771					19					EAI2-Manila	?	PHL	1996	0	?	?	?	Douglas JT	Manila
PHL011996026711	1	¢¢£¢¢¢¢¢¢¢¢¢¢¢¢¢¢¢¢££¢¢¢¢¢¢¢££££¢£¢¢¢¢¢¢¢¢¢	677777477413771					19					EAI2-Manila	?	PHL	1996	0	?	?	?	Douglas JT	Manila
PHL011996026712	1	¢¢£¢¢¢¢¢¢¢¢¢¢¢¢¢¢¢¢££¢¢¢¢¢¢¢££££¢£¢¢¢¢¢¢¢¢¢	677777477413771					19					EAI2-Manila	?	PHL	1996	0	?	?	?	Douglas JT	Manila
PHL011996026713	1	¢¢£¢¢¢¢¢¢¢¢¢¢¢¢¢¢¢¢££¢¢¢¢¢¢¢££££¢£¢¢¢¢¢¢¢¢¢	677777477413771					19					EAI2-Manila	?	PHL	1996	0	?	?	?	Douglas JT	Manila
PHL011996026714	1	¢¢£¢¢¢¢¢¢¢¢¢¢¢¢¢¢¢¢££¢¢¢¢¢¢¢££££¢£¢¢¢¢¢¢¢¢¢	677777477413771					19					EAI2-Manila	?	PHL	1996	0	?	?	?	Douglas JT	Manila
PHL011996026715	1	¢¢£¢¢¢¢¢¢¢¢¢¢¢¢¢¢¢¢££¢¢¢¢¢¢¢££££¢£¢¢¢¢¢¢¢¢¢	677777477413771					19					EAI2-Manila	?	PHL	1996	0	?	?	?	Douglas JT	Manila
PHL011996026717	1	¢¢£¢¢¢¢¢¢¢¢¢¢¢¢¢¢¢¢££¢¢¢¢¢¢¢££££¢£¢¢¢¢¢¢¢¢¢	677777477413771					19					EAI2-Manila	?	PHL	1996	0	?	?	?	Douglas JT	Manila
PHL011996026718	1	¢¢£¢¢¢¢¢¢¢¢¢¢¢¢¢¢¢¢££¢¢¢¢¢¢¢££££¢£¢¢¢¢¢¢¢¢¢	677777477413771					19					EAI2-Manila	?	PHL	1996	0	?	?	?	Douglas JT	Manila
PHL011996026719	1	¢¢£¢¢¢¢¢¢¢¢¢¢¢¢¢¢¢¢££¢¢¢¢¢¢¢££££¢£¢¢¢¢¢¢¢¢¢	677777477413771					19					EAI2-Manila	?	PHL	1996	0	?	?	?	Douglas JT	Manila
PHL011996026720	1	¢¢£¢¢¢¢¢¢¢¢¢¢¢¢¢¢¢¢££¢¢¢¢¢¢¢££££¢£¢¢¢¢¢¢¢¢¢	677777477413771					19					EAI2-Manila	?	PHL	1996	0	?	?	?	Douglas JT	Manila
PHL011996026721	1	¢¢£¢¢¢¢¢¢¢¢¢¢¢¢¢¢¢¢££¢¢¢¢¢¢¢££££¢£¢¢¢¢¢¢¢¢¢	677777477413771					19					EAI2-Manila	?	PHL	1996	0	?	?	?	Douglas JT	Manila
PHL011996026722	1	¢¢£¢¢¢¢¢¢¢¢¢¢¢¢¢¢¢¢££¢¢¢¢¢¢¢££££¢£¢¢¢¢¢¢¢¢¢	677777477413771					19					EAI2-Manila	?	PHL	1996	0	?	?	?	Douglas JT	Manila
PHL011996026723	1	¢¢£¢¢¢¢¢¢¢¢¢¢¢¢¢¢¢¢££¢¢¢¢¢¢¢££££¢£¢¢¢¢¢¢¢¢¢	677777477413771					19					EAI2-Manila	?	PHL	1996	0	?	?	?	Douglas JT	Manila
PHL011996026725	1	¢¢£¢¢¢¢¢¢¢¢¢¢¢¢¢¢¢¢££¢¢¢¢¢¢¢££££¢£¢¢¢¢¢¢¢¢¢	677777477413771					19					EAI2-Manila	?	PHL	1996	0	?	?	?	Douglas JT	Manila
PHL011996026726	1	¢¢£¢¢¢¢¢¢¢¢¢¢¢¢¢¢¢¢££¢¢¢¢¢¢¢££££¢£¢¢¢¢¢¢¢¢¢	677777477413771					19					EAI2-Manila	?	PHL	1996	0	?	?	?	Douglas JT	Manila
PHL011996026728	1	¢¢£¢¢¢¢¢¢¢¢¢¢¢¢¢¢¢¢££¢¢¢¢¢¢¢££££¢£¢¢¢¢¢¢¢¢¢	677777477413771					19					EAI2-Manila	?	PHL	1996	0	?	?	?	Douglas JT	Manila
PHL011996026729	1	¢¢£¢¢¢¢¢¢¢¢¢¢¢¢¢¢¢¢££¢¢¢¢¢¢¢££££¢£¢¢¢¢¢¢¢¢¢	677777477413771					19					EAI2-Manila	?	PHL	1996	0	?	?	?	Douglas JT	Manila
PHL011996026730	1	¢¢£¢¢¢¢¢¢¢¢¢¢¢¢¢¢¢¢££¢¢¢¢¢¢¢££££¢£¢¢¢¢¢¢¢¢¢	677777477413771					19					EAI2-Manila	?	PHL	1996	0	?	?	?	Douglas JT	Manila
PHL011996026731	1	¢¢£¢¢¢¢¢¢¢¢¢¢¢¢¢¢¢¢££¢¢¢¢¢¢¢££££¢£¢¢¢¢¢¢¢¢¢	677777477413771					19					EAI2-Manila	?	PHL	1996	0	?	?	?	Douglas JT	Manila
PHL011996026732	1	¢¢£¢¢¢¢¢¢¢¢¢¢¢¢¢¢¢¢££¢¢¢¢¢¢¢££££¢£¢¢¢¢¢¢¢¢¢	677777477413771					19					EAI2-Manila	?	PHL	1996	0	?	?	?	Douglas JT	Manila
PHL011996026733	1	¢¢£¢¢¢¢¢¢¢¢¢¢¢¢¢¢¢¢££¢¢¢¢¢¢¢££££¢£¢¢¢¢¢¢¢¢¢	677777477413771					19					EAI2-Manila	?	PHL	1996	0	?	?	?	Douglas JT	Manila
PHL011996026734	1	¢¢£¢¢¢¢¢¢¢¢¢¢¢¢¢¢¢¢££¢¢¢¢¢¢¢££££¢£¢¢¢¢¢¢¢¢¢	677777477413771					19					EAI2-Manila	?	PHL	1996	0	?	?	?	Douglas JT	Manila
PHL011996026735	1	¢¢£¢¢¢¢¢¢¢¢¢¢¢¢¢¢¢¢££¢¢¢¢¢¢¢££££¢£¢¢¢¢¢¢¢¢¢	677777477413771					19					EAI2-Manila	?	PHL	1996	0	?	?	?	Douglas JT	Manila
PHL011996026736	1	¢¢£¢¢¢¢¢¢¢¢¢¢¢¢¢¢¢¢££¢¢¢¢¢¢¢££££¢£¢¢¢¢¢¢¢¢¢	677777477413771					19					EAI2-Manila	?	PHL	1996	0	?	?	?	Douglas JT	Manila
PHL011996026737	1	¢¢£¢¢¢¢¢¢¢¢¢¢¢¢¢¢¢¢££¢¢¢¢¢¢¢££££¢£¢¢¢¢¢¢¢¢¢	677777477413771					19					EAI2-Manila	?	PHL	1996	0	?	?	?	Douglas JT	Manila
PHL011996026741	1	¢¢£¢¢¢¢¢¢¢¢¢¢¢¢¢¢¢¢££¢¢¢¢¢¢¢££££¢£¢¢¢¢¢¢¢¢¢	677777477413771					19					EAI2-Manila	?	PHL	1996	0	?	?	?	Douglas JT	Manila
PHL011996026742	1	¢¢£¢¢¢¢¢¢¢¢¢¢¢¢¢¢¢¢££¢¢¢¢¢¢¢££££¢£¢¢¢¢¢¢¢¢¢	677777477413771					19					EAI2-Manila	?	PHL	1996	0	?	?	?	Douglas JT	Manila
PHL011996026743	1	¢¢£¢¢¢¢¢¢¢¢¢¢¢¢¢¢¢¢££¢¢¢¢¢¢¢££££¢£¢¢¢¢¢¢¢¢¢	677777477413771					19					EAI2-Manila	?	PHL	1996	0	?	?	?	Douglas JT	Manila
PHL011996026744	1	¢¢£¢¢¢¢¢¢¢¢¢¢¢¢¢¢¢¢££¢¢¢¢¢¢¢££££¢£¢¢¢¢¢¢¢¢¢	677777477413771					19					EAI2-Manila	?	PHL	1996	0	?	?	?	Douglas JT	Manila
USW000000#26746	1	¢¢£¢¢¢¢¢¢¢¢¢¢¢¢¢¢¢¢££¢¢¢¢¢¢¢££££¢£¢¢¢¢¢¢¢¢¢	677777477413771					19					EAI2-Manila	?	USA		0	?	?	?	Douglas JT	Manila
USW000000#26748	1	¢¢£¢¢¢¢¢¢¢¢¢¢¢¢¢¢¢¢££¢¢¢¢¢¢¢££££¢£¢¢¢¢¢¢¢¢¢	677777477413771					19					EAI2-Manila	?	USA		0	?	?	?	Douglas JT	Manila
USW000096126749	1	¢¢£¢¢¢¢¢¢¢¢¢¢¢¢¢¢¢¢££¢¢¢¢¢¢¢££££¢£¢¢¢¢¢¢¢¢¢	677777477413771					19					EAI2-Manila	?	USA		0	?	?	?	Douglas JT	Manila
USW000096126750	1	¢¢£¢¢¢¢¢¢¢¢¢¢¢¢¢¢¢¢££¢¢¢¢¢¢¢££££¢£¢¢¢¢¢¢¢¢¢	677777477413771					19					EAI2-Manila	?	USA		0	?	?	?	Douglas JT	Manila
USW000096126752	1	¢¢£¢¢¢¢¢¢¢¢¢¢¢¢¢¢¢¢££¢¢¢¢¢¢¢££££¢£¢¢¢¢¢¢¢¢¢	677777477413771					19					EAI2-Manila	?	USA		0	?	?	?	Douglas JT	Manila
USW000096126753	1	¢¢£¢¢¢¢¢¢¢¢¢¢¢¢¢¢¢¢££¢¢¢¢¢¢¢££££¢£¢¢¢¢¢¢¢¢¢	677777477413771					19					EAI2-Manila	?	USA		0	?	?	?	Douglas JT	Manila
USW000096126754	1	¢¢£¢¢¢¢¢¢¢¢¢¢¢¢¢¢¢¢££¢¢¢¢¢¢¢££££¢£¢¢¢¢¢¢¢¢¢	677777477413771					19					EAI2-Manila	?	USA		0	?	?	?	Douglas JT	Manila
USW000096126755	1	¢¢£¢¢¢¢¢¢¢¢¢¢¢¢¢¢¢¢££¢¢¢¢¢¢¢££££¢£¢¢¢¢¢¢¢¢¢	677777477413771					19					EAI2-Manila	?	USA		0	?	?	?	Douglas JT	Manila
USW000096126757	1	¢¢£¢¢¢¢¢¢¢¢¢¢¢¢¢¢¢¢££¢¢¢¢¢¢¢££££¢£¢¢¢¢¢¢¢¢¢	677777477413771					19					EAI2-Manila	?	USA		0	?	?	?	Douglas JT	Manila
USW000096126758	1	¢¢£¢¢¢¢¢¢¢¢¢¢¢¢¢¢¢¢££¢¢¢¢¢¢¢££££¢£¢¢¢¢¢¢¢¢¢	677777477413771					19					EAI2-Manila	?	USA		0	?	?	?	Douglas JT	Manila
USW000096126759	1	¢¢£¢¢¢¢¢¢¢¢¢¢¢¢¢¢¢¢££¢¢¢¢¢¢¢££££¢£¢¢¢¢¢¢¢¢¢	677777477413771					19					EAI2-Manila	?	USA		0	?	?	?	Douglas JT	Manila
USW000096126760	1	¢¢£¢¢¢¢¢¢¢¢¢¢¢¢¢¢¢¢££¢¢¢¢¢¢¢££££¢£¢¢¢¢¢¢¢¢¢	677777477413771					19					EAI2-Manila	?	USA		0	?	?	?	Douglas JT	Manila
USW000096126761	1	¢¢£¢¢¢¢¢¢¢¢¢¢¢¢¢¢¢¢££¢¢¢¢¢¢¢££££¢£¢¢¢¢¢¢¢¢¢	677777477413771					19					EAI2-Manila	?	USA		0	?	?	?	Douglas JT	Manila
USW000096126762	1	¢¢£¢¢¢¢¢¢¢¢¢¢¢¢¢¢¢¢££¢¢¢¢¢¢¢££££¢£¢¢¢¢¢¢¢¢¢	677777477413771					19					EAI2-Manila	?	USA		0	?	?	?	Douglas JT	Manila
USW000096126763	1	¢¢£¢¢¢¢¢¢¢¢¢¢¢¢¢¢¢¢££¢¢¢¢¢¢¢££££¢£¢¢¢¢¢¢¢¢¢	677777477413771					19					EAI2-Manila	?	USA		0	?	?	?	Douglas JT	Manila
USW000096226776	1	¢¢£¢¢¢¢¢¢¢¢¢¢¢¢¢¢¢¢££¢¢¢¢¢¢¢££££¢£¢¢¢¢¢¢¢¢¢	677777477413771					19					EAI2-Manila	?	USA		0	?	?	?	Douglas JT	Honolulu
USW000096226777	1	¢¢£¢¢¢¢¢¢¢¢¢¢¢¢¢¢¢¢££¢¢¢¢¢¢¢££££¢£¢¢¢¢¢¢¢¢¢	677777477413771					19					EAI2-Manila	?	USA		0	?	?	?	Douglas JT	Honolulu
USW000096226780	1	¢¢£¢¢¢¢¢¢¢¢¢¢¢¢¢¢¢¢££¢¢¢¢¢¢¢££££¢£¢¢¢¢¢¢¢¢¢	677777477413771					19					EAI2-Manila	?	USA		0	?	?	?	Douglas JT	Honolulu
USW000096226785	1	¢¢£¢¢¢¢¢¢¢¢¢¢¢¢¢¢¢¢££¢¢¢¢¢¢¢££££¢£¢¢¢¢¢¢¢¢¢	677777477413771					19					EAI2-Manila	?	USA		0	?	?	?	Douglas JT	Honolulu
USW000096226786	1	¢¢£¢¢¢¢¢¢¢¢¢¢¢¢¢¢¢¢££¢¢¢¢¢¢¢££££¢£¢¢¢¢¢¢¢¢¢	677777477413771					19					EAI2-Manila	?	USA		0	?	?	?	Douglas JT	Honolulu
USW000096226787	1	¢¢£¢¢¢¢¢¢¢¢¢¢¢¢¢¢¢¢££¢¢¢¢¢¢¢££££¢£¢¢¢¢¢¢¢¢¢	677777477413771					19					EAI2-Manila	?	USA		0	?	?	?	Douglas JT	Honolulu
USW000096226792	1	¢¢£¢¢¢¢¢¢¢¢¢¢¢¢¢¢¢¢££¢¢¢¢¢¢¢££££¢£¢¢¢¢¢¢¢¢¢	677777477413771					19					EAI2-Manila	?	USA		0	?	?	?	Douglas JT	Honolulu
USW000096226793	1	¢¢£¢¢¢¢¢¢¢¢¢¢¢¢¢¢¢¢££¢¢¢¢¢¢¢££££¢£¢¢¢¢¢¢¢¢¢	677777477413771					19					EAI2-Manila	?	USA		0	?	?	?	Douglas JT	Honolulu
USW000096226794	1	¢¢£¢¢¢¢¢¢¢¢¢¢¢¢¢¢¢¢££¢¢¢¢¢¢¢££££¢£¢¢¢¢¢¢¢¢¢	677777477413771					19					EAI2-Manila	?	USA		0	?	?	?	Douglas JT	Honolulu
USW000096226800	1	¢¢£¢¢¢¢¢¢¢¢¢¢¢¢¢¢¢¢££¢¢¢¢¢¢¢££££¢£¢¢¢¢¢¢¢¢¢	677777477413771					19					EAI2-Manila	?	USA		0	?	?	?	Douglas JT	Honolulu
USW000096226801	1	¢¢£¢¢¢¢¢¢¢¢¢¢¢¢¢¢¢¢££¢¢¢¢¢¢¢££££¢£¢¢¢¢¢¢¢¢¢	677777477413771					19					EAI2-Manila	?	USA		0	?	?	?	Douglas JT	Honolulu
USW000097026803	1	¢¢£¢¢¢¢¢¢¢¢¢¢¢¢¢¢¢¢££¢¢¢¢¢¢¢££££¢£¢¢¢¢¢¢¢¢¢	677777477413771					19					EAI2-Manila	?	USA		0	?	?	?	Douglas JT	Honolulu
USW000097026804	1	¢¢£¢¢¢¢¢¢¢¢¢¢¢¢¢¢¢¢££¢¢¢¢¢¢¢££££¢£¢¢¢¢¢¢¢¢¢	677777477413771					19					EAI2-Manila	?	USA		0	?	?	?	Douglas JT	Honolulu
USW000097026808	1	¢¢£¢¢¢¢¢¢¢¢¢¢¢¢¢¢¢¢££¢¢¢¢¢¢¢££££¢£¢¢¢¢¢¢¢¢¢	677777477413771					19					EAI2-Manila	?	USA		0	?	?	?	Douglas JT	Honolulu
USW000097026809	1	¢¢£¢¢¢¢¢¢¢¢¢¢¢¢¢¢¢¢££¢¢¢¢¢¢¢££££¢£¢¢¢¢¢¢¢¢¢	677777477413771					19					EAI2-Manila	?	USA		0	?	?	?	Douglas JT	Honolulu
USW000097026816	1	¢¢£¢¢¢¢¢¢¢¢¢¢¢¢¢¢¢¢££¢¢¢¢¢¢¢££££¢£¢¢¢¢¢¢¢¢¢	677777477413771					19					EAI2-Manila	?	USA		0	?	?	?	Douglas JT	Honolulu
USW000097026817	1	¢¢£¢¢¢¢¢¢¢¢¢¢¢¢¢¢¢¢££¢¢¢¢¢¢¢££££¢£¢¢¢¢¢¢¢¢¢	677777477413771					19					EAI2-Manila	?	USA		0	?	?	?	Douglas JT	Honolulu
USW009600126823	1	¢¢£¢¢¢¢¢¢¢¢¢¢¢¢¢¢¢¢££¢¢¢¢¢¢¢££££¢£¢¢¢¢¢¢¢¢¢	677777477413771					19					EAI2-Manila	?	USA		0	?	?	?	Douglas JT	Manila
USW009600126824	1	¢¢£¢¢¢¢¢¢¢¢¢¢¢¢¢¢¢¢££¢¢¢¢¢¢¢££££¢£¢¢¢¢¢¢¢¢¢	677777477413771					19					EAI2-Manila	?	USA		0	?	?	?	Douglas JT	Manila
USW009600126826	1	¢¢£¢¢¢¢¢¢¢¢¢¢¢¢¢¢¢¢££¢¢¢¢¢¢¢££££¢£¢¢¢¢¢¢¢¢¢	677777477413771					19					EAI2-Manila	?	USA		0	?	?	?	Douglas JT	Manila
USW009600126827	1	¢¢£¢¢¢¢¢¢¢¢¢¢¢¢¢¢¢¢££¢¢¢¢¢¢¢££££¢£¢¢¢¢¢¢¢¢¢	677777477413771					19					EAI2-Manila	?	USA		0	?	?	?	Douglas JT	Manila
USW009600126828	1	¢¢£¢¢¢¢¢¢¢¢¢¢¢¢¢¢¢¢££¢¢¢¢¢¢¢££££¢£¢¢¢¢¢¢¢¢¢	677777477413771					19					EAI2-Manila	?	USA		0	?	?	?	Douglas JT	Manila
USW009600126831	1	¢¢£¢¢¢¢¢¢¢¢¢¢¢¢¢¢¢¢££¢¢¢¢¢¢¢££££¢£¢¢¢¢¢¢¢¢¢	677777477413771					19					EAI2-Manila	?	USA		0	?	?	?	Douglas JT	Manila
USW009600126832	1	¢¢£¢¢¢¢¢¢¢¢¢¢¢¢¢¢¢¢££¢¢¢¢¢¢¢££££¢£¢¢¢¢¢¢¢¢¢	677777477413771					19					EAI2-Manila	?	USA		0	?	?	?	Douglas JT	Manila
USW009600126833	1	¢¢£¢¢¢¢¢¢¢¢¢¢¢¢¢¢¢¢££¢¢¢¢¢¢¢££££¢£¢¢¢¢¢¢¢¢¢	677777477413771					19					EAI2-Manila	?	USA		0	?	?	?	Douglas JT	Manila
USW009600126834	1	¢¢£¢¢¢¢¢¢¢¢¢¢¢¢¢¢¢¢££¢¢¢¢¢¢¢££££¢£¢¢¢¢¢¢¢¢¢	677777477413771					19					EAI2-Manila	?	USA		0	?	?	?	Douglas JT	Manila
USW009600126836	1	¢¢£¢¢¢¢¢¢¢¢¢¢¢¢¢¢¢¢££¢¢¢¢¢¢¢££££¢£¢¢¢¢¢¢¢¢¢	677777477413771					19					EAI2-Manila	?	USA		0	?	?	?	Douglas JT	Manila
USW009600126837	1	¢¢£¢¢¢¢¢¢¢¢¢¢¢¢¢¢¢¢££¢¢¢¢¢¢¢££££¢£¢¢¢¢¢¢¢¢¢	677777477413771					19					EAI2-Manila	?	USA		0	?	?	?	Douglas JT	Manila
USW009600126838	1	¢¢£¢¢¢¢¢¢¢¢¢¢¢¢¢¢¢¢££¢¢¢¢¢¢¢££££¢£¢¢¢¢¢¢¢¢¢	677777477413771					19					EAI2-Manila	?	USA		0	?	?	?	Douglas JT	Manila
USW009600126839	1	¢¢£¢¢¢¢¢¢¢¢¢¢¢¢¢¢¢¢££¢¢¢¢¢¢¢££££¢£¢¢¢¢¢¢¢¢¢	677777477413771					19					EAI2-Manila	?	USA		0	?	?	?	Douglas JT	Manila
USW009600126840	1	¢¢£¢¢¢¢¢¢¢¢¢¢¢¢¢¢¢¢££¢¢¢¢¢¢¢££££¢£¢¢¢¢¢¢¢¢¢	677777477413771					19					EAI2-Manila	?	USA		0	?	?	?	Douglas JT	Manila
USW009600126841	1	¢¢£¢¢¢¢¢¢¢¢¢¢¢¢¢¢¢¢££¢¢¢¢¢¢¢££££¢£¢¢¢¢¢¢¢¢¢	677777477413771					19					EAI2-Manila	?	USA		0	?	?	?	Douglas JT	Manila
USW009600126842	1	¢¢£¢¢¢¢¢¢¢¢¢¢¢¢¢¢¢¢££¢¢¢¢¢¢¢££££¢£¢¢¢¢¢¢¢¢¢	677777477413771					19					EAI2-Manila	?	USA		0	?	?	?	Douglas JT	Manila
USW009600126843	1	¢¢£¢¢¢¢¢¢¢¢¢¢¢¢¢¢¢¢££¢¢¢¢¢¢¢££££¢£¢¢¢¢¢¢¢¢¢	677777477413771					19					EAI2-Manila	?	USA		0	?	?	?	Douglas JT	Manila
USW009600126844	1	¢¢£¢¢¢¢¢¢¢¢¢¢¢¢¢¢¢¢££¢¢¢¢¢¢¢££££¢£¢¢¢¢¢¢¢¢¢	677777477413771					19					EAI2-Manila	?	USA		0	?	?	?	Douglas JT	Manila
USW009600126845	1	¢¢£¢¢¢¢¢¢¢¢¢¢¢¢¢¢¢¢££¢¢¢¢¢¢¢££££¢£¢¢¢¢¢¢¢¢¢	677777477413771					19					EAI2-Manila	?	USA		0	?	?	?	Douglas JT	Manila
USW009600126846	1	¢¢£¢¢¢¢¢¢¢¢¢¢¢¢¢¢¢¢££¢¢¢¢¢¢¢££££¢£¢¢¢¢¢¢¢¢¢	677777477413771					19					EAI2-Manila	?	USA		0	?	?	?	Douglas JT	Manila
USW009600126847	1	¢¢£¢¢¢¢¢¢¢¢¢¢¢¢¢¢¢¢££¢¢¢¢¢¢¢££££¢£¢¢¢¢¢¢¢¢¢	677777477413771					19					EAI2-Manila	?	USA		0	?	?	?	Douglas JT	Manila
USW009600126848	1	¢¢£¢¢¢¢¢¢¢¢¢¢¢¢¢¢¢¢££¢¢¢¢¢¢¢££££¢£¢¢¢¢¢¢¢¢¢	677777477413771					19					EAI2-Manila	?	USA		0	?	?	?	Douglas JT	Manila
USW009600126850	1	¢¢£¢¢¢¢¢¢¢¢¢¢¢¢¢¢¢¢££¢¢¢¢¢¢¢££££¢£¢¢¢¢¢¢¢¢¢	677777477413771					19					EAI2-Manila	?	USA		0	?	?	?	Douglas JT	Manila
USW009600126851	1	¢¢£¢¢¢¢¢¢¢¢¢¢¢¢¢¢¢¢££¢¢¢¢¢¢¢££££¢£¢¢¢¢¢¢¢¢¢	677777477413771					19					EAI2-Manila	?	USA		0	?	?	?	Douglas JT	Manila
USW009600126852	1	¢¢£¢¢¢¢¢¢¢¢¢¢¢¢¢¢¢¢££¢¢¢¢¢¢¢££££¢£¢¢¢¢¢¢¢¢¢	677777477413771					19					EAI2-Manila	?	USA		0	?	?	?	Douglas JT	Manila
GLP0X1997027094	1	¢¢£¢¢¢¢¢¢¢¢¢¢¢¢¢¢¢¢££¢¢¢¢¢¢¢££££¢£¢¢¢¢¢¢¢¢¢	677777477413771	254326223432			41464	19	56			269	EAI2-Manila	?	GLP	1997	0	?	?	?	Rastogi N	Basse-Terre
GLP0X1997027097	1	¢¢£¢¢¢¢¢¢¢¢¢¢¢¢¢¢¢¢££¢¢¢¢¢¢¢££££¢£¢¢¢¢¢¢¢¢¢	677777477413771					19					EAI2-Manila	?	GLP	1997	0	?	?	?	Rastogi N	Basse-Terre
GUF032008127415	1	¢¢£¢¢¢¢¢¢¢¢¢¢¢¢¢¢¢¢££¢¢¢¢¢¢¢££££¢£¢¢¢¢¢¢¢¢¢	677777477413771	224326153333				19	1456				EAI2-Manila	?	GUF	2008	1	?	?	?	Rastogi N	?
MTQ022007128338	1	¢¢£¢¢¢¢¢¢¢¢¢¢¢¢¢¢¢¢££¢¢¢¢¢¢¢££££¢£¢¢¢¢¢¢¢¢¢	677777477413771	234326223432				19	865				EAI2-Manila	?	MTQ	2007	1	?	?	?	Rastogi N	Fort-de-France
SUR0X1994028469	1	¢¢£¢¢¢¢¢¢¢¢¢¢¢¢¢¢¢¢££¢¢¢¢¢¢¢££££¢£¢¢¢¢¢¢¢¢¢	677777477413771					19					EAI2-Manila	?	SUR	1994	0	?	?	?	Rastogi N	Paramaribo
USA192004028559	1	¢¢£¢¢¢¢¢¢¢¢¢¢¢¢¢¢¢¢££¢¢¢¢¢¢¢££££¢£¢¢¢¢¢¢¢¢¢	677777477413771	254326223432				19	56				EAI2-Manila	USA	USA	2004	0	?	?	?	Counter M	Wapato
USA192004128565	1	¢¢£¢¢¢¢¢¢¢¢¢¢¢¢¢¢¢¢££¢¢¢¢¢¢¢££££¢£¢¢¢¢¢¢¢¢¢	677777477413771	254326223432				19	56				EAI2-Manila	PHL	USA	2004	1	?	?	?	Counter M	Lakewood
USA192004128566	1	¢¢£¢¢¢¢¢¢¢¢¢¢¢¢¢¢¢¢££¢¢¢¢¢¢¢££££¢£¢¢¢¢¢¢¢¢¢	677777477413771	254326223422				19	80				EAI2-Manila	PHL	USA	2004	1	?	?	?	Counter M	Olympia
USA192004128568	1	¢¢£¢¢¢¢¢¢¢¢¢¢¢¢¢¢¢¢££¢¢¢¢¢¢¢££££¢£¢¢¢¢¢¢¢¢¢	677777477413771	274326223532				19	1348				EAI2-Manila	MEX	USA	2004	1	?	?	?	Counter M	Woodinville
USA192004128583	1	¢¢£¢¢¢¢¢¢¢¢¢¢¢¢¢¢¢¢££¢¢¢¢¢¢¢££££¢£¢¢¢¢¢¢¢¢¢	677777477413771	254324223432				19	863				EAI2-Manila	PHL	USA	2004	1	?	?	?	Counter M	Seattle
USA192004128592	1	¢¢£¢¢¢¢¢¢¢¢¢¢¢¢¢¢¢¢££¢¢¢¢¢¢¢££££¢£¢¢¢¢¢¢¢¢¢	677777477413771	254326223432				19	56				EAI2-Manila	PHL	USA	2004	1	?	?	?	Counter M	Oak Harbor
USA192004128601	1	¢¢£¢¢¢¢¢¢¢¢¢¢¢¢¢¢¢¢££¢¢¢¢¢¢¢££££¢£¢¢¢¢¢¢¢¢¢	677777477413771	254326223432				19	56				EAI2-Manila	USA	USA	2004	1	?	?	?	Counter M	Oak Harbor
USA192004328612	1	¢¢£¢¢¢¢¢¢¢¢¢¢¢¢¢¢¢¢££¢¢¢¢¢¢¢££££¢£¢¢¢¢¢¢¢¢¢	677777477413771	254326223432				19	56				EAI2-Manila	PHL	USA	2004	3	?	?	?	Counter M	Oak Harbor
USA192005128617	1	¢¢£¢¢¢¢¢¢¢¢¢¢¢¢¢¢¢¢££¢¢¢¢¢¢¢££££¢£¢¢¢¢¢¢¢¢¢	677777477413771	254326213431				19	Orphan				EAI2-Manila	VNM	USA	2005	1	?	?	?	Counter M	Seattle
USA192005128622	1	¢¢£¢¢¢¢¢¢¢¢¢¢¢¢¢¢¢¢££¢¢¢¢¢¢¢££££¢£¢¢¢¢¢¢¢¢¢	677777477413771	254326223422				19	80				EAI2-Manila	SLV	USA	2005	1	?	?	?	Counter M	Pasco
USA192005128634	1	¢¢£¢¢¢¢¢¢¢¢¢¢¢¢¢¢¢¢££¢¢¢¢¢¢¢££££¢£¢¢¢¢¢¢¢¢¢	677777477413771	253326223412				19	Orphan				EAI2-Manila	PHL	USA	2005	1	?	?	?	Counter M	Seattle
USA192005128650	1	¢¢£¢¢¢¢¢¢¢¢¢¢¢¢¢¢¢¢££¢¢¢¢¢¢¢££££¢£¢¢¢¢¢¢¢¢¢	677777477413771	254326223432				19	56				EAI2-Manila	PHL	USA	2005	1	?	?	?	Counter M	Bremerton
USA192005128653	1	¢¢£¢¢¢¢¢¢¢¢¢¢¢¢¢¢¢¢££¢¢¢¢¢¢¢££££¢£¢¢¢¢¢¢¢¢¢	677777477413771	254326223432				19	56				EAI2-Manila	PHL	USA	2005	1	?	?	?	Counter M	Tacoma
USA192005128667	1	¢¢£¢¢¢¢¢¢¢¢¢¢¢¢¢¢¢¢££¢¢¢¢¢¢¢££££¢£¢¢¢¢¢¢¢¢¢	677777477413771	254326223432				19	56				EAI2-Manila	PHL	USA	2005	1	?	?	?	Counter M	Lakewood
USA192005128690	1	¢¢£¢¢¢¢¢¢¢¢¢¢¢¢¢¢¢¢££¢¢¢¢¢¢¢££££¢£¢¢¢¢¢¢¢¢¢	677777477413771	255326223432				19	952				EAI2-Manila	PHL	USA	2005	1	?	?	?	Counter M	Lacey
USA192005128695	1	¢¢£¢¢¢¢¢¢¢¢¢¢¢¢¢¢¢¢££¢¢¢¢¢¢¢££££¢£¢¢¢¢¢¢¢¢¢	677777477413771	254326223432				19	56				EAI2-Manila	PHL	USA	2005	1	?	?	?	Counter M	Kent
USA192005128701	1	¢¢£¢¢¢¢¢¢¢¢¢¢¢¢¢¢¢¢££¢¢¢¢¢¢¢££££¢£¢¢¢¢¢¢¢¢¢	677777477413771	254326223432				19	56				EAI2-Manila	USA	USA	2005	1	?	?	?	Counter M	Tacoma
USA192005128715	1	¢¢£¢¢¢¢¢¢¢¢¢¢¢¢¢¢¢¢££¢¢¢¢¢¢¢££££¢£¢¢¢¢¢¢¢¢¢	677777477413771	254326223432				19	56				EAI2-Manila	PHL	USA	2005	1	?	?	?	Counter M	Seattle
USA192005128731	1	¢¢£¢¢¢¢¢¢¢¢¢¢¢¢¢¢¢¢££¢¢¢¢¢¢¢££££¢£¢¢¢¢¢¢¢¢¢	677777477413771	234326223432				19	865				EAI2-Manila	PHL	USA	2005	1	?	?	?	Counter M	Kent
USA192005128743	1	¢¢£¢¢¢¢¢¢¢¢¢¢¢¢¢¢¢¢££¢¢¢¢¢¢¢££££¢£¢¢¢¢¢¢¢¢¢	677777477413771	254326223432				19	56				EAI2-Manila	PHL	USA	2005	1	?	?	?	Counter M	Sammamish
USA192005128772	1	¢¢£¢¢¢¢¢¢¢¢¢¢¢¢¢¢¢¢££¢¢¢¢¢¢¢££££¢£¢¢¢¢¢¢¢¢¢	677777477413771	254326223432				19	56				EAI2-Manila	PHL	USA	2005	1	?	?	?	Counter M	Kirkland
USA192005128784	1	¢¢£¢¢¢¢¢¢¢¢¢¢¢¢¢¢¢¢££¢¢¢¢¢¢¢££££¢£¢¢¢¢¢¢¢¢¢	677777477413771	254326223422				19	80				EAI2-Manila	CHN	USA	2005	1	?	?	?	Counter M	Renton
USA192005128794	1	¢¢£¢¢¢¢¢¢¢¢¢¢¢¢¢¢¢¢££¢¢¢¢¢¢¢££££¢£¢¢¢¢¢¢¢¢¢	677777477413771	2z4326223422				19	Orphan				EAI2-Manila	PHL	USA	2005	1	?	?	?	Counter M	Everett
USA192005128796	1	¢¢£¢¢¢¢¢¢¢¢¢¢¢¢¢¢¢¢££¢¢¢¢¢¢¢££££¢£¢¢¢¢¢¢¢¢¢	677777477413771	254326223432				19	56				EAI2-Manila	PHL	USA	2005	1	?	?	?	Counter M	Lakewood
USA192005128804	1	¢¢£¢¢¢¢¢¢¢¢¢¢¢¢¢¢¢¢££¢¢¢¢¢¢¢££££¢£¢¢¢¢¢¢¢¢¢	677777477413771	254326223432				19	56				EAI2-Manila	MEX	USA	2005	1	?	?	?	Counter M	Seattle
USA192005128814	1	¢¢£¢¢¢¢¢¢¢¢¢¢¢¢¢¢¢¢££¢¢¢¢¢¢¢££££¢£¢¢¢¢¢¢¢¢¢	677777477413771	254326223432				19	56				EAI2-Manila	PHL	USA	2005	1	?	?	?	Counter M	Seattle
USA192005128818	1	¢¢£¢¢¢¢¢¢¢¢¢¢¢¢¢¢¢¢££¢¢¢¢¢¢¢££££¢£¢¢¢¢¢¢¢¢¢	677777477413771	254326223432				19	56				EAI2-Manila	PHL	USA	2005	1	?	?	?	Counter M	Tacoma
USA192005328837	1	¢¢£¢¢¢¢¢¢¢¢¢¢¢¢¢¢¢¢££¢¢¢¢¢¢¢££££¢£¢¢¢¢¢¢¢¢¢	677777477413771	254326223432				19	56				EAI2-Manila	USA	USA	2005	3	?	?	?	Counter M	Bremerton
USA192005328838	1	¢¢£¢¢¢¢¢¢¢¢¢¢¢¢¢¢¢¢££¢¢¢¢¢¢¢££££¢£¢¢¢¢¢¢¢¢¢	677777477413771	254326223422				19	80				EAI2-Manila	USA	USA	2005	3	?	?	?	Counter M	Tacoma
USA192005328841	1	¢¢£¢¢¢¢¢¢¢¢¢¢¢¢¢¢¢¢££¢¢¢¢¢¢¢££££¢£¢¢¢¢¢¢¢¢¢	677777477413771	254326223422				19	80				EAI2-Manila	PHL	USA	2005	3	?	?	?	Counter M	Seattle
USA192005328845	1	¢¢£¢¢¢¢¢¢¢¢¢¢¢¢¢¢¢¢££¢¢¢¢¢¢¢££££¢£¢¢¢¢¢¢¢¢¢	677777477413771	254326223432				19	56				EAI2-Manila	PHL	USA	2005	3	?	?	?	Counter M	Seattle
USA192005328849	1	¢¢£¢¢¢¢¢¢¢¢¢¢¢¢¢¢¢¢££¢¢¢¢¢¢¢££££¢£¢¢¢¢¢¢¢¢¢	677777477413771	254326223422				19	80				EAI2-Manila	MEX	USA	2005	3	?	?	?	Counter M	Moses Lake
USA192006028862	1	¢¢£¢¢¢¢¢¢¢¢¢¢¢¢¢¢¢¢££¢¢¢¢¢¢¢££££¢£¢¢¢¢¢¢¢¢¢	677777477413771	254326223332				19	293				EAI2-Manila	PHL	USA	2006	0	?	?	?	Counter M	Burlington
USA192006028864	1	¢¢£¢¢¢¢¢¢¢¢¢¢¢¢¢¢¢¢££¢¢¢¢¢¢¢££££¢£¢¢¢¢¢¢¢¢¢	677777477413771	254326223432				19	56				EAI2-Manila	PHL	USA	2006	0	?	?	?	Counter M	Seattle
USA192006028865	1	¢¢£¢¢¢¢¢¢¢¢¢¢¢¢¢¢¢¢££¢¢¢¢¢¢¢££££¢£¢¢¢¢¢¢¢¢¢	677777477413771	354326223432				19	928				EAI2-Manila	PHL	USA	2006	0	?	?	?	Counter M	Bremerton
USA192006128874	1	¢¢£¢¢¢¢¢¢¢¢¢¢¢¢¢¢¢¢££¢¢¢¢¢¢¢££££¢£¢¢¢¢¢¢¢¢¢	677777477413771	253324223332				19	Orphan				EAI2-Manila	PHL	USA	2006	1	?	?	?	Counter M	Bothell
USA192006128882	1	¢¢£¢¢¢¢¢¢¢¢¢¢¢¢¢¢¢¢££¢¢¢¢¢¢¢££££¢£¢¢¢¢¢¢¢¢¢	677777477413771	254326223332				19	293				EAI2-Manila	PHL	USA	2006	1	?	?	?	Counter M	Bellevue
USA192006128906	1	¢¢£¢¢¢¢¢¢¢¢¢¢¢¢¢¢¢¢££¢¢¢¢¢¢¢££££¢£¢¢¢¢¢¢¢¢¢	677777477413771	254326223332				19	293				EAI2-Manila	PHL	USA	2006	1	?	?	?	Counter M	Redmond
USA192006128913	1	¢¢£¢¢¢¢¢¢¢¢¢¢¢¢¢¢¢¢££¢¢¢¢¢¢¢££££¢£¢¢¢¢¢¢¢¢¢	677777477413771	254326223432				19	56				EAI2-Manila	PHL	USA	2006	1	?	?	?	Counter M	Aberdeen
USA192006128924	1	¢¢£¢¢¢¢¢¢¢¢¢¢¢¢¢¢¢¢££¢¢¢¢¢¢¢££££¢£¢¢¢¢¢¢¢¢¢	677777477413771	224326223431				19	Orphan				EAI2-Manila	VNM	USA	2006	1	?	?	?	Counter M	Seattle
USA192006128941	1	¢¢£¢¢¢¢¢¢¢¢¢¢¢¢¢¢¢¢££¢¢¢¢¢¢¢££££¢£¢¢¢¢¢¢¢¢¢	677777477413771	253326223422				19	Orphan				EAI2-Manila	MEX	USA	2006	1	?	?	?	Counter M	Redmond
USA192006328951	1	¢¢£¢¢¢¢¢¢¢¢¢¢¢¢¢¢¢¢££¢¢¢¢¢¢¢££££¢£¢¢¢¢¢¢¢¢¢	677777477413771	254324223432				19	863				EAI2-Manila	USA	USA	2006	3	?	?	?	Counter M	Auburn
USA192006328953	1	¢¢£¢¢¢¢¢¢¢¢¢¢¢¢¢¢¢¢££¢¢¢¢¢¢¢££££¢£¢¢¢¢¢¢¢¢¢	677777477413771	254326223432				19	56				EAI2-Manila	PHL	USA	2006	3	?	?	?	Counter M	Seattle
PAN022004029895	1	¢¢£¢¢¢¢¢¢¢¢¢¢¢¢¢¢¢¢££¢¢¢¢¢¢¢££££¢£¢¢¢¢¢¢¢¢¢	677777477413771					19					EAI2-Manila	PAN	PAN	2004	0	M	60	?	Goodridge A	Panama
PAN022004029896	1	¢¢£¢¢¢¢¢¢¢¢¢¢¢¢¢¢¢¢££¢¢¢¢¢¢¢££££¢£¢¢¢¢¢¢¢¢¢	677777477413771					19					EAI2-Manila	PAN	PAN	2004	0	M	?	?	Goodridge A	Panama
PAN022004029926	1	¢¢£¢¢¢¢¢¢¢¢¢¢¢¢¢¢¢¢££¢¢¢¢¢¢¢££££¢£¢¢¢¢¢¢¢¢¢	677777477413771					19					EAI2-Manila	PAN	PAN	2004	0	F	?	?	Goodridge A	Panama
PAN022004029928	1	¢¢£¢¢¢¢¢¢¢¢¢¢¢¢¢¢¢¢££¢¢¢¢¢¢¢££££¢£¢¢¢¢¢¢¢¢¢	677777477413771					19					EAI2-Manila	PAN	PAN	2004	0	M	50	?	Goodridge A	Panama
PAN022004029948	1	¢¢£¢¢¢¢¢¢¢¢¢¢¢¢¢¢¢¢££¢¢¢¢¢¢¢££££¢£¢¢¢¢¢¢¢¢¢	677777477413771					19					EAI2-Manila	PAN	PAN	2004	0	M	46	?	Goodridge A	Panama
MYS022003031299	43	¢¢£¢¢¢¢¢¢¢¢¢¢¢¢¢¢¢¢££¢¢¢¢¢¢¢££££¢£¢¢¢¢¢¢¢¢¢	677777477413771					19					EAI2-Manila	?	MYS	2003	0	?	?	?	Cheong S	Kuala Lumpur
JPN022001032236	1	¢¢£¢¢¢¢¢¢¢¢¢¢¢¢¢¢¢¢££¢¢¢¢¢¢¢££££¢£¢¢¢¢¢¢¢¢¢	677777477413771					19					EAI2-Manila	?	JPN	2001	0	?	?	?	Ohata R	Okayama
USA141993032636	1	¢¢£¢¢¢¢¢¢¢¢¢¢¢¢¢¢¢¢££¢¢¢¢¢¢¢££££¢£¢¢¢¢¢¢¢¢¢	677777477413771					19					EAI2-Manila	?	USA	1993	0	?	?	?	Quitugua TN	Washington
USA141993032637	1	¢¢£¢¢¢¢¢¢¢¢¢¢¢¢¢¢¢¢££¢¢¢¢¢¢¢££££¢£¢¢¢¢¢¢¢¢¢	677777477413771					19					EAI2-Manila	?	USA	1993	0	?	?	?	Quitugua TN	Washington
USA141994032682	1	¢¢£¢¢¢¢¢¢¢¢¢¢¢¢¢¢¢¢££¢¢¢¢¢¢¢££££¢£¢¢¢¢¢¢¢¢¢	677777477413771					19					EAI2-Manila	?	USA	1994	0	?	?	?	Quitugua TN	Washington
USA141994032683	1	¢¢£¢¢¢¢¢¢¢¢¢¢¢¢¢¢¢¢££¢¢¢¢¢¢¢££££¢£¢¢¢¢¢¢¢¢¢	677777477413771					19					EAI2-Manila	?	USA	1994	0	?	?	?	Quitugua TN	Washington
USA141994032684	1	¢¢£¢¢¢¢¢¢¢¢¢¢¢¢¢¢¢¢££¢¢¢¢¢¢¢££££¢£¢¢¢¢¢¢¢¢¢	677777477413771					19					EAI2-Manila	?	USA	1994	0	?	?	?	Quitugua TN	Washington
USA141994032726	1	¢¢£¢¢¢¢¢¢¢¢¢¢¢¢¢¢¢¢££¢¢¢¢¢¢¢££££¢£¢¢¢¢¢¢¢¢¢	677777477413771					19					EAI2-Manila	?	USA	1994	0	?	?	?	Quitugua TN	Washington
USA141995032731	1	¢¢£¢¢¢¢¢¢¢¢¢¢¢¢¢¢¢¢££¢¢¢¢¢¢¢££££¢£¢¢¢¢¢¢¢¢¢	677777477413771					19					EAI2-Manila	?	USA	1995	0	?	?	?	Quitugua TN	Washington
USA141995032755	1	¢¢£¢¢¢¢¢¢¢¢¢¢¢¢¢¢¢¢££¢¢¢¢¢¢¢££££¢£¢¢¢¢¢¢¢¢¢	677777477413771					19					EAI2-Manila	?	USA	1995	0	?	?	?	Quitugua TN	Washington
USA141995032778	1	¢¢£¢¢¢¢¢¢¢¢¢¢¢¢¢¢¢¢££¢¢¢¢¢¢¢££££¢£¢¢¢¢¢¢¢¢¢	677777477413771					19					EAI2-Manila	?	USA	1995	0	?	?	?	Quitugua TN	Washington
USA141995032794	1	¢¢£¢¢¢¢¢¢¢¢¢¢¢¢¢¢¢¢££¢¢¢¢¢¢¢££££¢£¢¢¢¢¢¢¢¢¢	677777477413771					19					EAI2-Manila	?	USA	1995	0	?	?	?	Quitugua TN	Washington
USA141996032866	1	¢¢£¢¢¢¢¢¢¢¢¢¢¢¢¢¢¢¢££¢¢¢¢¢¢¢££££¢£¢¢¢¢¢¢¢¢¢	677777477413771					19					EAI2-Manila	?	USA	1996	0	?	?	?	Quitugua TN	Washington
USA141996032896	1	¢¢£¢¢¢¢¢¢¢¢¢¢¢¢¢¢¢¢££¢¢¢¢¢¢¢££££¢£¢¢¢¢¢¢¢¢¢	677777477413771					19					EAI2-Manila	?	USA	1996	0	?	?	?	Quitugua TN	Washington
USA141997032933	1	¢¢£¢¢¢¢¢¢¢¢¢¢¢¢¢¢¢¢££¢¢¢¢¢¢¢££££¢£¢¢¢¢¢¢¢¢¢	677777477413771					19					EAI2-Manila	?	USA	1997	0	?	?	?	Quitugua TN	Washington
USA141997032938	1	¢¢£¢¢¢¢¢¢¢¢¢¢¢¢¢¢¢¢££¢¢¢¢¢¢¢££££¢£¢¢¢¢¢¢¢¢¢	677777477413771					19					EAI2-Manila	?	USA	1997	0	?	?	?	Quitugua TN	Washington
USA141997032973	1	¢¢£¢¢¢¢¢¢¢¢¢¢¢¢¢¢¢¢££¢¢¢¢¢¢¢££££¢£¢¢¢¢¢¢¢¢¢	677777477413771					19					EAI2-Manila	?	USA	1997	0	?	?	?	Quitugua TN	Washington
USA141998033034	1	¢¢£¢¢¢¢¢¢¢¢¢¢¢¢¢¢¢¢££¢¢¢¢¢¢¢££££¢£¢¢¢¢¢¢¢¢¢	677777477413771					19					EAI2-Manila	?	USA	1998	0	?	?	?	Quitugua TN	Washington
USA141998033039	1	¢¢£¢¢¢¢¢¢¢¢¢¢¢¢¢¢¢¢££¢¢¢¢¢¢¢££££¢£¢¢¢¢¢¢¢¢¢	677777477413771					19					EAI2-Manila	?	USA	1998	0	?	?	?	Quitugua TN	Washington
USA141998033061	1	¢¢£¢¢¢¢¢¢¢¢¢¢¢¢¢¢¢¢££¢¢¢¢¢¢¢££££¢£¢¢¢¢¢¢¢¢¢	677777477413771					19					EAI2-Manila	?	USA	1998	0	?	?	?	Quitugua TN	Washington
USA141998033075	1	¢¢£¢¢¢¢¢¢¢¢¢¢¢¢¢¢¢¢££¢¢¢¢¢¢¢££££¢£¢¢¢¢¢¢¢¢¢	677777477413771					19					EAI2-Manila	?	USA	1998	0	?	?	?	Quitugua TN	Washington
USA141999033137	1	¢¢£¢¢¢¢¢¢¢¢¢¢¢¢¢¢¢¢££¢¢¢¢¢¢¢££££¢£¢¢¢¢¢¢¢¢¢	677777477413771					19					EAI2-Manila	?	USA	1999	0	?	?	?	Quitugua TN	Washington
USA142000033186	1	¢¢£¢¢¢¢¢¢¢¢¢¢¢¢¢¢¢¢££¢¢¢¢¢¢¢££££¢£¢¢¢¢¢¢¢¢¢	677777477413771					19					EAI2-Manila	?	USA	2000	0	?	?	?	Quitugua TN	Washington
USA010000033567	1	¢¢£¢¢¢¢¢¢¢¢¢¢¢¢¢¢¢¢££¢¢¢¢¢¢¢££££¢£¢¢¢¢¢¢¢¢¢	677777477413771	254326223432				19	56				EAI2-Manila	USA	USA		0	?	?	?	Kurepina NE	New York City
USA010000033568	1	¢¢£¢¢¢¢¢¢¢¢¢¢¢¢¢¢¢¢££¢¢¢¢¢¢¢££££¢£¢¢¢¢¢¢¢¢¢	677777477413771	214326223432				19	1075				EAI2-Manila	USA	USA		0	?	?	?	Kurepina NE	New York City
FXX012000034094	1	¢¢£¢¢¢¢¢¢¢¢¢¢¢¢¢¢¢¢££¢¢¢¢¢¢¢££££¢£¢¢¢¢¢¢¢¢¢	677777477413771					19					EAI2-Manila	?	FRA	2000	0	?	?	?	Gutierrez MC	Paris
FXX012003034225	1	¢¢£¢¢¢¢¢¢¢¢¢¢¢¢¢¢¢¢££¢¢¢¢¢¢¢££££¢£¢¢¢¢¢¢¢¢¢	677777477413771					19					EAI2-Manila	PHL	FRA	2003	0	?	?	?	Gutierrez MC	Paris
VNM010000034262	1	¢¢£¢¢¢¢¢¢¢¢¢¢¢¢¢¢¢¢££¢¢¢¢¢¢¢££££¢£¢¢¢¢¢¢¢¢¢	677777477413771					19					EAI2-Manila	?	VNM		0	?	?	?	Anh DD	Hanoi
VNM010000034326	1	¢¢£¢¢¢¢¢¢¢¢¢¢¢¢¢¢¢¢££¢¢¢¢¢¢¢££££¢£¢¢¢¢¢¢¢¢¢	677777477413771					19					EAI2-Manila	?	VNM		0	?	?	?	Anh DD	Hanoi
VNM010000034370	1	¢¢£¢¢¢¢¢¢¢¢¢¢¢¢¢¢¢¢££¢¢¢¢¢¢¢££££¢£¢¢¢¢¢¢¢¢¢	677777477413771					19					EAI2-Manila	?	VNM		0	?	?	?	Anh DD	Hanoi
USA220000034418	1	¢¢£¢¢¢¢¢¢¢¢¢¢¢¢¢¢¢¢££¢¢¢¢¢¢¢££££¢£¢¢¢¢¢¢¢¢¢	677777477413771					19					EAI2-Manila	USA	USA		0	?	?	?	Morlock GP	Washington
USA220000034427	1	¢¢£¢¢¢¢¢¢¢¢¢¢¢¢¢¢¢¢££¢¢¢¢¢¢¢££££¢£¢¢¢¢¢¢¢¢¢	677777477413771					19					EAI2-Manila	USA	USA		0	?	?	?	Morlock GP	Washington
USA220000034439	1	¢¢£¢¢¢¢¢¢¢¢¢¢¢¢¢¢¢¢££¢¢¢¢¢¢¢££££¢£¢¢¢¢¢¢¢¢¢	677777477413771					19					EAI2-Manila	USA	USA		0	?	?	?	Morlock GP	Washington
USA220000034447	1	¢¢£¢¢¢¢¢¢¢¢¢¢¢¢¢¢¢¢££¢¢¢¢¢¢¢££££¢£¢¢¢¢¢¢¢¢¢	677777477413771					19					EAI2-Manila	USA	USA		0	?	?	?	Morlock GP	Washington
PHL022000034454	1	¢¢£¢¢¢¢¢¢¢¢¢¢¢¢¢¢¢¢££¢¢¢¢¢¢¢££££¢£¢¢¢¢¢¢¢¢¢	677777477413771					19					EAI2-Manila	?	PHL	2000	0	?	?	?	Riviera AP	Manila
PHL022000034455	1	¢¢£¢¢¢¢¢¢¢¢¢¢¢¢¢¢¢¢££¢¢¢¢¢¢¢££££¢£¢¢¢¢¢¢¢¢¢	677777477413771					19					EAI2-Manila	?	PHL	2000	0	?	?	?	Riviera AP	Manila
PHL022000034456	1	¢¢£¢¢¢¢¢¢¢¢¢¢¢¢¢¢¢¢££¢¢¢¢¢¢¢££££¢£¢¢¢¢¢¢¢¢¢	677777477413771					19					EAI2-Manila	?	PHL	2000	0	?	?	?	Riviera AP	Manila
PHL022000034457	1	¢¢£¢¢¢¢¢¢¢¢¢¢¢¢¢¢¢¢££¢¢¢¢¢¢¢££££¢£¢¢¢¢¢¢¢¢¢	677777477413771					19					EAI2-Manila	?	PHL	2000	0	?	?	?	Riviera AP	Manila
PHL022000034459	1	¢¢£¢¢¢¢¢¢¢¢¢¢¢¢¢¢¢¢££¢¢¢¢¢¢¢££££¢£¢¢¢¢¢¢¢¢¢	677777477413771					19					EAI2-Manila	?	PHL	2000	0	?	?	?	Riviera AP	Manila
PHL022000034460	1	¢¢£¢¢¢¢¢¢¢¢¢¢¢¢¢¢¢¢££¢¢¢¢¢¢¢££££¢£¢¢¢¢¢¢¢¢¢	677777477413771					19					EAI2-Manila	?	PHL	2000	0	?	?	?	Riviera AP	Manila
PHL022000034461	1	¢¢£¢¢¢¢¢¢¢¢¢¢¢¢¢¢¢¢££¢¢¢¢¢¢¢££££¢£¢¢¢¢¢¢¢¢¢	677777477413771					19					EAI2-Manila	?	PHL	2000	0	?	?	?	Riviera AP	Manila
PHL022000034463	1	¢¢£¢¢¢¢¢¢¢¢¢¢¢¢¢¢¢¢££¢¢¢¢¢¢¢££££¢£¢¢¢¢¢¢¢¢¢	677777477413771					19					EAI2-Manila	?	PHL	2000	0	?	?	?	Riviera AP	Manila
PHL022000034464	1	¢¢£¢¢¢¢¢¢¢¢¢¢¢¢¢¢¢¢££¢¢¢¢¢¢¢££££¢£¢¢¢¢¢¢¢¢¢	677777477413771					19					EAI2-Manila	?	PHL	2000	0	?	?	?	Riviera AP	Manila
PHL022000034467	1	¢¢£¢¢¢¢¢¢¢¢¢¢¢¢¢¢¢¢££¢¢¢¢¢¢¢££££¢£¢¢¢¢¢¢¢¢¢	677777477413771					19					EAI2-Manila	?	PHL	2000	0	?	?	?	Riviera AP	Manila
PHL022001034470	1	¢¢£¢¢¢¢¢¢¢¢¢¢¢¢¢¢¢¢££¢¢¢¢¢¢¢££££¢£¢¢¢¢¢¢¢¢¢	677777477413771					19					EAI2-Manila	?	PHL	2001	0	?	?	?	Riviera AP	Manila
PHL022001034473	1	¢¢£¢¢¢¢¢¢¢¢¢¢¢¢¢¢¢¢££¢¢¢¢¢¢¢££££¢£¢¢¢¢¢¢¢¢¢	677777477413771					19					EAI2-Manila	?	PHL	2001	0	?	?	?	Riviera AP	Manila
PHL022001034478	1	¢¢£¢¢¢¢¢¢¢¢¢¢¢¢¢¢¢¢££¢¢¢¢¢¢¢££££¢£¢¢¢¢¢¢¢¢¢	677777477413771					19					EAI2-Manila	?	PHL	2001	0	?	?	?	Riviera AP	Manila
PHL022001034479	1	¢¢£¢¢¢¢¢¢¢¢¢¢¢¢¢¢¢¢££¢¢¢¢¢¢¢££££¢£¢¢¢¢¢¢¢¢¢	677777477413771					19					EAI2-Manila	?	PHL	2001	0	?	?	?	Riviera AP	Manila
PHL022001034480	1	¢¢£¢¢¢¢¢¢¢¢¢¢¢¢¢¢¢¢££¢¢¢¢¢¢¢££££¢£¢¢¢¢¢¢¢¢¢	677777477413771					19					EAI2-Manila	?	PHL	2001	0	?	?	?	Riviera AP	Manila
PHL022001034483	1	¢¢£¢¢¢¢¢¢¢¢¢¢¢¢¢¢¢¢££¢¢¢¢¢¢¢££££¢£¢¢¢¢¢¢¢¢¢	677777477413771					19					EAI2-Manila	?	PHL	2001	0	?	?	?	Riviera AP	Manila
PHL022001034485	1	¢¢£¢¢¢¢¢¢¢¢¢¢¢¢¢¢¢¢££¢¢¢¢¢¢¢££££¢£¢¢¢¢¢¢¢¢¢	677777477413771					19					EAI2-Manila	?	PHL	2001	0	?	?	?	Riviera AP	Manila
PHL022001034486	1	¢¢£¢¢¢¢¢¢¢¢¢¢¢¢¢¢¢¢££¢¢¢¢¢¢¢££££¢£¢¢¢¢¢¢¢¢¢	677777477413771					19					EAI2-Manila	?	PHL	2001	0	?	?	?	Riviera AP	Manila
PHL022001034487	1	¢¢£¢¢¢¢¢¢¢¢¢¢¢¢¢¢¢¢££¢¢¢¢¢¢¢££££¢£¢¢¢¢¢¢¢¢¢	677777477413771					19					EAI2-Manila	?	PHL	2001	0	?	?	?	Riviera AP	Manila
PHL022001034488	1	¢¢£¢¢¢¢¢¢¢¢¢¢¢¢¢¢¢¢££¢¢¢¢¢¢¢££££¢£¢¢¢¢¢¢¢¢¢	677777477413771					19					EAI2-Manila	?	PHL	2001	0	?	?	?	Riviera AP	Manila
PHL022001034489	1	¢¢£¢¢¢¢¢¢¢¢¢¢¢¢¢¢¢¢££¢¢¢¢¢¢¢££££¢£¢¢¢¢¢¢¢¢¢	677777477413771					19					EAI2-Manila	?	PHL	2001	0	?	?	?	Riviera AP	Manila
PHL022001034491	1	¢¢£¢¢¢¢¢¢¢¢¢¢¢¢¢¢¢¢££¢¢¢¢¢¢¢££££¢£¢¢¢¢¢¢¢¢¢	677777477413771					19					EAI2-Manila	?	PHL	2001	0	?	?	?	Riviera AP	Manila
PHL022001034492	1	¢¢£¢¢¢¢¢¢¢¢¢¢¢¢¢¢¢¢££¢¢¢¢¢¢¢££££¢£¢¢¢¢¢¢¢¢¢	677777477413771					19					EAI2-Manila	?	PHL	2001	0	?	?	?	Riviera AP	Manila
PHL022001034493	1	¢¢£¢¢¢¢¢¢¢¢¢¢¢¢¢¢¢¢££¢¢¢¢¢¢¢££££¢£¢¢¢¢¢¢¢¢¢	677777477413771					19					EAI2-Manila	?	PHL	2001	0	?	?	?	Riviera AP	Manila
PHL022001034494	1	¢¢£¢¢¢¢¢¢¢¢¢¢¢¢¢¢¢¢££¢¢¢¢¢¢¢££££¢£¢¢¢¢¢¢¢¢¢	677777477413771					19					EAI2-Manila	?	PHL	2001	0	?	?	?	Riviera AP	Manila
PHL022001034495	1	¢¢£¢¢¢¢¢¢¢¢¢¢¢¢¢¢¢¢££¢¢¢¢¢¢¢££££¢£¢¢¢¢¢¢¢¢¢	677777477413771					19					EAI2-Manila	?	PHL	2001	0	?	?	?	Riviera AP	Manila
PHL022001034497	1	¢¢£¢¢¢¢¢¢¢¢¢¢¢¢¢¢¢¢££¢¢¢¢¢¢¢££££¢£¢¢¢¢¢¢¢¢¢	677777477413771					19					EAI2-Manila	?	PHL	2001	0	?	?	?	Riviera AP	Manila
PHL022001034501	1	¢¢£¢¢¢¢¢¢¢¢¢¢¢¢¢¢¢¢££¢¢¢¢¢¢¢££££¢£¢¢¢¢¢¢¢¢¢	677777477413771					19					EAI2-Manila	?	PHL	2001	0	?	?	?	Riviera AP	Manila
PHL022001034505	1	¢¢£¢¢¢¢¢¢¢¢¢¢¢¢¢¢¢¢££¢¢¢¢¢¢¢££££¢£¢¢¢¢¢¢¢¢¢	677777477413771					19					EAI2-Manila	?	PHL	2001	0	?	?	?	Riviera AP	Manila
PHL022001034506	1	¢¢£¢¢¢¢¢¢¢¢¢¢¢¢¢¢¢¢££¢¢¢¢¢¢¢££££¢£¢¢¢¢¢¢¢¢¢	677777477413771					19					EAI2-Manila	?	PHL	2001	0	?	?	?	Riviera AP	Manila
PHL022001034507	1	¢¢£¢¢¢¢¢¢¢¢¢¢¢¢¢¢¢¢££¢¢¢¢¢¢¢££££¢£¢¢¢¢¢¢¢¢¢	677777477413771					19					EAI2-Manila	?	PHL	2001	0	?	?	?	Riviera AP	Manila
PHL022001034510	1	¢¢£¢¢¢¢¢¢¢¢¢¢¢¢¢¢¢¢££¢¢¢¢¢¢¢££££¢£¢¢¢¢¢¢¢¢¢	677777477413771					19					EAI2-Manila	?	PHL	2001	0	?	?	?	Riviera AP	Manila
PHL022001034513	1	¢¢£¢¢¢¢¢¢¢¢¢¢¢¢¢¢¢¢££¢¢¢¢¢¢¢££££¢£¢¢¢¢¢¢¢¢¢	677777477413771					19					EAI2-Manila	?	PHL	2001	0	?	?	?	Riviera AP	Manila
PHL022001034514	1	¢¢£¢¢¢¢¢¢¢¢¢¢¢¢¢¢¢¢££¢¢¢¢¢¢¢££££¢£¢¢¢¢¢¢¢¢¢	677777477413771					19					EAI2-Manila	?	PHL	2001	0	?	?	?	Riviera AP	Manila
PHL022001034515	1	¢¢£¢¢¢¢¢¢¢¢¢¢¢¢¢¢¢¢££¢¢¢¢¢¢¢££££¢£¢¢¢¢¢¢¢¢¢	677777477413771					19					EAI2-Manila	?	PHL	2001	0	?	?	?	Riviera AP	Manila
PHL022001034516	1	¢¢£¢¢¢¢¢¢¢¢¢¢¢¢¢¢¢¢££¢¢¢¢¢¢¢££££¢£¢¢¢¢¢¢¢¢¢	677777477413771					19					EAI2-Manila	?	PHL	2001	0	?	?	?	Riviera AP	Manila
PHL022001034517	1	¢¢£¢¢¢¢¢¢¢¢¢¢¢¢¢¢¢¢££¢¢¢¢¢¢¢££££¢£¢¢¢¢¢¢¢¢¢	677777477413771					19					EAI2-Manila	?	PHL	2001	0	?	?	?	Riviera AP	Manila
PHL022001034518	1	¢¢£¢¢¢¢¢¢¢¢¢¢¢¢¢¢¢¢££¢¢¢¢¢¢¢££££¢£¢¢¢¢¢¢¢¢¢	677777477413771					19					EAI2-Manila	?	PHL	2001	0	?	?	?	Riviera AP	Manila
NLD029502137625	1	¢¢£¢¢¢¢¢¢¢¢¢¢¢¢¢¢¢¢££¢¢¢¢¢¢¢££££¢£¢¢¢¢¢¢¢¢¢	677777477413771					19					EAI2-Manila	?	NLD		0	?	?	?	Kremer K	Amsterdam
NLD030016937716	1	¢¢£¢¢¢¢¢¢¢¢¢¢¢¢¢¢¢¢££¢¢¢¢¢¢¢££££¢£¢¢¢¢¢¢¢¢¢	677777477413771					19					EAI2-Manila	?	NLD		0	?	?	?	Kremer K	Amsterdam
NLD050017838012	1	¢¢£¢¢¢¢¢¢¢¢¢¢¢¢¢¢¢¢££¢¢¢¢¢¢¢££££¢£¢¢¢¢¢¢¢¢¢	677777477413771					19					EAI2-Manila	?	NLD		0	?	?	?	Kremer K	Amsterdam
MEX102002039588	1	¢¢£¢¢¢¢¢¢¢¢¢¢¢¢¢¢¢¢££¢¢¢¢¢¢¢££££¢£¢¢¢¢¢¢¢¢¢	677777477413771					19					EAI2-Manila	?	MEX	2002	0	?	?	?	Nava-Aguilera E	Acapulco
MEX102002039589	1	¢¢£¢¢¢¢¢¢¢¢¢¢¢¢¢¢¢¢££¢¢¢¢¢¢¢££££¢£¢¢¢¢¢¢¢¢¢	677777477413771					19					EAI2-Manila	?	MEX	2002	0	?	?	?	Nava-Aguilera E	Acapulco
MEX102002039590	1	¢¢£¢¢¢¢¢¢¢¢¢¢¢¢¢¢¢¢££¢¢¢¢¢¢¢££££¢£¢¢¢¢¢¢¢¢¢	677777477413771					19					EAI2-Manila	?	MEX	2002	0	?	?	?	Nava-Aguilera E	Acapulco
MEX102002039591	1	¢¢£¢¢¢¢¢¢¢¢¢¢¢¢¢¢¢¢££¢¢¢¢¢¢¢££££¢£¢¢¢¢¢¢¢¢¢	677777477413771					19					EAI2-Manila	?	MEX	2002	0	?	?	?	Nava-Aguilera E	Acapulco
MEX102002039592	1	¢¢£¢¢¢¢¢¢¢¢¢¢¢¢¢¢¢¢££¢¢¢¢¢¢¢££££¢£¢¢¢¢¢¢¢¢¢	677777477413771					19					EAI2-Manila	?	MEX	2002	0	?	?	?	Nava-Aguilera E	Acapulco
MEX102002039593	1	¢¢£¢¢¢¢¢¢¢¢¢¢¢¢¢¢¢¢££¢¢¢¢¢¢¢££££¢£¢¢¢¢¢¢¢¢¢	677777477413771					19					EAI2-Manila	?	MEX	2002	0	?	?	?	Nava-Aguilera E	Acapulco
MEX102002039594	1	¢¢£¢¢¢¢¢¢¢¢¢¢¢¢¢¢¢¢££¢¢¢¢¢¢¢££££¢£¢¢¢¢¢¢¢¢¢	677777477413771					19					EAI2-Manila	?	MEX	2002	0	?	?	?	Nava-Aguilera E	Acapulco
MEX102002039595	1	¢¢£¢¢¢¢¢¢¢¢¢¢¢¢¢¢¢¢££¢¢¢¢¢¢¢££££¢£¢¢¢¢¢¢¢¢¢	677777477413771					19					EAI2-Manila	?	MEX	2002	0	?	?	?	Nava-Aguilera E	Acapulco
MEX102002039596	1	¢¢£¢¢¢¢¢¢¢¢¢¢¢¢¢¢¢¢££¢¢¢¢¢¢¢££££¢£¢¢¢¢¢¢¢¢¢	677777477413771					19					EAI2-Manila	?	MEX	2002	0	?	?	?	Nava-Aguilera E	Acapulco
MEX102002039597	1	¢¢£¢¢¢¢¢¢¢¢¢¢¢¢¢¢¢¢££¢¢¢¢¢¢¢££££¢£¢¢¢¢¢¢¢¢¢	677777477413771					19					EAI2-Manila	?	MEX	2002	0	?	?	?	Nava-Aguilera E	Acapulco
MEX102002039598	1	¢¢£¢¢¢¢¢¢¢¢¢¢¢¢¢¢¢¢££¢¢¢¢¢¢¢££££¢£¢¢¢¢¢¢¢¢¢	677777477413771					19					EAI2-Manila	?	MEX	2002	0	?	?	?	Nava-Aguilera E	Acapulco
MEX102002039599	1	¢¢£¢¢¢¢¢¢¢¢¢¢¢¢¢¢¢¢££¢¢¢¢¢¢¢££££¢£¢¢¢¢¢¢¢¢¢	677777477413771					19					EAI2-Manila	?	MEX	2002	0	?	?	?	Nava-Aguilera E	Acapulco
MEX102002039600	1	¢¢£¢¢¢¢¢¢¢¢¢¢¢¢¢¢¢¢££¢¢¢¢¢¢¢££££¢£¢¢¢¢¢¢¢¢¢	677777477413771					19					EAI2-Manila	?	MEX	2002	0	?	?	?	Nava-Aguilera E	Acapulco
MEX102002039601	1	¢¢£¢¢¢¢¢¢¢¢¢¢¢¢¢¢¢¢££¢¢¢¢¢¢¢££££¢£¢¢¢¢¢¢¢¢¢	677777477413771					19					EAI2-Manila	?	MEX	2002	0	?	?	?	Nava-Aguilera E	Acapulco
MEX102002039602	1	¢¢£¢¢¢¢¢¢¢¢¢¢¢¢¢¢¢¢££¢¢¢¢¢¢¢££££¢£¢¢¢¢¢¢¢¢¢	677777477413771					19					EAI2-Manila	?	MEX	2002	0	?	?	?	Nava-Aguilera E	Acapulco
MEX102002039603	1	¢¢£¢¢¢¢¢¢¢¢¢¢¢¢¢¢¢¢££¢¢¢¢¢¢¢££££¢£¢¢¢¢¢¢¢¢¢	677777477413771					19					EAI2-Manila	?	MEX	2002	0	?	?	?	Nava-Aguilera E	Acapulco
MEX102002039604	1	¢¢£¢¢¢¢¢¢¢¢¢¢¢¢¢¢¢¢££¢¢¢¢¢¢¢££££¢£¢¢¢¢¢¢¢¢¢	677777477413771					19					EAI2-Manila	?	MEX	2002	0	?	?	?	Nava-Aguilera E	Acapulco
MEX102002039605	1	¢¢£¢¢¢¢¢¢¢¢¢¢¢¢¢¢¢¢££¢¢¢¢¢¢¢££££¢£¢¢¢¢¢¢¢¢¢	677777477413771					19					EAI2-Manila	?	MEX	2002	0	?	?	?	Nava-Aguilera E	Acapulco
MEX102002039606	1	¢¢£¢¢¢¢¢¢¢¢¢¢¢¢¢¢¢¢££¢¢¢¢¢¢¢££££¢£¢¢¢¢¢¢¢¢¢	677777477413771					19					EAI2-Manila	?	MEX	2002	0	?	?	?	Nava-Aguilera E	Acapulco
MEX102002039607	1	¢¢£¢¢¢¢¢¢¢¢¢¢¢¢¢¢¢¢££¢¢¢¢¢¢¢££££¢£¢¢¢¢¢¢¢¢¢	677777477413771					19					EAI2-Manila	?	MEX	2002	0	?	?	?	Nava-Aguilera E	Acapulco
MEX102002039608	1	¢¢£¢¢¢¢¢¢¢¢¢¢¢¢¢¢¢¢££¢¢¢¢¢¢¢££££¢£¢¢¢¢¢¢¢¢¢	677777477413771					19					EAI2-Manila	?	MEX	2002	0	?	?	?	Nava-Aguilera E	Acapulco
MEX102002039609	1	¢¢£¢¢¢¢¢¢¢¢¢¢¢¢¢¢¢¢££¢¢¢¢¢¢¢££££¢£¢¢¢¢¢¢¢¢¢	677777477413771					19					EAI2-Manila	?	MEX	2002	0	?	?	?	Nava-Aguilera E	Acapulco
MEX102002039610	1	¢¢£¢¢¢¢¢¢¢¢¢¢¢¢¢¢¢¢££¢¢¢¢¢¢¢££££¢£¢¢¢¢¢¢¢¢¢	677777477413771					19					EAI2-Manila	?	MEX	2002	0	?	?	?	Nava-Aguilera E	Acapulco
MEX102002039611	1	¢¢£¢¢¢¢¢¢¢¢¢¢¢¢¢¢¢¢££¢¢¢¢¢¢¢££££¢£¢¢¢¢¢¢¢¢¢	677777477413771					19					EAI2-Manila	?	MEX	2002	0	?	?	?	Nava-Aguilera E	Acapulco
MEX102002039612	1	¢¢£¢¢¢¢¢¢¢¢¢¢¢¢¢¢¢¢££¢¢¢¢¢¢¢££££¢£¢¢¢¢¢¢¢¢¢	677777477413771					19					EAI2-Manila	?	MEX	2002	0	?	?	?	Nava-Aguilera E	Acapulco
MEX102002039613	1	¢¢£¢¢¢¢¢¢¢¢¢¢¢¢¢¢¢¢££¢¢¢¢¢¢¢££££¢£¢¢¢¢¢¢¢¢¢	677777477413771					19					EAI2-Manila	?	MEX	2002	0	?	?	?	Nava-Aguilera E	Acapulco
MEX102002039614	1	¢¢£¢¢¢¢¢¢¢¢¢¢¢¢¢¢¢¢££¢¢¢¢¢¢¢££££¢£¢¢¢¢¢¢¢¢¢	677777477413771					19					EAI2-Manila	?	MEX	2002	0	?	?	?	Nava-Aguilera E	Acapulco
MEX102002039615	1	¢¢£¢¢¢¢¢¢¢¢¢¢¢¢¢¢¢¢££¢¢¢¢¢¢¢££££¢£¢¢¢¢¢¢¢¢¢	677777477413771					19					EAI2-Manila	?	MEX	2002	0	?	?	?	Nava-Aguilera E	Acapulco
MEX102002039616	1	¢¢£¢¢¢¢¢¢¢¢¢¢¢¢¢¢¢¢££¢¢¢¢¢¢¢££££¢£¢¢¢¢¢¢¢¢¢	677777477413771					19					EAI2-Manila	?	MEX	2002	0	?	?	?	Nava-Aguilera E	Acapulco
MEX102002039617	1	¢¢£¢¢¢¢¢¢¢¢¢¢¢¢¢¢¢¢££¢¢¢¢¢¢¢££££¢£¢¢¢¢¢¢¢¢¢	677777477413771					19					EAI2-Manila	?	MEX	2002	0	?	?	?	Nava-Aguilera E	Acapulco
MEX102002039618	1	¢¢£¢¢¢¢¢¢¢¢¢¢¢¢¢¢¢¢££¢¢¢¢¢¢¢££££¢£¢¢¢¢¢¢¢¢¢	677777477413771					19					EAI2-Manila	?	MEX	2002	0	?	?	?	Nava-Aguilera E	Acapulco
MEX102002039619	1	¢¢£¢¢¢¢¢¢¢¢¢¢¢¢¢¢¢¢££¢¢¢¢¢¢¢££££¢£¢¢¢¢¢¢¢¢¢	677777477413771					19					EAI2-Manila	?	MEX	2002	0	?	?	?	Nava-Aguilera E	Acapulco
MEX102002039620	1	¢¢£¢¢¢¢¢¢¢¢¢¢¢¢¢¢¢¢££¢¢¢¢¢¢¢££££¢£¢¢¢¢¢¢¢¢¢	677777477413771					19					EAI2-Manila	?	MEX	2002	0	?	?	?	Nava-Aguilera E	Acapulco
MEX102002039621	1	¢¢£¢¢¢¢¢¢¢¢¢¢¢¢¢¢¢¢££¢¢¢¢¢¢¢££££¢£¢¢¢¢¢¢¢¢¢	677777477413771					19					EAI2-Manila	?	MEX	2002	0	?	?	?	Nava-Aguilera E	Acapulco
MEX102002039622	1	¢¢£¢¢¢¢¢¢¢¢¢¢¢¢¢¢¢¢££¢¢¢¢¢¢¢££££¢£¢¢¢¢¢¢¢¢¢	677777477413771					19					EAI2-Manila	?	MEX	2002	0	?	?	?	Nava-Aguilera E	Acapulco
MEX102002039623	1	¢¢£¢¢¢¢¢¢¢¢¢¢¢¢¢¢¢¢££¢¢¢¢¢¢¢££££¢£¢¢¢¢¢¢¢¢¢	677777477413771					19					EAI2-Manila	?	MEX	2002	0	?	?	?	Nava-Aguilera E	Acapulco
MEX102002039624	1	¢¢£¢¢¢¢¢¢¢¢¢¢¢¢¢¢¢¢££¢¢¢¢¢¢¢££££¢£¢¢¢¢¢¢¢¢¢	677777477413771					19					EAI2-Manila	?	MEX	2002	0	?	?	?	Nava-Aguilera E	Acapulco
MEX102002039625	1	¢¢£¢¢¢¢¢¢¢¢¢¢¢¢¢¢¢¢££¢¢¢¢¢¢¢££££¢£¢¢¢¢¢¢¢¢¢	677777477413771					19					EAI2-Manila	?	MEX	2002	0	?	?	?	Nava-Aguilera E	Acapulco
MEX102002039626	1	¢¢£¢¢¢¢¢¢¢¢¢¢¢¢¢¢¢¢££¢¢¢¢¢¢¢££££¢£¢¢¢¢¢¢¢¢¢	677777477413771					19					EAI2-Manila	?	MEX	2002	0	?	?	?	Nava-Aguilera E	Acapulco
MEX102002039627	1	¢¢£¢¢¢¢¢¢¢¢¢¢¢¢¢¢¢¢££¢¢¢¢¢¢¢££££¢£¢¢¢¢¢¢¢¢¢	677777477413771					19					EAI2-Manila	?	MEX	2002	0	?	?	?	Nava-Aguilera E	Acapulco
MEX102002039628	1	¢¢£¢¢¢¢¢¢¢¢¢¢¢¢¢¢¢¢££¢¢¢¢¢¢¢££££¢£¢¢¢¢¢¢¢¢¢	677777477413771					19					EAI2-Manila	?	MEX	2002	0	?	?	?	Nava-Aguilera E	Acapulco
MEX102002039629	1	¢¢£¢¢¢¢¢¢¢¢¢¢¢¢¢¢¢¢££¢¢¢¢¢¢¢££££¢£¢¢¢¢¢¢¢¢¢	677777477413771					19					EAI2-Manila	?	MEX	2002	0	?	?	?	Nava-Aguilera E	Acapulco
MEX102002039630	1	¢¢£¢¢¢¢¢¢¢¢¢¢¢¢¢¢¢¢££¢¢¢¢¢¢¢££££¢£¢¢¢¢¢¢¢¢¢	677777477413771					19					EAI2-Manila	?	MEX	2002	0	?	?	?	Nava-Aguilera E	Acapulco
MEX102002039631	1	¢¢£¢¢¢¢¢¢¢¢¢¢¢¢¢¢¢¢££¢¢¢¢¢¢¢££££¢£¢¢¢¢¢¢¢¢¢	677777477413771					19					EAI2-Manila	?	MEX	2002	0	?	?	?	Nava-Aguilera E	Acapulco
MEX102002039632	1	¢¢£¢¢¢¢¢¢¢¢¢¢¢¢¢¢¢¢££¢¢¢¢¢¢¢££££¢£¢¢¢¢¢¢¢¢¢	677777477413771					19					EAI2-Manila	?	MEX	2002	0	?	?	?	Nava-Aguilera E	Acapulco
MEX102002039633	1	¢¢£¢¢¢¢¢¢¢¢¢¢¢¢¢¢¢¢££¢¢¢¢¢¢¢££££¢£¢¢¢¢¢¢¢¢¢	677777477413771					19					EAI2-Manila	?	MEX	2002	0	?	?	?	Nava-Aguilera E	Acapulco
MEX102002039634	1	¢¢£¢¢¢¢¢¢¢¢¢¢¢¢¢¢¢¢££¢¢¢¢¢¢¢££££¢£¢¢¢¢¢¢¢¢¢	677777477413771					19					EAI2-Manila	?	MEX	2002	0	?	?	?	Nava-Aguilera E	Acapulco
MEX102002039635	1	¢¢£¢¢¢¢¢¢¢¢¢¢¢¢¢¢¢¢££¢¢¢¢¢¢¢££££¢£¢¢¢¢¢¢¢¢¢	677777477413771					19					EAI2-Manila	?	MEX	2002	0	?	?	?	Nava-Aguilera E	Acapulco
MEX102002039636	1	¢¢£¢¢¢¢¢¢¢¢¢¢¢¢¢¢¢¢££¢¢¢¢¢¢¢££££¢£¢¢¢¢¢¢¢¢¢	677777477413771					19					EAI2-Manila	?	MEX	2002	0	?	?	?	Nava-Aguilera E	Acapulco
MEX102002039637	1	¢¢£¢¢¢¢¢¢¢¢¢¢¢¢¢¢¢¢££¢¢¢¢¢¢¢££££¢£¢¢¢¢¢¢¢¢¢	677777477413771					19					EAI2-Manila	?	MEX	2002	0	?	?	?	Nava-Aguilera E	Acapulco
MEX102002039638	1	¢¢£¢¢¢¢¢¢¢¢¢¢¢¢¢¢¢¢££¢¢¢¢¢¢¢££££¢£¢¢¢¢¢¢¢¢¢	677777477413771					19					EAI2-Manila	?	MEX	2002	0	?	?	?	Nava-Aguilera E	Acapulco
MEX102002039639	1	¢¢£¢¢¢¢¢¢¢¢¢¢¢¢¢¢¢¢££¢¢¢¢¢¢¢££££¢£¢¢¢¢¢¢¢¢¢	677777477413771					19					EAI2-Manila	?	MEX	2002	0	?	?	?	Nava-Aguilera E	Acapulco
MEX102002039640	1	¢¢£¢¢¢¢¢¢¢¢¢¢¢¢¢¢¢¢££¢¢¢¢¢¢¢££££¢£¢¢¢¢¢¢¢¢¢	677777477413771					19					EAI2-Manila	?	MEX	2002	0	?	?	?	Nava-Aguilera E	Acapulco
MEX102002039641	1	¢¢£¢¢¢¢¢¢¢¢¢¢¢¢¢¢¢¢££¢¢¢¢¢¢¢££££¢£¢¢¢¢¢¢¢¢¢	677777477413771					19					EAI2-Manila	?	MEX	2002	0	?	?	?	Nava-Aguilera E	Acapulco
MEX102002039642	1	¢¢£¢¢¢¢¢¢¢¢¢¢¢¢¢¢¢¢££¢¢¢¢¢¢¢££££¢£¢¢¢¢¢¢¢¢¢	677777477413771					19					EAI2-Manila	?	MEX	2002	0	?	?	?	Nava-Aguilera E	Acapulco
MEX102002039643	1	¢¢£¢¢¢¢¢¢¢¢¢¢¢¢¢¢¢¢££¢¢¢¢¢¢¢££££¢£¢¢¢¢¢¢¢¢¢	677777477413771					19					EAI2-Manila	?	MEX	2002	0	?	?	?	Nava-Aguilera E	Acapulco
MEX102002039644	1	¢¢£¢¢¢¢¢¢¢¢¢¢¢¢¢¢¢¢££¢¢¢¢¢¢¢££££¢£¢¢¢¢¢¢¢¢¢	677777477413771					19					EAI2-Manila	?	MEX	2002	0	?	?	?	Nava-Aguilera E	Acapulco
MEX102002039645	1	¢¢£¢¢¢¢¢¢¢¢¢¢¢¢¢¢¢¢££¢¢¢¢¢¢¢££££¢£¢¢¢¢¢¢¢¢¢	677777477413771					19					EAI2-Manila	?	MEX	2002	0	?	?	?	Nava-Aguilera E	Acapulco
MEX102002039646	1	¢¢£¢¢¢¢¢¢¢¢¢¢¢¢¢¢¢¢££¢¢¢¢¢¢¢££££¢£¢¢¢¢¢¢¢¢¢	677777477413771					19					EAI2-Manila	?	MEX	2002	0	?	?	?	Nava-Aguilera E	Acapulco
MEX102002039647	1	¢¢£¢¢¢¢¢¢¢¢¢¢¢¢¢¢¢¢££¢¢¢¢¢¢¢££££¢£¢¢¢¢¢¢¢¢¢	677777477413771					19					EAI2-Manila	?	MEX	2002	0	?	?	?	Nava-Aguilera E	Acapulco
MEX102002039648	1	¢¢£¢¢¢¢¢¢¢¢¢¢¢¢¢¢¢¢££¢¢¢¢¢¢¢££££¢£¢¢¢¢¢¢¢¢¢	677777477413771					19					EAI2-Manila	?	MEX	2002	0	?	?	?	Nava-Aguilera E	Acapulco
MEX102002039649	1	¢¢£¢¢¢¢¢¢¢¢¢¢¢¢¢¢¢¢££¢¢¢¢¢¢¢££££¢£¢¢¢¢¢¢¢¢¢	677777477413771					19					EAI2-Manila	?	MEX	2002	0	?	?	?	Nava-Aguilera E	Acapulco
MEX102002039650	1	¢¢£¢¢¢¢¢¢¢¢¢¢¢¢¢¢¢¢££¢¢¢¢¢¢¢££££¢£¢¢¢¢¢¢¢¢¢	677777477413771					19					EAI2-Manila	?	MEX	2002	0	?	?	?	Nava-Aguilera E	Acapulco
MEX102002039651	1	¢¢£¢¢¢¢¢¢¢¢¢¢¢¢¢¢¢¢££¢¢¢¢¢¢¢££££¢£¢¢¢¢¢¢¢¢¢	677777477413771					19					EAI2-Manila	?	MEX	2002	0	?	?	?	Nava-Aguilera E	Acapulco
MEX102002039652	1	¢¢£¢¢¢¢¢¢¢¢¢¢¢¢¢¢¢¢££¢¢¢¢¢¢¢££££¢£¢¢¢¢¢¢¢¢¢	677777477413771					19					EAI2-Manila	?	MEX	2002	0	?	?	?	Nava-Aguilera E	Acapulco
MEX102002039653	1	¢¢£¢¢¢¢¢¢¢¢¢¢¢¢¢¢¢¢££¢¢¢¢¢¢¢££££¢£¢¢¢¢¢¢¢¢¢	677777477413771					19					EAI2-Manila	?	MEX	2002	0	?	?	?	Nava-Aguilera E	Acapulco
MEX102002039654	1	¢¢£¢¢¢¢¢¢¢¢¢¢¢¢¢¢¢¢££¢¢¢¢¢¢¢££££¢£¢¢¢¢¢¢¢¢¢	677777477413771					19					EAI2-Manila	?	MEX	2002	0	?	?	?	Nava-Aguilera E	Acapulco
MEX102002039655	1	¢¢£¢¢¢¢¢¢¢¢¢¢¢¢¢¢¢¢££¢¢¢¢¢¢¢££££¢£¢¢¢¢¢¢¢¢¢	677777477413771					19					EAI2-Manila	?	MEX	2002	0	?	?	?	Nava-Aguilera E	Acapulco
MEX102002039656	1	¢¢£¢¢¢¢¢¢¢¢¢¢¢¢¢¢¢¢££¢¢¢¢¢¢¢££££¢£¢¢¢¢¢¢¢¢¢	677777477413771					19					EAI2-Manila	?	MEX	2002	0	?	?	?	Nava-Aguilera E	Acapulco
MEX102002039657	1	¢¢£¢¢¢¢¢¢¢¢¢¢¢¢¢¢¢¢££¢¢¢¢¢¢¢££££¢£¢¢¢¢¢¢¢¢¢	677777477413771					19					EAI2-Manila	?	MEX	2002	0	?	?	?	Nava-Aguilera E	Acapulco
ITA062002040135	1	¢¢£¢¢¢¢¢¢¢¢¢¢¢¢¢¢¢¢££¢¢¢¢¢¢¢££££¢£¢¢¢¢¢¢¢¢¢	677777477413771					19					EAI2-Manila	PHL	ITA	2002	0	?	?	?	Garzelli C	Florence
ITA062002040151	1	¢¢£¢¢¢¢¢¢¢¢¢¢¢¢¢¢¢¢££¢¢¢¢¢¢¢££££¢£¢¢¢¢¢¢¢¢¢	677777477413771					19					EAI2-Manila	PHL	ITA	2002	0	?	?	?	Garzelli C	Lucca
ITA062002040198	1	¢¢£¢¢¢¢¢¢¢¢¢¢¢¢¢¢¢¢££¢¢¢¢¢¢¢££££¢£¢¢¢¢¢¢¢¢¢	677777477413771					19					EAI2-Manila	?	ITA	2002	0	?	?	?	Garzelli C	Florence
ITA062003040386	1	¢¢£¢¢¢¢¢¢¢¢¢¢¢¢¢¢¢¢££¢¢¢¢¢¢¢££££¢£¢¢¢¢¢¢¢¢¢	677777477413771					19					EAI2-Manila	PHL	ITA	2003	0	?	?	?	Garzelli C	Florence
ITA062003040464	1	¢¢£¢¢¢¢¢¢¢¢¢¢¢¢¢¢¢¢££¢¢¢¢¢¢¢££££¢£¢¢¢¢¢¢¢¢¢	677777477413771					19					EAI2-Manila	PHL	ITA	2003	0	?	?	?	Garzelli C	Florence
ITA062004040558	1	¢¢£¢¢¢¢¢¢¢¢¢¢¢¢¢¢¢¢££¢¢¢¢¢¢¢££££¢£¢¢¢¢¢¢¢¢¢	677777477413771					19					EAI2-Manila	?	ITA	2004	0	?	?	?	Garzelli C	Florence
ITA062004140773	1	¢¢£¢¢¢¢¢¢¢¢¢¢¢¢¢¢¢¢££¢¢¢¢¢¢¢££££¢£¢¢¢¢¢¢¢¢¢	677777477413771					19					EAI2-Manila	PHL	ITA	2004	1	?	?	?	Garzelli C	Florence
ITA062004140776	1	¢¢£¢¢¢¢¢¢¢¢¢¢¢¢¢¢¢¢££¢¢¢¢¢¢¢££££¢£¢¢¢¢¢¢¢¢¢	677777477413771					19					EAI2-Manila	PHL	ITA	2004	1	?	?	?	Garzelli C	Florence
ITA062004140828	1	¢¢£¢¢¢¢¢¢¢¢¢¢¢¢¢¢¢¢££¢¢¢¢¢¢¢££££¢£¢¢¢¢¢¢¢¢¢	677777477413771					19					EAI2-Manila	PHL	ITA	2004	1	?	?	?	Garzelli C	Florence
ITA062005040908	1	¢¢£¢¢¢¢¢¢¢¢¢¢¢¢¢¢¢¢££¢¢¢¢¢¢¢££££¢£¢¢¢¢¢¢¢¢¢	677777477413771					19					EAI2-Manila	PHL	ITA	2005	0	M	36	negative	Garzelli C	Prato
ITA062005040932	1	¢¢£¢¢¢¢¢¢¢¢¢¢¢¢¢¢¢¢££¢¢¢¢¢¢¢££££¢£¢¢¢¢¢¢¢¢¢	677777477413771					19					EAI2-Manila	PHL	ITA	2005	0	M	17	negative	Garzelli C	Florence
ITA062005041034	1	¢¢£¢¢¢¢¢¢¢¢¢¢¢¢¢¢¢¢££¢¢¢¢¢¢¢££££¢£¢¢¢¢¢¢¢¢¢	677777477413771					19					EAI2-Manila	?	ITA	2005	0	M	22	negative	Garzelli C	Florence
ITA062005041054	1	¢¢£¢¢¢¢¢¢¢¢¢¢¢¢¢¢¢¢££¢¢¢¢¢¢¢££££¢£¢¢¢¢¢¢¢¢¢	677777477413771					19					EAI2-Manila	PHL	ITA	2005	0	M	40	negative	Garzelli C	Florence
ITA062005041082	1	¢¢£¢¢¢¢¢¢¢¢¢¢¢¢¢¢¢¢££¢¢¢¢¢¢¢££££¢£¢¢¢¢¢¢¢¢¢	677777477413771					19					EAI2-Manila	PHL	ITA	2005	0	F	43	negative	Garzelli C	Florence
PER012001146779	1	¢¢£¢¢¢¢¢¢¢¢¢¢¢¢¢¢¢¢££¢¢¢¢¢¢¢££££¢£¢¢¢¢¢¢¢¢¢	677777477413771					19					EAI2-Manila	PER	PER	2001	1	M	23	?	Sheen P	Lima
JPN042000147256	1	¢¢£¢¢¢¢¢¢¢¢¢¢¢¢¢¢¢¢££¢¢¢¢¢¢¢££££¢£¢¢¢¢¢¢¢¢¢	677777477413771	25432A223422			46464	19	701			36	EAI2-Manila	JPN	JPN	2000	1	?	?	?	Iwamoto T	Kobe
JPN042002147264	1	¢¢£¢¢¢¢¢¢¢¢¢¢¢¢¢¢¢¢££¢¢¢¢¢¢¢££££¢£¢¢¢¢¢¢¢¢¢	677777477413771	25432A223422			46464	19	701			36	EAI2-Manila	JPN	JPN	2002	1	M	67	?	Iwamoto T	Kobe
JPN042004147521	1	¢¢£¢¢¢¢¢¢¢¢¢¢¢¢¢¢¢¢££¢¢¢¢¢¢¢££££¢£¢¢¢¢¢¢¢¢¢	677777477413771	25432A223422			46464	19	701			36	EAI2-Manila	JPN	JPN	2004	1	M	61	?	Iwamoto T	Kobe
JPN042004147599	1	¢¢£¢¢¢¢¢¢¢¢¢¢¢¢¢¢¢¢££¢¢¢¢¢¢¢££££¢£¢¢¢¢¢¢¢¢¢	677777477413771	25432A223422			46464	19	701			36	EAI2-Manila	JPN	JPN	2004	1	M	71	?	Iwamoto T	Kobe
JPN042004147645	1	¢¢£¢¢¢¢¢¢¢¢¢¢¢¢¢¢¢¢££¢¢¢¢¢¢¢££££¢£¢¢¢¢¢¢¢¢¢	677777477413771	25432A223422			46464	19	701			36	EAI2-Manila	JPN	JPN	2004	1	M	60	?	Iwamoto T	Kobe
JPN042005147719	1	¢¢£¢¢¢¢¢¢¢¢¢¢¢¢¢¢¢¢££¢¢¢¢¢¢¢££££¢£¢¢¢¢¢¢¢¢¢	677777477413771		543141249621722			19		Orphan			EAI2-Manila	?	JPN	2005	1	M	73	?	Iwamoto T	Kobe
JPN042006147959	1	¢¢£¢¢¢¢¢¢¢¢¢¢¢¢¢¢¢¢££¢¢¢¢¢¢¢££££¢£¢¢¢¢¢¢¢¢¢	677777477413771		543242448721822			19		Orphan			EAI2-Manila	?	JPN	2006	1	F	80	?	Iwamoto T	Kobe
JPN042006147996	1	¢¢£¢¢¢¢¢¢¢¢¢¢¢¢¢¢¢¢££¢¢¢¢¢¢¢££££¢£¢¢¢¢¢¢¢¢¢	677777477413771		543242449721922			19		71			EAI2-Manila	?	JPN	2006	1	M	68	?	Iwamoto T	Kobe
JPN042007148047	1	¢¢£¢¢¢¢¢¢¢¢¢¢¢¢¢¢¢¢££¢¢¢¢¢¢¢££££¢£¢¢¢¢¢¢¢¢¢	677777477413771		543242449721922			19		71			EAI2-Manila	?	JPN	2007	1	F	59	?	Iwamoto T	Kobe
JPN042007148056	1	¢¢£¢¢¢¢¢¢¢¢¢¢¢¢¢¢¢¢££¢¢¢¢¢¢¢££££¢£¢¢¢¢¢¢¢¢¢	677777477413771		543242447721922			19		Orphan			EAI2-Manila	?	JPN	2007	1	M	16	?	Iwamoto T	Kobe
JPN042007148059	1	¢¢£¢¢¢¢¢¢¢¢¢¢¢¢¢¢¢¢££¢¢¢¢¢¢¢££££¢£¢¢¢¢¢¢¢¢¢	677777477413771		543242449721922			19		71			EAI2-Manila	?	JPN	2007	1	M	68	?	Iwamoto T	Kobe
JPN042007148098	1	¢¢£¢¢¢¢¢¢¢¢¢¢¢¢¢¢¢¢££¢¢¢¢¢¢¢££££¢£¢¢¢¢¢¢¢¢¢	677777477413771		543242449721922			19		71			EAI2-Manila	?	JPN	2007	1	M	70	?	Iwamoto T	Kobe
JPN042007148128	1	¢¢£¢¢¢¢¢¢¢¢¢¢¢¢¢¢¢¢££¢¢¢¢¢¢¢££££¢£¢¢¢¢¢¢¢¢¢	677777477413771		543242449721922			19		71			EAI2-Manila	?	JPN	2007	1	M	62	?	Iwamoto T	Kobe
JPN042007148150	1	¢¢£¢¢¢¢¢¢¢¢¢¢¢¢¢¢¢¢££¢¢¢¢¢¢¢££££¢£¢¢¢¢¢¢¢¢¢	677777477413771		543242448721922			19		Orphan			EAI2-Manila	?	JPN	2007	1	F	27	?	Iwamoto T	Kobe
JPN042008148292	1	¢¢£¢¢¢¢¢¢¢¢¢¢¢¢¢¢¢¢££¢¢¢¢¢¢¢££££¢£¢¢¢¢¢¢¢¢¢	677777477413771		543242448421B22			19		Orphan			EAI2-Manila	?	JPN	2008	1	M	?	?	Iwamoto T	Kobe
JPN042009148403	1	¢¢£¢¢¢¢¢¢¢¢¢¢¢¢¢¢¢¢££¢¢¢¢¢¢¢££££¢£¢¢¢¢¢¢¢¢¢	677777477413771					19					EAI2-Manila	?	JPN	2009	1	?	?	?	Iwamoto T	Kobe
JPN042009148467	1	¢¢£¢¢¢¢¢¢¢¢¢¢¢¢¢¢¢¢££¢¢¢¢¢¢¢££££¢£¢¢¢¢¢¢¢¢¢	677777477413771		433242439721822			19		Orphan			EAI2-Manila	?	JPN	2009	1	M	76	?	Iwamoto T	Kobe
JPN042009148567	1	¢¢£¢¢¢¢¢¢¢¢¢¢¢¢¢¢¢¢££¢¢¢¢¢¢¢££££¢£¢¢¢¢¢¢¢¢¢	677777477413771		543242449721922			19		71			EAI2-Manila	?	JPN	2009	1	F	82	?	Iwamoto T	Kobe
SWE081998048714	1	¢¢£¢¢¢¢¢¢¢¢¢¢¢¢¢¢¢¢££¢¢¢¢¢¢¢££££¢£¢¢¢¢¢¢¢¢¢	677777477413771					19					EAI2-Manila	SWE	SWE	1998	0	M	87	?	Groenheit R	?
SWE082000248817	1	¢¢£¢¢¢¢¢¢¢¢¢¢¢¢¢¢¢¢££¢¢¢¢¢¢¢££££¢£¢¢¢¢¢¢¢¢¢	677777477413771					19					EAI2-Manila	SWE	SWE	2000	2	M	57	?	Groenheit R	?
SWE082009049100	1	¢¢£¢¢¢¢¢¢¢¢¢¢¢¢¢¢¢¢££¢¢¢¢¢¢¢££££¢£¢¢¢¢¢¢¢¢¢	677777477413771					19					EAI2-Manila	SWE	SWE	2009	0	M	66	?	Groenheit R	?
NLD00015U049147	1	¢¢£¢¢¢¢¢¢¢¢¢¢¢¢¢¢¢¢££¢¢¢¢¢¢¢££££¢£¢¢¢¢¢¢¢¢¢	677777477413771					19					EAI2-Manila	?	NLD		0	?	?	?	Klatser PR	?
USA212005049888	1	¢¢£¢¢¢¢¢¢¢¢¢¢¢¢¢¢¢¢££¢¢¢¢¢¢¢££££¢£¢¢¢¢¢¢¢¢¢	677777477413771					19					EAI2-Manila	?	USA	2005	0	?	?	?	Alland D	Washington
USA212005049893	1	¢¢£¢¢¢¢¢¢¢¢¢¢¢¢¢¢¢¢££¢¢¢¢¢¢¢££££¢£¢¢¢¢¢¢¢¢¢	677777477413771					19					EAI2-Manila	?	USA	2005	0	?	?	?	Alland D	Washington
USA212005049912	1	¢¢£¢¢¢¢¢¢¢¢¢¢¢¢¢¢¢¢££¢¢¢¢¢¢¢££££¢£¢¢¢¢¢¢¢¢¢	677777477413771					19					EAI2-Manila	?	USA	2005	0	?	?	?	Alland D	Washington
USA212005049918	1	¢¢£¢¢¢¢¢¢¢¢¢¢¢¢¢¢¢¢££¢¢¢¢¢¢¢££££¢£¢¢¢¢¢¢¢¢¢	677777477413771					19					EAI2-Manila	?	USA	2005	0	?	?	?	Alland D	Washington
USA212005049923	1	¢¢£¢¢¢¢¢¢¢¢¢¢¢¢¢¢¢¢££¢¢¢¢¢¢¢££££¢£¢¢¢¢¢¢¢¢¢	677777477413771					19					EAI2-Manila	?	USA	2005	0	?	?	?	Alland D	Washington
ITA031995050767	1	¢¢£¢¢¢¢¢¢¢¢¢¢¢¢¢¢¢¢££¢¢¢¢¢¢¢££££¢£¢¢¢¢¢¢¢¢¢	677777477413771					19					EAI2-Manila	ITA	ITA	1995	0	?	?	?	Gori A	Rome
ITA031995050881	1	¢¢£¢¢¢¢¢¢¢¢¢¢¢¢¢¢¢¢££¢¢¢¢¢¢¢££££¢£¢¢¢¢¢¢¢¢¢	677777477413771					19					EAI2-Manila	PHL	ITA	1995	0	?	?	?	Gori A	Rome
ITA031996050950	1	¢¢£¢¢¢¢¢¢¢¢¢¢¢¢¢¢¢¢££¢¢¢¢¢¢¢££££¢£¢¢¢¢¢¢¢¢¢	677777477413771					19					EAI2-Manila	PHL	ITA	1996	0	?	?	?	Gori A	Rome
ITA031996050951	1	¢¢£¢¢¢¢¢¢¢¢¢¢¢¢¢¢¢¢££¢¢¢¢¢¢¢££££¢£¢¢¢¢¢¢¢¢¢	677777477413771					19					EAI2-Manila	PHL	ITA	1996	0	?	?	?	Gori A	Rome
ITA031996050952	1	¢¢£¢¢¢¢¢¢¢¢¢¢¢¢¢¢¢¢££¢¢¢¢¢¢¢££££¢£¢¢¢¢¢¢¢¢¢	677777477413771					19					EAI2-Manila	PHL	ITA	1996	0	?	?	?	Gori A	Rome
ITA031996050953	1	¢¢£¢¢¢¢¢¢¢¢¢¢¢¢¢¢¢¢££¢¢¢¢¢¢¢££££¢£¢¢¢¢¢¢¢¢¢	677777477413771					19					EAI2-Manila	PHL	ITA	1996	0	?	?	?	Gori A	Rome
ITA031996051218	1	¢¢£¢¢¢¢¢¢¢¢¢¢¢¢¢¢¢¢££¢¢¢¢¢¢¢££££¢£¢¢¢¢¢¢¢¢¢	677777477413771					19					EAI2-Manila	ITA	ITA	1996	0	?	?	?	Gori A	Rome
ITA031997051268	1	¢¢£¢¢¢¢¢¢¢¢¢¢¢¢¢¢¢¢££¢¢¢¢¢¢¢££££¢£¢¢¢¢¢¢¢¢¢	677777477413771					19					EAI2-Manila	PHL	ITA	1997	0	?	?	?	Gori A	Rome
ITA031997051269	1	¢¢£¢¢¢¢¢¢¢¢¢¢¢¢¢¢¢¢££¢¢¢¢¢¢¢££££¢£¢¢¢¢¢¢¢¢¢	677777477413771					19					EAI2-Manila	PHL	ITA	1997	0	?	?	?	Gori A	Rome
ITA031997051270	1	¢¢£¢¢¢¢¢¢¢¢¢¢¢¢¢¢¢¢££¢¢¢¢¢¢¢££££¢£¢¢¢¢¢¢¢¢¢	677777477413771					19					EAI2-Manila	PHL	ITA	1997	0	?	?	?	Gori A	Rome
ITA031997051271	1	¢¢£¢¢¢¢¢¢¢¢¢¢¢¢¢¢¢¢££¢¢¢¢¢¢¢££££¢£¢¢¢¢¢¢¢¢¢	677777477413771					19					EAI2-Manila	PHL	ITA	1997	0	?	?	?	Gori A	Rome
ITA031997051272	1	¢¢£¢¢¢¢¢¢¢¢¢¢¢¢¢¢¢¢££¢¢¢¢¢¢¢££££¢£¢¢¢¢¢¢¢¢¢	677777477413771					19					EAI2-Manila	PHL	ITA	1997	0	?	?	?	Gori A	Rome
ITA031997051273	1	¢¢£¢¢¢¢¢¢¢¢¢¢¢¢¢¢¢¢££¢¢¢¢¢¢¢££££¢£¢¢¢¢¢¢¢¢¢	677777477413771					19					EAI2-Manila	PHL	ITA	1997	0	?	?	?	Gori A	Rome
ITA031997051274	1	¢¢£¢¢¢¢¢¢¢¢¢¢¢¢¢¢¢¢££¢¢¢¢¢¢¢££££¢£¢¢¢¢¢¢¢¢¢	677777477413771					19					EAI2-Manila	PHL	ITA	1997	0	?	?	?	Gori A	Rome
ITA031997051275	1	¢¢£¢¢¢¢¢¢¢¢¢¢¢¢¢¢¢¢££¢¢¢¢¢¢¢££££¢£¢¢¢¢¢¢¢¢¢	677777477413771					19					EAI2-Manila	PHL	ITA	1997	0	?	?	?	Gori A	Rome
ITA031997051395	1	¢¢£¢¢¢¢¢¢¢¢¢¢¢¢¢¢¢¢££¢¢¢¢¢¢¢££££¢£¢¢¢¢¢¢¢¢¢	677777477413771					19					EAI2-Manila	?	ITA	1997	0	?	?	?	Gori A	Rome
ITA031997051405	1	¢¢£¢¢¢¢¢¢¢¢¢¢¢¢¢¢¢¢££¢¢¢¢¢¢¢££££¢£¢¢¢¢¢¢¢¢¢	677777477413771					19					EAI2-Manila	ITA	ITA	1997	0	?	?	?	Gori A	Rome
ITA031998051468	1	¢¢£¢¢¢¢¢¢¢¢¢¢¢¢¢¢¢¢££¢¢¢¢¢¢¢££££¢£¢¢¢¢¢¢¢¢¢	677777477413771					19					EAI2-Manila	ITA	ITA	1998	0	?	?	?	Gori A	Rome
ITA031998051469	1	¢¢£¢¢¢¢¢¢¢¢¢¢¢¢¢¢¢¢££¢¢¢¢¢¢¢££££¢£¢¢¢¢¢¢¢¢¢	677777477413771					19					EAI2-Manila	ITA	ITA	1998	0	?	?	?	Gori A	Rome
ITA031998051525	1	¢¢£¢¢¢¢¢¢¢¢¢¢¢¢¢¢¢¢££¢¢¢¢¢¢¢££££¢£¢¢¢¢¢¢¢¢¢	677777477413771					19					EAI2-Manila	?	ITA	1998	0	?	?	?	Gori A	Rome
ITA031998051568	1	¢¢£¢¢¢¢¢¢¢¢¢¢¢¢¢¢¢¢££¢¢¢¢¢¢¢££££¢£¢¢¢¢¢¢¢¢¢	677777477413771					19					EAI2-Manila	ITA	ITA	1998	0	?	?	?	Gori A	Rome
PHL032000055307	1	¢¢£¢¢¢¢¢¢¢¢¢¢¢¢¢¢¢¢££¢¢¢¢¢¢¢££££¢£¢¢¢¢¢¢¢¢¢	677777477413771					19					EAI2-Manila	PHL	PHL	2000	0	?	?	?	Rigouts L	Manila
PHL032000055308	1	¢¢£¢¢¢¢¢¢¢¢¢¢¢¢¢¢¢¢££¢¢¢¢¢¢¢££££¢£¢¢¢¢¢¢¢¢¢	677777477413771					19					EAI2-Manila	PHL	PHL	2000	0	?	?	?	Rigouts L	Manila
PHL032000055309	1	¢¢£¢¢¢¢¢¢¢¢¢¢¢¢¢¢¢¢££¢¢¢¢¢¢¢££££¢£¢¢¢¢¢¢¢¢¢	677777477413771					19					EAI2-Manila	PHL	PHL	2000	0	?	?	?	Rigouts L	Manila
PHL032000055310	1	¢¢£¢¢¢¢¢¢¢¢¢¢¢¢¢¢¢¢££¢¢¢¢¢¢¢££££¢£¢¢¢¢¢¢¢¢¢	677777477413771					19					EAI2-Manila	PHL	PHL	2000	0	?	?	?	Rigouts L	Manila
PHL032000055312	1	¢¢£¢¢¢¢¢¢¢¢¢¢¢¢¢¢¢¢££¢¢¢¢¢¢¢££££¢£¢¢¢¢¢¢¢¢¢	677777477413771					19					EAI2-Manila	PHL	PHL	2000	0	?	?	?	Rigouts L	Manila
PHL032000055313	1	¢¢£¢¢¢¢¢¢¢¢¢¢¢¢¢¢¢¢££¢¢¢¢¢¢¢££££¢£¢¢¢¢¢¢¢¢¢	677777477413771					19					EAI2-Manila	PHL	PHL	2000	0	?	?	?	Rigouts L	Manila
PHL032000055314	1	¢¢£¢¢¢¢¢¢¢¢¢¢¢¢¢¢¢¢££¢¢¢¢¢¢¢££££¢£¢¢¢¢¢¢¢¢¢	677777477413771					19					EAI2-Manila	PHL	PHL	2000	0	?	?	?	Rigouts L	Manila
PHL032000055316	1	¢¢£¢¢¢¢¢¢¢¢¢¢¢¢¢¢¢¢££¢¢¢¢¢¢¢££££¢£¢¢¢¢¢¢¢¢¢	677777477413771					19					EAI2-Manila	PHL	PHL	2000	0	?	?	?	Rigouts L	Manila
PHL032000055317	1	¢¢£¢¢¢¢¢¢¢¢¢¢¢¢¢¢¢¢££¢¢¢¢¢¢¢££££¢£¢¢¢¢¢¢¢¢¢	677777477413771					19					EAI2-Manila	PHL	PHL	2000	0	?	?	?	Rigouts L	Manila
PHL032000055320	1	¢¢£¢¢¢¢¢¢¢¢¢¢¢¢¢¢¢¢££¢¢¢¢¢¢¢££££¢£¢¢¢¢¢¢¢¢¢	677777477413771					19					EAI2-Manila	PHL	PHL	2000	0	?	?	?	Rigouts L	Manila
PHL032000055323	1	¢¢£¢¢¢¢¢¢¢¢¢¢¢¢¢¢¢¢££¢¢¢¢¢¢¢££££¢£¢¢¢¢¢¢¢¢¢	677777477413771					19					EAI2-Manila	PHL	PHL	2000	0	?	?	?	Rigouts L	Manila
PHL032000055326	1	¢¢£¢¢¢¢¢¢¢¢¢¢¢¢¢¢¢¢££¢¢¢¢¢¢¢££££¢£¢¢¢¢¢¢¢¢¢	677777477413771					19					EAI2-Manila	PHL	PHL	2000	0	?	?	?	Rigouts L	Manila
PHL032000055331	1	¢¢£¢¢¢¢¢¢¢¢¢¢¢¢¢¢¢¢££¢¢¢¢¢¢¢££££¢£¢¢¢¢¢¢¢¢¢	677777477413771					19					EAI2-Manila	PHL	PHL	2000	0	?	?	?	Rigouts L	Manila
PHL032000055332	1	¢¢£¢¢¢¢¢¢¢¢¢¢¢¢¢¢¢¢££¢¢¢¢¢¢¢££££¢£¢¢¢¢¢¢¢¢¢	677777477413771					19					EAI2-Manila	PHL	PHL	2000	0	?	?	?	Rigouts L	Manila
PHL032000055333	1	¢¢£¢¢¢¢¢¢¢¢¢¢¢¢¢¢¢¢££¢¢¢¢¢¢¢££££¢£¢¢¢¢¢¢¢¢¢	677777477413771					19					EAI2-Manila	PHL	PHL	2000	0	?	?	?	Rigouts L	Manila
PHL032000055336	1	¢¢£¢¢¢¢¢¢¢¢¢¢¢¢¢¢¢¢££¢¢¢¢¢¢¢££££¢£¢¢¢¢¢¢¢¢¢	677777477413771					19					EAI2-Manila	PHL	PHL	2000	0	?	?	?	Rigouts L	Manila
PHL032000055338	1	¢¢£¢¢¢¢¢¢¢¢¢¢¢¢¢¢¢¢££¢¢¢¢¢¢¢££££¢£¢¢¢¢¢¢¢¢¢	677777477413771					19					EAI2-Manila	PHL	PHL	2000	0	?	?	?	Rigouts L	Manila
PHL032000055339	1	¢¢£¢¢¢¢¢¢¢¢¢¢¢¢¢¢¢¢££¢¢¢¢¢¢¢££££¢£¢¢¢¢¢¢¢¢¢	677777477413771					19					EAI2-Manila	PHL	PHL	2000	0	?	?	?	Rigouts L	Manila
PHL032000055340	1	¢¢£¢¢¢¢¢¢¢¢¢¢¢¢¢¢¢¢££¢¢¢¢¢¢¢££££¢£¢¢¢¢¢¢¢¢¢	677777477413771					19					EAI2-Manila	PHL	PHL	2000	0	?	?	?	Rigouts L	Manila
PHL032000055341	1	¢¢£¢¢¢¢¢¢¢¢¢¢¢¢¢¢¢¢££¢¢¢¢¢¢¢££££¢£¢¢¢¢¢¢¢¢¢	677777477413771					19					EAI2-Manila	PHL	PHL	2000	0	?	?	?	Rigouts L	Manila
PHL032001055344	1	¢¢£¢¢¢¢¢¢¢¢¢¢¢¢¢¢¢¢££¢¢¢¢¢¢¢££££¢£¢¢¢¢¢¢¢¢¢	677777477413771					19					EAI2-Manila	PHL	PHL	2001	0	?	?	?	Rigouts L	Manila
MEX092003256218	1	¢¢£¢¢¢¢¢¢¢¢¢¢¢¢¢¢¢¢££¢¢¢¢¢¢¢££££¢£¢¢¢¢¢¢¢¢¢	677777477413771	254511713441				19	Orphan				EAI2-Manila	?	MEX	2003	2	F	49	?	Martinez-Guarneros A	GUERRERO
AUT021995058043	1	¢¢£¢¢¢¢¢¢¢¢¢¢¢¢¢¢¢¢££¢¢¢¢¢¢¢££££¢£¢¢¢¢¢¢¢¢¢	677777477413771					19					EAI2-Manila	?	AUT	1995	0	?	?	?	Prodinger WM	Wien
AUT021997058220	1	¢¢£¢¢¢¢¢¢¢¢¢¢¢¢¢¢¢¢££¢¢¢¢¢¢¢££££¢£¢¢¢¢¢¢¢¢¢	677777477413771					19					EAI2-Manila	?	AUT	1997	0	?	?	?	Prodinger WM	Wien
AUT021997058227	1	¢¢£¢¢¢¢¢¢¢¢¢¢¢¢¢¢¢¢££¢¢¢¢¢¢¢££££¢£¢¢¢¢¢¢¢¢¢	677777477413771					19					EAI2-Manila	?	AUT	1997	0	?	?	?	Prodinger WM	Wien
AUT021998058366	1	¢¢£¢¢¢¢¢¢¢¢¢¢¢¢¢¢¢¢££¢¢¢¢¢¢¢££££¢£¢¢¢¢¢¢¢¢¢	677777477413771					19					EAI2-Manila	?	AUT	1998	0	?	?	?	Prodinger WM	Wien
AUT021999058445	1	¢¢£¢¢¢¢¢¢¢¢¢¢¢¢¢¢¢¢££¢¢¢¢¢¢¢££££¢£¢¢¢¢¢¢¢¢¢	677777477413771					19					EAI2-Manila	?	AUT	1999	0	?	?	?	Prodinger WM	Wien
AUT022001058599	1	¢¢£¢¢¢¢¢¢¢¢¢¢¢¢¢¢¢¢££¢¢¢¢¢¢¢££££¢£¢¢¢¢¢¢¢¢¢	677777477413771					19					EAI2-Manila	?	AUT	2001	0	?	?	?	Prodinger WM	Wien
AUT022001058648	1	¢¢£¢¢¢¢¢¢¢¢¢¢¢¢¢¢¢¢££¢¢¢¢¢¢¢££££¢£¢¢¢¢¢¢¢¢¢	677777477413771					19					EAI2-Manila	?	AUT	2001	0	?	?	?	Prodinger WM	Wien
AUT022002058708	1	¢¢£¢¢¢¢¢¢¢¢¢¢¢¢¢¢¢¢££¢¢¢¢¢¢¢££££¢£¢¢¢¢¢¢¢¢¢	677777477413771					19					EAI2-Manila	AUT	AUT	2002	0	?	?	?	Prodinger WM	Wien
AUT022003058755	1	¢¢£¢¢¢¢¢¢¢¢¢¢¢¢¢¢¢¢££¢¢¢¢¢¢¢££££¢£¢¢¢¢¢¢¢¢¢	677777477413771					19					EAI2-Manila	AUT	AUT	2003	0	?	?	?	Prodinger WM	Wien
AUT022003058802	1	¢¢£¢¢¢¢¢¢¢¢¢¢¢¢¢¢¢¢££¢¢¢¢¢¢¢££££¢£¢¢¢¢¢¢¢¢¢	677777477413771					19					EAI2-Manila	AUT	AUT	2003	0	?	?	?	Prodinger WM	Wien
THA052000058895	1	¢¢£¢¢¢¢¢¢¢¢¢¢¢¢¢¢¢¢££¢¢¢¢¢¢¢££££¢£¢¢¢¢¢¢¢¢¢	677777477413771					19					EAI2-Manila	?	THA	2000	0	?	?	?	Prodinger WM	Bangkok
THA052000058904	1	¢¢£¢¢¢¢¢¢¢¢¢¢¢¢¢¢¢¢££¢¢¢¢¢¢¢££££¢£¢¢¢¢¢¢¢¢¢	677777477413771					19					EAI2-Manila	?	THA	2000	0	?	?	?	Prodinger WM	Bangkok
THA052000058909	1	¢¢£¢¢¢¢¢¢¢¢¢¢¢¢¢¢¢¢££¢¢¢¢¢¢¢££££¢£¢¢¢¢¢¢¢¢¢	677777477413771					19					EAI2-Manila	?	THA	2000	0	?	?	?	Prodinger WM	Bangkok
THA052000058942	1	¢¢£¢¢¢¢¢¢¢¢¢¢¢¢¢¢¢¢££¢¢¢¢¢¢¢££££¢£¢¢¢¢¢¢¢¢¢	677777477413771					19					EAI2-Manila	?	THA	2000	0	?	?	?	Prodinger WM	Bangkok
THA052000058958	1	¢¢£¢¢¢¢¢¢¢¢¢¢¢¢¢¢¢¢££¢¢¢¢¢¢¢££££¢£¢¢¢¢¢¢¢¢¢	677777477413771					19					EAI2-Manila	?	THA	2000	0	?	?	?	Prodinger WM	Bangkok
THA052000059001	1	¢¢£¢¢¢¢¢¢¢¢¢¢¢¢¢¢¢¢££¢¢¢¢¢¢¢££££¢£¢¢¢¢¢¢¢¢¢	677777477413771					19					EAI2-Manila	?	THA	2000	0	?	?	?	Prodinger WM	Bangkok
THA052000059031	1	¢¢£¢¢¢¢¢¢¢¢¢¢¢¢¢¢¢¢££¢¢¢¢¢¢¢££££¢£¢¢¢¢¢¢¢¢¢	677777477413771					19					EAI2-Manila	?	THA	2000	0	?	?	?	Prodinger WM	Bangkok
THA052000059080	1	¢¢£¢¢¢¢¢¢¢¢¢¢¢¢¢¢¢¢££¢¢¢¢¢¢¢££££¢£¢¢¢¢¢¢¢¢¢	677777477413771					19					EAI2-Manila	?	THA	2000	0	?	?	?	Prodinger WM	Bangkok
BEL042004063150	1	¢¢£¢¢¢¢¢¢¢¢¢¢¢¢¢¢¢¢££¢¢¢¢¢¢¢££££¢£¢¢¢¢¢¢¢¢¢	677777477413771	254326223432				19	56				EAI2-Manila	PHL	BEL	2004	0	?	?	?	Allix C	Brussels
BEL042004063385	1	¢¢£¢¢¢¢¢¢¢¢¢¢¢¢¢¢¢¢££¢¢¢¢¢¢¢££££¢£¢¢¢¢¢¢¢¢¢	677777477413771	254326223432				19	56				EAI2-Manila	?	BEL	2004	0	?	?	?	Allix C	Brussels
BEL042005063465	1	¢¢£¢¢¢¢¢¢¢¢¢¢¢¢¢¢¢¢££¢¢¢¢¢¢¢££££¢£¢¢¢¢¢¢¢¢¢	677777477413771	254326223432				19	56				EAI2-Manila	PHL	BEL	2005	0	?	?	?	Allix C	Brussels
BEL042005063575	1	¢¢£¢¢¢¢¢¢¢¢¢¢¢¢¢¢¢¢££¢¢¢¢¢¢¢££££¢£¢¢¢¢¢¢¢¢¢	677777477413771	254326223432				19	56				EAI2-Manila	PHL	BEL	2005	0	?	?	?	Allix C	Brussels
MEX012004164018	1	¢¢£¢¢¢¢¢¢¢¢¢¢¢¢¢¢¢¢££¢¢¢¢¢¢¢££££¢£¢¢¢¢¢¢¢¢¢	677777477413771					19					EAI2-Manila	MEX	MEX	2004	1	M	35	?	Vera-Cabrera L	Monterrey
MEX012005164058	1	¢¢£¢¢¢¢¢¢¢¢¢¢¢¢¢¢¢¢££¢¢¢¢¢¢¢££££¢£¢¢¢¢¢¢¢¢¢	677777477413771					19					EAI2-Manila	MEX	MEX	2005	1	M	31	?	Vera-Cabrera L	Monterrey
FIN012001064812	1	¢¢£¢¢¢¢¢¢¢¢¢¢¢¢¢¢¢¢££¢¢¢¢¢¢¢££££¢£¢¢¢¢¢¢¢¢¢	677777477413771					19					EAI2-Manila	?	FIN	2001	0	?	?	?	Soini H	Helsinki
USA022000065015	23	¢¢£¢¢¢¢¢¢¢¢¢¢¢¢¢¢¢¢££¢¢¢¢¢¢¢££££¢£¢¢¢¢¢¢¢¢¢	677777477413771					19					EAI2-Manila	?	USA	2000	0	?	?	?	Soini H	Houston
CHN050000065574	1	¢¢£¢¢¢¢¢¢¢¢¢¢¢¢¢¢¢¢££¢¢¢¢¢¢¢££££¢£¢¢¢¢¢¢¢¢¢	677777477413771					19					EAI2-Manila	CHN	CHN		0	?	?	?	Wan K	?
SWE031996066673	1	¢¢£¢¢¢¢¢¢¢¢¢¢¢¢¢¢¢¢££¢¢¢¢¢¢¢££££¢£¢¢¢¢¢¢¢¢¢	677777477413771					19					EAI2-Manila	?	SWE	1996	0	?	?	?	Koivula T	Stockholm
SWE031996066686	1	¢¢£¢¢¢¢¢¢¢¢¢¢¢¢¢¢¢¢££¢¢¢¢¢¢¢££££¢£¢¢¢¢¢¢¢¢¢	677777477413771					19					EAI2-Manila	?	SWE	1996	0	?	?	?	Koivula T	Stockholm
SWE032001066788	1	¢¢£¢¢¢¢¢¢¢¢¢¢¢¢¢¢¢¢££¢¢¢¢¢¢¢££££¢£¢¢¢¢¢¢¢¢¢	677777477413771					19					EAI2-Manila	?	SWE	2001	0	?	?	?	Koivula T	Stockholm
SWE032001066792	1	¢¢£¢¢¢¢¢¢¢¢¢¢¢¢¢¢¢¢££¢¢¢¢¢¢¢££££¢£¢¢¢¢¢¢¢¢¢	677777477413771					19					EAI2-Manila	?	SWE	2001	0	?	?	?	Koivula T	Stockholm
FXX162000067599	1	¢¢£¢¢¢¢¢¢¢¢¢¢¢¢¢¢¢¢££¢¢¢¢¢¢¢££££¢£¢¢¢¢¢¢¢¢¢	677777477413771					19					EAI2-Manila	VNM	FRA	2000	0	M	19	?	Carret G	Lyon
FXX162005168175	1	¢¢£¢¢¢¢¢¢¢¢¢¢¢¢¢¢¢¢££¢¢¢¢¢¢¢££££¢£¢¢¢¢¢¢¢¢¢	677777477413771	252326223432	523242---------			19	Orphan	Orphan			EAI2-Manila	VNM	FRA	2005	1	F	24	?	Carret G	Lyon
FXX162009069301	1	¢¢£¢¢¢¢¢¢¢¢¢¢¢¢¢¢¢¢££¢¢¢¢¢¢¢££££¢£¢¢¢¢¢¢¢¢¢	677777477413771	-541---2-4-2	54124244A711A22			19	Orphan	Orphan			EAI2-Manila	?	FRA	2009	0	M	27	?	Carret G	Lyon
FXX162010069588	1	¢¢£¢¢¢¢¢¢¢¢¢¢¢¢¢¢¢¢££¢¢¢¢¢¢¢££££¢£¢¢¢¢¢¢¢¢¢	677777477413771	-543---2-4-2	543242447511A23			19	Orphan	Orphan			EAI2-Manila	?	FRA	2010	0	F	51	?	Carret G	Lyon
OMN012005173435	1	¢¢£¢¢¢¢¢¢¢¢¢¢¢¢¢¢¢¢££¢¢¢¢¢¢¢££££¢£¢¢¢¢¢¢¢¢¢	677777477413771					19					EAI2-Manila	OMN	OMN	2005	1	M	18	?	Singh, J. P. N./Al Busaidy, S.	Muscat
OMN012006173502	1	¢¢£¢¢¢¢¢¢¢¢¢¢¢¢¢¢¢¢££¢¢¢¢¢¢¢££££¢£¢¢¢¢¢¢¢¢¢	677777477413771					19					EAI2-Manila	OMN	OMN	2006	1	M	27	?	Singh, J. P. N./Al Busaidy, S.	Muscat
OMN012007073575	1	¢¢£¢¢¢¢¢¢¢¢¢¢¢¢¢¢¢¢££¢¢¢¢¢¢¢££££¢£¢¢¢¢¢¢¢¢¢	677777477413771					19					EAI2-Manila	?	OMN	2007	0	F	23	?	Singh, J. P. N./Al Busaidy, S.	Muscat
OMN012008073740	1	¢¢£¢¢¢¢¢¢¢¢¢¢¢¢¢¢¢¢££¢¢¢¢¢¢¢££££¢£¢¢¢¢¢¢¢¢¢	677777477413771					19					EAI2-Manila	?	OMN	2008	0	M	45	?	Singh, J. P. N./Al Busaidy, S.	Muscat
OMN012008073764	1	¢¢£¢¢¢¢¢¢¢¢¢¢¢¢¢¢¢¢££¢¢¢¢¢¢¢££££¢£¢¢¢¢¢¢¢¢¢	677777477413771					19					EAI2-Manila	?	OMN	2008	0	M	35	?	Singh, J. P. N./Al Busaidy, S.	Muscat
OMN012008073781	1	¢¢£¢¢¢¢¢¢¢¢¢¢¢¢¢¢¢¢££¢¢¢¢¢¢¢££££¢£¢¢¢¢¢¢¢¢¢	677777477413771					19					EAI2-Manila	?	OMN	2008	0	F	36	?	Singh, J. P. N./Al Busaidy, S.	Muscat
OMN012008173795	1	¢¢£¢¢¢¢¢¢¢¢¢¢¢¢¢¢¢¢££¢¢¢¢¢¢¢££££¢£¢¢¢¢¢¢¢¢¢	677777477413771					19					EAI2-Manila	OMN	OMN	2008	1	F	48	?	Singh, J. P. N./Al Busaidy, S.	Batinah
OMN012009174027	1	¢¢£¢¢¢¢¢¢¢¢¢¢¢¢¢¢¢¢££¢¢¢¢¢¢¢££££¢£¢¢¢¢¢¢¢¢¢	677777477413771					19					EAI2-Manila	OMN	OMN	2009	1	M	61	?	Singh, J. P. N./Al Busaidy, S.	Muscat
OMN012009174038	1	¢¢£¢¢¢¢¢¢¢¢¢¢¢¢¢¢¢¢££¢¢¢¢¢¢¢££££¢£¢¢¢¢¢¢¢¢¢	677777477413771					19					EAI2-Manila	OMN	OMN	2009	1	M	63	?	Singh, J. P. N./Al Busaidy, S.	Batinah
OMN012010174163	1	¢¢£¢¢¢¢¢¢¢¢¢¢¢¢¢¢¢¢££¢¢¢¢¢¢¢££££¢£¢¢¢¢¢¢¢¢¢	677777477413771					19					EAI2-Manila	?	OMN	2010	1	F	26	?	Singh, J. P. N./Al Busaidy, S.	Muscat
ITA082008176958	1	¢¢£¢¢¢¢¢¢¢¢¢¢¢¢¢¢¢¢££¢¢¢¢¢¢¢££££¢£¢¢¢¢¢¢¢¢¢	677777477413771		543242449731A22			19		Orphan			EAI2-Manila	?	ITA	2008	1	F	39	?	Manganelli R	Mestre
ITA082009176993	1	¢¢£¢¢¢¢¢¢¢¢¢¢¢¢¢¢¢¢££¢¢¢¢¢¢¢££££¢£¢¢¢¢¢¢¢¢¢	677777477413771		543242449631A22			19		Orphan			EAI2-Manila	PHL	ITA	2009	1	F	59	?	Manganelli R	Padova
ITA082009176994	1	¢¢£¢¢¢¢¢¢¢¢¢¢¢¢¢¢¢¢££¢¢¢¢¢¢¢££££¢£¢¢¢¢¢¢¢¢¢	677777477413771		543232649731B22			19		Orphan			EAI2-Manila	ITA	ITA	2009	1	M	62	?	Manganelli R	Chioggia
ITA082009176996	1	¢¢£¢¢¢¢¢¢¢¢¢¢¢¢¢¢¢¢££¢¢¢¢¢¢¢££££¢£¢¢¢¢¢¢¢¢¢	677777477413771		443232449731A22			19		Orphan			EAI2-Manila	PHL	ITA	2009	1	F	47	?	Manganelli R	Schio
SAU03200416257	1	¢¢¢£¢¢¢¢¢¢¢¢¢¢¢¢¢¢¢¢¢¢¢¢¢¢¢¢££££¢£¢¢£¢¢¢¢¢¢	737777777413371					28					EAI5	IDN	SAU	2004	1	?	?	?	Sahal A	Ad Dammam
MYS022002031145	1	¢¢¢£¢¢¢¢¢¢¢¢¢¢¢¢¢¢¢¢¢¢¢¢¢¢¢¢££££¢£¢¢£¢¢¢¢¢¢	737777777413371					28					EAI5	MYS	MYS	2002	0	?	?	?	Cheong S	Kuala Lumpur
NLD030016837714	1	¢¢¢£¢¢¢¢¢¢¢¢¢¢¢¢¢¢¢¢¢¢¢¢¢¢¢¢££££¢£¢¢£¢¢¢¢¢¢	737777777413371					28					EAI5	?	NLD		0	?	?	?	Kremer K	Amsterdam
NLD039400237767	1	¢¢¢£¢¢¢¢¢¢¢¢¢¢¢¢¢¢¢¢¢¢¢¢¢¢¢¢££££¢£¢¢£¢¢¢¢¢¢	737777777413371					28					EAI5	?	NLD		0	?	?	?	Kremer K	Amsterdam
NLD039400637797	1	¢¢¢£¢¢¢¢¢¢¢¢¢¢¢¢¢¢¢¢¢¢¢¢¢¢¢¢££££¢£¢¢£¢¢¢¢¢¢	737777777413371					28					EAI5	?	NLD		0	?	?	?	Kremer K	Amsterdam
NLD099400038208	1	¢¢¢£¢¢¢¢¢¢¢¢¢¢¢¢¢¢¢¢¢¢¢¢¢¢¢¢££££¢£¢¢£¢¢¢¢¢¢	737777777413371					28					EAI5	?	NLD		0	?	?	?	Kremer K	Amsterdam
SAU03200416173	1	¢¢¢¢¢¢¢¢¢¢¢¢¢¢¢¢¢¢¢¢¢¢££¢¢¢¢££££¢£¢¢¢¢¢¢¢¢¢	777777747413771					43					EAI6-BGD1	PAK	SAU	2004	1	?	?	?	Sahal A	Ad Dammam
SAU03200416600	1	¢¢¢¢¢¢¢¢¢¢¢¢¢¢¢¢¢¢¢¢¢¢££¢¢¢¢££££¢£¢¢¢¢¢¢¢¢¢	777777747413771					43					EAI6-BGD1	SAU	SAU	2004	1	?	?	?	Sahal A	Taif
ETH01200907582	1	¢¢¢¢¢¢¢¢¢¢¢¢¢¢¢¢¢¢¢¢¢¢££¢¢¢¢££££¢£¢¢¢¢¢¢¢¢¢	777777747413771					43					EAI6-BGD1	?	ETH	2009	0	?	?	?	Aseffa A	Negele
SWE062004310305	1	¢¢¢¢¢¢¢¢¢¢¢¢¢¢¢¢¢¢¢¢¢¢££¢¢¢¢££££¢£¢¢¢¢¢¢¢¢¢	777777747413771	224316223523				43	Orphan				EAI6-BGD1	SOM	SWE	2004	3	F	30	?	Svensson E	Goteborg
NLD019400611920	1	¢¢¢¢¢¢¢¢¢¢¢¢¢¢¢¢¢¢¢¢¢¢££¢¢¢¢££££¢£¢¢¢¢¢¢¢¢¢	777777747413771					43					EAI6-BGD1	?	NLD		0	?	?	?	Van der Zanden AG	Amsterdam
NLD019700112088	1	¢¢¢¢¢¢¢¢¢¢¢¢¢¢¢¢¢¢¢¢¢¢££¢¢¢¢££££¢£¢¢¢¢¢¢¢¢¢	777777747413771					43					EAI6-BGD1	?	NLD		0	?	?	?	Van der Zanden AG	Amsterdam
DEU052001015410	1	¢¢¢¢¢¢¢¢¢¢¢¢¢¢¢¢¢¢¢¢¢¢££¢¢¢¢££££¢£¢¢¢¢¢¢¢¢¢	777777747413771					43					EAI6-BGD1	?	DEU	2001	0	?	?	?	Niemann S	Berlin
DEU052001015411	1	¢¢¢¢¢¢¢¢¢¢¢¢¢¢¢¢¢¢¢¢¢¢££¢¢¢¢££££¢£¢¢¢¢¢¢¢¢¢	777777747413771					43					EAI6-BGD1	?	DEU	2001	0	?	?	?	Niemann S	Berlin
DEU052001015412	1	¢¢¢¢¢¢¢¢¢¢¢¢¢¢¢¢¢¢¢¢¢¢££¢¢¢¢££££¢£¢¢¢¢¢¢¢¢¢	777777747413771					43					EAI6-BGD1	?	DEU	2001	0	?	?	?	Niemann S	Berlin
SWE071994316440	1	¢¢¢¢¢¢¢¢¢¢¢¢¢¢¢¢¢¢¢¢¢¢££¢¢¢¢££££¢£¢¢¢¢¢¢¢¢¢	777777747413771					43					EAI6-BGD1	SOM	SWE	1994	3	M	19	?	Ghebremichael S	Stockholm
USA012004019741	3	¢¢¢¢¢¢¢¢¢¢¢¢¢¢¢¢¢¢¢¢¢¢££¢¢¢¢££££¢£¢¢¢¢¢¢¢¢¢	777777747413771					43					EAI6-BGD1	?	USA	2004	0	?	?	?	Driscoll J	New York City
USA012005019839	1	¢¢¢¢¢¢¢¢¢¢¢¢¢¢¢¢¢¢¢¢¢¢££¢¢¢¢££££¢£¢¢¢¢¢¢¢¢¢	777777747413771	244226223622				43	621				EAI6-BGD1	USA	USA	2005	0	?	?	?	Driscoll J	New York City
USA012005019849	1	¢¢¢¢¢¢¢¢¢¢¢¢¢¢¢¢¢¢¢¢¢¢££¢¢¢¢££££¢£¢¢¢¢¢¢¢¢¢	777777747413771	244226223622				43	621				EAI6-BGD1	USA	USA	2005	0	?	?	?	Driscoll J	New York City
GBR020Cn0224856	1	¢¢¢¢¢¢¢¢¢¢¢¢¢¢¢¢¢¢¢¢¢¢££¢¢¢¢££££¢£¢¢¢¢¢¢¢¢¢	777777747413771					43					EAI6-BGD1	?	GBR		0	?	?	?	Goyal M	London
GBR020Cn0224860	1	¢¢¢¢¢¢¢¢¢¢¢¢¢¢¢¢¢¢¢¢¢¢££¢¢¢¢££££¢£¢¢¢¢¢¢¢¢¢	777777747413771					43					EAI6-BGD1	?	GBR		0	?	?	?	Goyal M	London
GBR020Cn0224877	1	¢¢¢¢¢¢¢¢¢¢¢¢¢¢¢¢¢¢¢¢¢¢££¢¢¢¢££££¢£¢¢¢¢¢¢¢¢¢	777777747413771					43					EAI6-BGD1	?	GBR		0	?	?	?	Goyal M	London
MYS022002031096	1	¢¢¢¢¢¢¢¢¢¢¢¢¢¢¢¢¢¢¢¢¢¢££¢¢¢¢££££¢£¢¢¢¢¢¢¢¢¢	777777747413771					43					EAI6-BGD1	MYS	MYS	2002	0	?	?	?	Cheong S	Kuala Lumpur
SWE042001031674	1	¢¢¢¢¢¢¢¢¢¢¢¢¢¢¢¢¢¢¢¢¢¢££¢¢¢¢££££¢£¢¢¢¢¢¢¢¢¢	777777747413771	274226223622				43	Orphan				EAI6-BGD1	SOM	SWE	2001	0	M	30	?	Ridell M	Goteborg
USA141996032867	1	¢¢¢¢¢¢¢¢¢¢¢¢¢¢¢¢¢¢¢¢¢¢££¢¢¢¢££££¢£¢¢¢¢¢¢¢¢¢	777777747413771					43					EAI6-BGD1	?	USA	1996	0	?	?	?	Quitugua TN	Washington
VNM010000034299	1	¢¢¢¢¢¢¢¢¢¢¢¢¢¢¢¢¢¢¢¢¢¢££¢¢¢¢££££¢£¢¢¢¢¢¢¢¢¢	777777747413771					43					EAI6-BGD1	?	VNM		0	?	?	?	Anh DD	Hanoi
NLD099600038259	1	¢¢¢¢¢¢¢¢¢¢¢¢¢¢¢¢¢¢¢¢¢¢££¢¢¢¢££££¢£¢¢¢¢¢¢¢¢¢	777777747413771					43					EAI6-BGD1	?	NLD		0	?	?	?	Kremer K	Amsterdam
ITA062002040169	1	¢¢¢¢¢¢¢¢¢¢¢¢¢¢¢¢¢¢¢¢¢¢££¢¢¢¢££££¢£¢¢¢¢¢¢¢¢¢	777777747413771					43					EAI6-BGD1	?	ITA	2002	0	?	?	?	Garzelli C	Florence
ITA062004140775	1	¢¢¢¢¢¢¢¢¢¢¢¢¢¢¢¢¢¢¢¢¢¢££¢¢¢¢££££¢£¢¢¢¢¢¢¢¢¢	777777747413771					43					EAI6-BGD1	SOM	ITA	2004	1	?	?	?	Garzelli C	Florence
ITA062005040946	1	¢¢¢¢¢¢¢¢¢¢¢¢¢¢¢¢¢¢¢¢¢¢££¢¢¢¢££££¢£¢¢¢¢¢¢¢¢¢	777777747413771					43					EAI6-BGD1	?	ITA	2005	0	M	23	negative	Garzelli C	Florence
USA202003057800	1	¢¢¢¢¢¢¢¢¢¢¢¢¢¢¢¢¢¢¢¢¢¢££¢¢¢¢££££¢£¢¢¢¢¢¢¢¢¢	777777747413771					43					EAI6-BGD1	?	USA	2003	0	?	?	?	Cangelosi GA	Washington
USA202003057814	1	¢¢¢¢¢¢¢¢¢¢¢¢¢¢¢¢¢¢¢¢¢¢££¢¢¢¢££££¢£¢¢¢¢¢¢¢¢¢	777777747413771					43					EAI6-BGD1	?	USA	2003	0	?	?	?	Cangelosi GA	Washington
LKA012006062200	1	¢¢¢¢¢¢¢¢¢¢¢¢¢¢¢¢¢¢¢¢¢¢££¢¢¢¢££££¢£¢¢¢¢¢¢¢¢¢	777777747413771					43					EAI6-BGD1	LKA	LKA	2006	0	?	?	?	Rajapaksa US	Polonnaruwa
SWE031994066636	1	¢¢¢¢¢¢¢¢¢¢¢¢¢¢¢¢¢¢¢¢¢¢££¢¢¢¢££££¢£¢¢¢¢¢¢¢¢¢	777777747413771					43					EAI6-BGD1	?	SWE	1994	0	?	?	?	Koivula T	Stockholm
IND111999370599	1	¢¢¢¢¢¢¢¢¢¢¢¢¢¢¢¢¢¢¢¢¢¢££¢¢¢¢££££¢£¢¢¢¢¢¢¢¢¢	777777747413771	274316223533			813--	43	Orphan			Orphan	EAI6-BGD1	?	IND	1999	3	M	40	?	Joseph BV	Trivandrum
OMN012008173807	1	¢¢¢¢¢¢¢¢¢¢¢¢¢¢¢¢¢¢¢¢¢¢££¢¢¢¢££££¢£¢¢¢¢¢¢¢¢¢	777777747413771					43					EAI6-BGD1	OMN	OMN	2008	1	M	28	?	Singh, J. P. N./Al Busaidy, S.	Muscat
ITA082007175410	1	¢¢¢¢¢¢¢¢¢¢¢¢¢¢¢¢¢¢¢¢¢¢££¢¢¢¢££££¢£¢¢¢¢¢¢¢¢¢	777777747413771					43					EAI6-BGD1	IND	ITA	2007	1	M	29	?	Manganelli R	Padova
ITA082008175595	1	¢¢¢¢¢¢¢¢¢¢¢¢¢¢¢¢¢¢¢¢¢¢££¢¢¢¢££££¢£¢¢¢¢¢¢¢¢¢	777777747413771					43					EAI6-BGD1	BGD	ITA	2008	1	M	2	?	Manganelli R	Vicenza
IND0820010488	1	¢¢¢¢¢¢¢¢¢¢¢¢¢¢¢¢¢¢¢¢¢¢¢¢¢¢¢¢££££¢£¢¢¢¢¢£¢¢¢	777777777413731	2242_4233313				48	Orphan				EAI1-SOM	?	IND	2001	0	F	20	?	Varma M	New Delhi
IND0820050551	1	¢¢¢¢¢¢¢¢¢¢¢¢¢¢¢¢¢¢¢¢¢¢¢¢¢¢¢¢££££¢£¢¢¢¢¢£¢¢¢	777777777413731	2532_6233523				48	Orphan				EAI1-SOM	?	IND	2005	0	M	24	?	Varma M	New Delhi
IND0820050560	1	¢¢¢¢¢¢¢¢¢¢¢¢¢¢¢¢¢¢¢¢¢¢¢¢¢¢¢¢££££¢£¢¢¢¢¢£¢¢¢	777777777413731	2636_8343525				48	Orphan				EAI1-SOM	?	IND	2005	0	M	38	?	Varma M	New Delhi
SUR01200813289	1	¢¢¢¢¢¢¢¢¢¢¢¢¢¢¢¢¢¢¢¢¢¢¢¢¢¢¢¢££££¢£¢¢¢¢¢£¢¢¢	777777777413731					48					EAI1-SOM	?	SUR	2008	1	?	?	?	Baboolal S	?
DNK02199404344	1	¢¢¢¢¢¢¢¢¢¢¢¢¢¢¢¢¢¢¢¢¢¢¢¢¢¢¢¢££££¢£¢¢¢¢¢£¢¢¢	777777777413731					48					EAI1-SOM	SOM	DNK	1994	0	?	?	?	Lillebaek T	Copenhagen
DNK02199404347	1	¢¢¢¢¢¢¢¢¢¢¢¢¢¢¢¢¢¢¢¢¢¢¢¢¢¢¢¢££££¢£¢¢¢¢¢£¢¢¢	777777777413731					48					EAI1-SOM	SOM	DNK	1994	0	?	?	?	Lillebaek T	Copenhagen
DNK02199404356	1	¢¢¢¢¢¢¢¢¢¢¢¢¢¢¢¢¢¢¢¢¢¢¢¢¢¢¢¢££££¢£¢¢¢¢¢£¢¢¢	777777777413731					48					EAI1-SOM	LKA	DNK	1994	0	?	?	?	Lillebaek T	Copenhagen
DNK02199504392	1	¢¢¢¢¢¢¢¢¢¢¢¢¢¢¢¢¢¢¢¢¢¢¢¢¢¢¢¢££££¢£¢¢¢¢¢£¢¢¢	777777777413731					48					EAI1-SOM	BWA	DNK	1995	0	?	?	?	Lillebaek T	Copenhagen
DNK02199504398	1	¢¢¢¢¢¢¢¢¢¢¢¢¢¢¢¢¢¢¢¢¢¢¢¢¢¢¢¢££££¢£¢¢¢¢¢£¢¢¢	777777777413731					48					EAI1-SOM	SOM	DNK	1995	0	?	?	?	Lillebaek T	Copenhagen
DNK02199504399	1	¢¢¢¢¢¢¢¢¢¢¢¢¢¢¢¢¢¢¢¢¢¢¢¢¢¢¢¢££££¢£¢¢¢¢¢£¢¢¢	777777777413731					48					EAI1-SOM	SOM	DNK	1995	0	?	?	?	Lillebaek T	Copenhagen
DNK02199504414	1	¢¢¢¢¢¢¢¢¢¢¢¢¢¢¢¢¢¢¢¢¢¢¢¢¢¢¢¢££££¢£¢¢¢¢¢£¢¢¢	777777777413731					48					EAI1-SOM	SOM	DNK	1995	0	?	?	?	Lillebaek T	Copenhagen
DNK02199504416	1	¢¢¢¢¢¢¢¢¢¢¢¢¢¢¢¢¢¢¢¢¢¢¢¢¢¢¢¢££££¢£¢¢¢¢¢£¢¢¢	777777777413731					48					EAI1-SOM	SOM	DNK	1995	0	?	?	?	Lillebaek T	Copenhagen
DNK02199504424	1	¢¢¢¢¢¢¢¢¢¢¢¢¢¢¢¢¢¢¢¢¢¢¢¢¢¢¢¢££££¢£¢¢¢¢¢£¢¢¢	777777777413731					48					EAI1-SOM	SOM	DNK	1995	0	?	?	?	Lillebaek T	Copenhagen
DNK02199604449	1	¢¢¢¢¢¢¢¢¢¢¢¢¢¢¢¢¢¢¢¢¢¢¢¢¢¢¢¢££££¢£¢¢¢¢¢£¢¢¢	777777777413731					48					EAI1-SOM	SOM	DNK	1996	0	?	?	?	Lillebaek T	Copenhagen
DNK02199604457	1	¢¢¢¢¢¢¢¢¢¢¢¢¢¢¢¢¢¢¢¢¢¢¢¢¢¢¢¢££££¢£¢¢¢¢¢£¢¢¢	777777777413731					48					EAI1-SOM	SOM	DNK	1996	0	?	?	?	Lillebaek T	Copenhagen
DNK02199604467	1	¢¢¢¢¢¢¢¢¢¢¢¢¢¢¢¢¢¢¢¢¢¢¢¢¢¢¢¢££££¢£¢¢¢¢¢£¢¢¢	777777777413731					48					EAI1-SOM	SOM	DNK	1996	0	?	?	?	Lillebaek T	Copenhagen
DNK02199604490	1	¢¢¢¢¢¢¢¢¢¢¢¢¢¢¢¢¢¢¢¢¢¢¢¢¢¢¢¢££££¢£¢¢¢¢¢£¢¢¢	777777777413731					48					EAI1-SOM	SOM	DNK	1996	0	?	?	?	Lillebaek T	Copenhagen
DNK02199704513	1	¢¢¢¢¢¢¢¢¢¢¢¢¢¢¢¢¢¢¢¢¢¢¢¢¢¢¢¢££££¢£¢¢¢¢¢£¢¢¢	777777777413731					48					EAI1-SOM	SOM	DNK	1997	0	?	?	?	Lillebaek T	Copenhagen
DNK02199704518	1	¢¢¢¢¢¢¢¢¢¢¢¢¢¢¢¢¢¢¢¢¢¢¢¢¢¢¢¢££££¢£¢¢¢¢¢£¢¢¢	777777777413731					48					EAI1-SOM	DNK	DNK	1997	0	?	?	?	Lillebaek T	Copenhagen
DNK02199704522	1	¢¢¢¢¢¢¢¢¢¢¢¢¢¢¢¢¢¢¢¢¢¢¢¢¢¢¢¢££££¢£¢¢¢¢¢£¢¢¢	777777777413731					48					EAI1-SOM	SOM	DNK	1997	0	?	?	?	Lillebaek T	Copenhagen
DNK02199704532	1	¢¢¢¢¢¢¢¢¢¢¢¢¢¢¢¢¢¢¢¢¢¢¢¢¢¢¢¢££££¢£¢¢¢¢¢£¢¢¢	777777777413731					48					EAI1-SOM	SOM	DNK	1997	0	?	?	?	Lillebaek T	Copenhagen
DNK02199704559	1	¢¢¢¢¢¢¢¢¢¢¢¢¢¢¢¢¢¢¢¢¢¢¢¢¢¢¢¢££££¢£¢¢¢¢¢£¢¢¢	777777777413731					48					EAI1-SOM	SOM	DNK	1997	0	?	?	?	Lillebaek T	Copenhagen
DNK02199904634	1	¢¢¢¢¢¢¢¢¢¢¢¢¢¢¢¢¢¢¢¢¢¢¢¢¢¢¢¢££££¢£¢¢¢¢¢£¢¢¢	777777777413731					48					EAI1-SOM	SOM	DNK	1999	0	?	?	?	Lillebaek T	Copenhagen
DNK02199904650	1	¢¢¢¢¢¢¢¢¢¢¢¢¢¢¢¢¢¢¢¢¢¢¢¢¢¢¢¢££££¢£¢¢¢¢¢£¢¢¢	777777777413731					48					EAI1-SOM	SOM	DNK	1999	0	?	?	?	Lillebaek T	Copenhagen
DNK02199904655	1	¢¢¢¢¢¢¢¢¢¢¢¢¢¢¢¢¢¢¢¢¢¢¢¢¢¢¢¢££££¢£¢¢¢¢¢£¢¢¢	777777777413731					48					EAI1-SOM	SOM	DNK	1999	0	?	?	?	Lillebaek T	Copenhagen
DNK02199904656	1	¢¢¢¢¢¢¢¢¢¢¢¢¢¢¢¢¢¢¢¢¢¢¢¢¢¢¢¢££££¢£¢¢¢¢¢£¢¢¢	777777777413731					48					EAI1-SOM	SOM	DNK	1999	0	?	?	?	Lillebaek T	Copenhagen
DNK02199904657	1	¢¢¢¢¢¢¢¢¢¢¢¢¢¢¢¢¢¢¢¢¢¢¢¢¢¢¢¢££££¢£¢¢¢¢¢£¢¢¢	777777777413731					48					EAI1-SOM	SOM	DNK	1999	0	?	?	?	Lillebaek T	Copenhagen
DNK02199904658	1	¢¢¢¢¢¢¢¢¢¢¢¢¢¢¢¢¢¢¢¢¢¢¢¢¢¢¢¢££££¢£¢¢¢¢¢£¢¢¢	777777777413731					48					EAI1-SOM	SOM	DNK	1999	0	?	?	?	Lillebaek T	Copenhagen
DNK02200104693	1	¢¢¢¢¢¢¢¢¢¢¢¢¢¢¢¢¢¢¢¢¢¢¢¢¢¢¢¢££££¢£¢¢¢¢¢£¢¢¢	777777777413731					48					EAI1-SOM	?	DNK	2001	0	?	?	?	Lillebaek T	Copenhagen
DNK02200104696	1	¢¢¢¢¢¢¢¢¢¢¢¢¢¢¢¢¢¢¢¢¢¢¢¢¢¢¢¢££££¢£¢¢¢¢¢£¢¢¢	777777777413731					48					EAI1-SOM	SOM	DNK	2001	0	?	?	?	Lillebaek T	Copenhagen
DNK02200104702	1	¢¢¢¢¢¢¢¢¢¢¢¢¢¢¢¢¢¢¢¢¢¢¢¢¢¢¢¢££££¢£¢¢¢¢¢£¢¢¢	777777777413731					48					EAI1-SOM	SOM	DNK	2001	0	?	?	?	Lillebaek T	Copenhagen
DNK02200104712	9	¢¢¢¢¢¢¢¢¢¢¢¢¢¢¢¢¢¢¢¢¢¢¢¢¢¢¢¢££££¢£¢¢¢¢¢£¢¢¢	777777777413731					48					EAI1-SOM	SOM	DNK	2001	0	?	?	?	Lillebaek T	Copenhagen
SAU03000005097	1	¢¢¢¢¢¢¢¢¢¢¢¢¢¢¢¢¢¢¢¢¢¢¢¢¢¢¢¢££££¢£¢¢¢¢¢£¢¢¢	777777777413731					48					EAI1-SOM	?	SAU		0	?	?	?	Sahal A	Riyadh
SAU03000005099	1	¢¢¢¢¢¢¢¢¢¢¢¢¢¢¢¢¢¢¢¢¢¢¢¢¢¢¢¢££££¢£¢¢¢¢¢£¢¢¢	777777777413731					48					EAI1-SOM	?	SAU		0	?	?	?	Sahal A	Riyadh
SAU03000005100	1	¢¢¢¢¢¢¢¢¢¢¢¢¢¢¢¢¢¢¢¢¢¢¢¢¢¢¢¢££££¢£¢¢¢¢¢£¢¢¢	777777777413731					48					EAI1-SOM	?	SAU		0	?	?	?	Sahal A	Riyadh
SAU03200215257	1	¢¢¢¢¢¢¢¢¢¢¢¢¢¢¢¢¢¢¢¢¢¢¢¢¢¢¢¢££££¢£¢¢¢¢¢£¢¢¢	777777777413731					48					EAI1-SOM	SAU	SAU	2002	1	?	?	?	Sahal A	Riyadh
SAU03200215339	1	¢¢¢¢¢¢¢¢¢¢¢¢¢¢¢¢¢¢¢¢¢¢¢¢¢¢¢¢££££¢£¢¢¢¢¢£¢¢¢	777777777413731					48					EAI1-SOM	SAU	SAU	2002	1	?	?	?	Sahal A	Taif
SAU03200305405	1	¢¢¢¢¢¢¢¢¢¢¢¢¢¢¢¢¢¢¢¢¢¢¢¢¢¢¢¢££££¢£¢¢¢¢¢£¢¢¢	777777777413731					48					EAI1-SOM	?	SAU	2003	0	?	?	?	Sahal A	Riyadh
SAU03200315488	1	¢¢¢¢¢¢¢¢¢¢¢¢¢¢¢¢¢¢¢¢¢¢¢¢¢¢¢¢££££¢£¢¢¢¢¢£¢¢¢	777777777413731					48					EAI1-SOM	BGD	SAU	2003	1	?	?	?	Sahal A	Ad Dammam
SAU03200315664	1	¢¢¢¢¢¢¢¢¢¢¢¢¢¢¢¢¢¢¢¢¢¢¢¢¢¢¢¢££££¢£¢¢¢¢¢£¢¢¢	777777777413731					48					EAI1-SOM	?	SAU	2003	1	?	?	?	Sahal A	Taif
SAU03200406003	1	¢¢¢¢¢¢¢¢¢¢¢¢¢¢¢¢¢¢¢¢¢¢¢¢¢¢¢¢££££¢£¢¢¢¢¢£¢¢¢	777777777413731					48					EAI1-SOM	?	SAU	2004	0	?	?	?	Sahal A	Medina
SAU03200406005	1	¢¢¢¢¢¢¢¢¢¢¢¢¢¢¢¢¢¢¢¢¢¢¢¢¢¢¢¢££££¢£¢¢¢¢¢£¢¢¢	777777777413731					48					EAI1-SOM	?	SAU	2004	0	?	?	?	Sahal A	Medina
SAU03200406006	1	¢¢¢¢¢¢¢¢¢¢¢¢¢¢¢¢¢¢¢¢¢¢¢¢¢¢¢¢££££¢£¢¢¢¢¢£¢¢¢	777777777413731					48					EAI1-SOM	?	SAU	2004	0	?	?	?	Sahal A	Medina
SAU03200416193	1	¢¢¢¢¢¢¢¢¢¢¢¢¢¢¢¢¢¢¢¢¢¢¢¢¢¢¢¢££££¢£¢¢¢¢¢£¢¢¢	777777777413731					48					EAI1-SOM	SAU	SAU	2004	1	?	?	?	Sahal A	Ad Dammam
SAU03200416232	1	¢¢¢¢¢¢¢¢¢¢¢¢¢¢¢¢¢¢¢¢¢¢¢¢¢¢¢¢££££¢£¢¢¢¢¢£¢¢¢	777777777413731					48					EAI1-SOM	SAU	SAU	2004	1	?	?	?	Sahal A	Ad Dammam
SAU03200416265	1	¢¢¢¢¢¢¢¢¢¢¢¢¢¢¢¢¢¢¢¢¢¢¢¢¢¢¢¢££££¢£¢¢¢¢¢£¢¢¢	777777777413731					48					EAI1-SOM	IND	SAU	2004	1	?	?	?	Sahal A	Ad Dammam
SAU03200416469	1	¢¢¢¢¢¢¢¢¢¢¢¢¢¢¢¢¢¢¢¢¢¢¢¢¢¢¢¢££££¢£¢¢¢¢¢£¢¢¢	777777777413731					48					EAI1-SOM	NER	SAU	2004	1	?	?	?	Sahal A	Taif
ETH01200907598	1	¢¢¢¢¢¢¢¢¢¢¢¢¢¢¢¢¢¢¢¢¢¢¢¢¢¢¢¢££££¢£¢¢¢¢¢£¢¢¢	777777777413731					48					EAI1-SOM	?	ETH	2009	0	?	?	?	Aseffa A	Negele
ETH01200907809	1	¢¢¢¢¢¢¢¢¢¢¢¢¢¢¢¢¢¢¢¢¢¢¢¢¢¢¢¢££££¢£¢¢¢¢¢£¢¢¢	777777777413731					48					EAI1-SOM	?	ETH	2009	0	?	?	?	Aseffa A	Negele
MYS0100US38160	1	¢¢¢¢¢¢¢¢¢¢¢¢¢¢¢¢¢¢¢¢¢¢¢¢¢¢¢¢££££¢£¢¢¢¢¢£¢¢¢	777777777413731					48					EAI1-SOM	?	MYS		0	?	?	?	Zainuddin Z	Kuala Lumpur
MYS0100US48167	1	¢¢¢¢¢¢¢¢¢¢¢¢¢¢¢¢¢¢¢¢¢¢¢¢¢¢¢¢££££¢£¢¢¢¢¢£¢¢¢	777777777413731					48					EAI1-SOM	?	MYS		0	?	?	?	Zainuddin Z	Kuala Lumpur
MYS0100US78173	1	¢¢¢¢¢¢¢¢¢¢¢¢¢¢¢¢¢¢¢¢¢¢¢¢¢¢¢¢££££¢£¢¢¢¢¢£¢¢¢	777777777413731					48					EAI1-SOM	?	MYS		0	?	?	?	Zainuddin Z	Kuala Lumpur
ZAF09200309996	1	¢¢¢¢¢¢¢¢¢¢¢¢¢¢¢¢¢¢¢¢¢¢¢¢¢¢¢¢££££¢£¢¢¢¢¢£¢¢¢	777777777413731	254326223313				48	418				EAI1-SOM	ZAF	ZAF	2003	0	?	?	?	Nicol MP	Pretoria
SWE062005110322	1	¢¢¢¢¢¢¢¢¢¢¢¢¢¢¢¢¢¢¢¢¢¢¢¢¢¢¢¢££££¢£¢¢¢¢¢£¢¢¢	777777777413731	234226223513				48	1084				EAI1-SOM	SOM	SWE	2005	1	M	27	?	Svensson E	Goteborg
TWN012002010669	1	¢¢¢¢¢¢¢¢¢¢¢¢¢¢¢¢¢¢¢¢¢¢¢¢¢¢¢¢££££¢£¢¢¢¢¢£¢¢¢	777777777413731					48					EAI1-SOM	?	TWN	2002	0	?	?	?	Jou R	Taipei
MOZ011995011287	1	¢¢¢¢¢¢¢¢¢¢¢¢¢¢¢¢¢¢¢¢¢¢¢¢¢¢¢¢££££¢£¢¢¢¢¢£¢¢¢	777777777413731					48					EAI1-SOM	?	MOZ	1995	0	?	?	?	Ferdinand S	Maputo
MOZ011995011288	1	¢¢¢¢¢¢¢¢¢¢¢¢¢¢¢¢¢¢¢¢¢¢¢¢¢¢¢¢££££¢£¢¢¢¢¢£¢¢¢	777777777413731					48					EAI1-SOM	?	MOZ	1995	0	?	?	?	Ferdinand S	Maputo
MOZ011995011289	1	¢¢¢¢¢¢¢¢¢¢¢¢¢¢¢¢¢¢¢¢¢¢¢¢¢¢¢¢££££¢£¢¢¢¢¢£¢¢¢	777777777413731					48					EAI1-SOM	?	MOZ	1995	0	?	?	?	Ferdinand S	Maputo
MOZ011995011301	1	¢¢¢¢¢¢¢¢¢¢¢¢¢¢¢¢¢¢¢¢¢¢¢¢¢¢¢¢££££¢£¢¢¢¢¢£¢¢¢	777777777413731					48					EAI1-SOM	?	MOZ	1995	0	?	?	?	Ferdinand S	Maputo
NLD019500411972	1	¢¢¢¢¢¢¢¢¢¢¢¢¢¢¢¢¢¢¢¢¢¢¢¢¢¢¢¢££££¢£¢¢¢¢¢£¢¢¢	777777777413731					48					EAI1-SOM	?	NLD		0	?	?	?	Van der Zanden AG	Amsterdam
NLD019600412032	1	¢¢¢¢¢¢¢¢¢¢¢¢¢¢¢¢¢¢¢¢¢¢¢¢¢¢¢¢££££¢£¢¢¢¢¢£¢¢¢	777777777413731					48					EAI1-SOM	?	NLD		0	?	?	?	Van der Zanden AG	Amsterdam
NLD019600412033	1	¢¢¢¢¢¢¢¢¢¢¢¢¢¢¢¢¢¢¢¢¢¢¢¢¢¢¢¢££££¢£¢¢¢¢¢£¢¢¢	777777777413731					48					EAI1-SOM	?	NLD		0	?	?	?	Van der Zanden AG	Amsterdam
NLD019802412155	1	¢¢¢¢¢¢¢¢¢¢¢¢¢¢¢¢¢¢¢¢¢¢¢¢¢¢¢¢££££¢£¢¢¢¢¢£¢¢¢	777777777413731					48					EAI1-SOM	?	NLD		0	?	?	?	Van der Zanden AG	Amsterdam
TUN030000012806	1	¢¢¢¢¢¢¢¢¢¢¢¢¢¢¢¢¢¢¢¢¢¢¢¢¢¢¢¢££££¢£¢¢¢¢¢£¢¢¢	777777777413731					48					EAI1-SOM	GUF	TUN		0	?	?	?	Karboul A	Tunis
TUN030000012828	1	¢¢¢¢¢¢¢¢¢¢¢¢¢¢¢¢¢¢¢¢¢¢¢¢¢¢¢¢££££¢£¢¢¢¢¢£¢¢¢	777777777413731					48					EAI1-SOM	GUF	TUN		0	?	?	?	Karboul A	Tunis
AUS010000013447	2	¢¢¢¢¢¢¢¢¢¢¢¢¢¢¢¢¢¢¢¢¢¢¢¢¢¢¢¢££££¢£¢¢¢¢¢£¢¢¢	777777777413731					48					EAI1-SOM	THA	AUS		0	?	?	?	Cousins D	Canberra
ITA022001014171	1	¢¢¢¢¢¢¢¢¢¢¢¢¢¢¢¢¢¢¢¢¢¢¢¢¢¢¢¢££££¢£¢¢¢¢¢£¢¢¢	777777777413731	254326223514			74265	48	78			224	EAI1-SOM	?	ITA	2001	0	?	?	?	Sola C	Palermo
USA172001114990	1	¢¢¢¢¢¢¢¢¢¢¢¢¢¢¢¢¢¢¢¢¢¢¢¢¢¢¢¢££££¢£¢¢¢¢¢£¢¢¢	777777777413731	274225223533				48	429				EAI1-SOM	KHM	USA	2001	1	?	?	?	Kwara A	Providence
SWE071995316459	1	¢¢¢¢¢¢¢¢¢¢¢¢¢¢¢¢¢¢¢¢¢¢¢¢¢¢¢¢££££¢£¢¢¢¢¢£¢¢¢	777777777413731					48					EAI1-SOM	SOM	SWE	1995	3	M	35	?	Ghebremichael S	Stockholm
SWE071996316486	1	¢¢¢¢¢¢¢¢¢¢¢¢¢¢¢¢¢¢¢¢¢¢¢¢¢¢¢¢££££¢£¢¢¢¢¢£¢¢¢	777777777413731					48					EAI1-SOM	SOM	SWE	1996	3	M	32	?	Ghebremichael S	Goteborg
SWE071997316517	1	¢¢¢¢¢¢¢¢¢¢¢¢¢¢¢¢¢¢¢¢¢¢¢¢¢¢¢¢££££¢£¢¢¢¢¢£¢¢¢	777777777413731					48					EAI1-SOM	SWE	SWE	1997	3	F	42	?	Ghebremichael S	Stockholm
SWE072000316608	1	¢¢¢¢¢¢¢¢¢¢¢¢¢¢¢¢¢¢¢¢¢¢¢¢¢¢¢¢££££¢£¢¢¢¢¢£¢¢¢	777777777413731					48					EAI1-SOM	SOM	SWE	2000	3	M	35	?	Ghebremichael S	Stockholm
SWE072000316609	1	¢¢¢¢¢¢¢¢¢¢¢¢¢¢¢¢¢¢¢¢¢¢¢¢¢¢¢¢££££¢£¢¢¢¢¢£¢¢¢	777777777413731					48					EAI1-SOM	SOM	SWE	2000	3	F	31	?	Ghebremichael S	Stockholm
SWE072000316614	1	¢¢¢¢¢¢¢¢¢¢¢¢¢¢¢¢¢¢¢¢¢¢¢¢¢¢¢¢££££¢£¢¢¢¢¢£¢¢¢	777777777413731					48					EAI1-SOM	SOM	SWE	2000	3	F	26	?	Ghebremichael S	Goteborg
SWE072005316779	1	¢¢¢¢¢¢¢¢¢¢¢¢¢¢¢¢¢¢¢¢¢¢¢¢¢¢¢¢££££¢£¢¢¢¢¢£¢¢¢	777777777413731					48					EAI1-SOM	SOM	SWE	2005	3	F	27	?	Ghebremichael S	Goteborg
BGD021999020508	1	¢¢¢¢¢¢¢¢¢¢¢¢¢¢¢¢¢¢¢¢¢¢¢¢¢¢¢¢££££¢£¢¢¢¢¢£¢¢¢	777777777413731					48					EAI1-SOM	?	BGD	1999	0	?	?	?	Banu S	Dhaka
BGD021999020523	1	¢¢¢¢¢¢¢¢¢¢¢¢¢¢¢¢¢¢¢¢¢¢¢¢¢¢¢¢££££¢£¢¢¢¢¢£¢¢¢	777777777413731	254327223513				48	423				EAI1-SOM	?	BGD	1999	0	?	?	?	Banu S	Dhaka
SWE012000321008	1	¢¢¢¢¢¢¢¢¢¢¢¢¢¢¢¢¢¢¢¢¢¢¢¢¢¢¢¢££££¢£¢¢¢¢¢£¢¢¢	777777777413731					48					EAI1-SOM	?	SWE	2000	0	?	?	?	Gordon M	Stockholm
SWE012001121025	1	¢¢¢¢¢¢¢¢¢¢¢¢¢¢¢¢¢¢¢¢¢¢¢¢¢¢¢¢££££¢£¢¢¢¢¢£¢¢¢	777777777413731					48					EAI1-SOM	?	SWE	2001	0	?	?	?	Gordon M	Stockholm
GBR010000021578	17	¢¢¢¢¢¢¢¢¢¢¢¢¢¢¢¢¢¢¢¢¢¢¢¢¢¢¢¢££££¢£¢¢¢¢¢£¢¢¢	777777777413731					48					EAI1-SOM	?	GBR		0	?	?	?	Dale J	London
ZMB022000023015	2	¢¢¢¢¢¢¢¢¢¢¢¢¢¢¢¢¢¢¢¢¢¢¢¢¢¢¢¢££££¢£¢¢¢¢¢£¢¢¢	777777777413731					48					EAI1-SOM	ZMB	ZMB	2000	0	?	?	?	Traore H	Lusaka
GBR020Cn0124829	1	¢¢¢¢¢¢¢¢¢¢¢¢¢¢¢¢¢¢¢¢¢¢¢¢¢¢¢¢££££¢£¢¢¢¢¢£¢¢¢	777777777413731					48					EAI1-SOM	?	GBR		0	?	?	?	Goyal M	London
BRA012008125100	1	¢¢¢¢¢¢¢¢¢¢¢¢¢¢¢¢¢¢¢¢¢¢¢¢¢¢¢¢££££¢£¢¢¢¢¢£¢¢¢	777777777413731					48					EAI1-SOM	BRA	BRA	2008	1	M	57	?	Cardoso RF	Maringá
NPL012007025162	1	¢¢¢¢¢¢¢¢¢¢¢¢¢¢¢¢¢¢¢¢¢¢¢¢¢¢¢¢££££¢£¢¢¢¢¢£¢¢¢	777777777413731					48					EAI1-SOM	?	NPL	2007	0	?	?	?	Castellanos ME	Kathmandu
SDN012005126555	1	¢¢¢¢¢¢¢¢¢¢¢¢¢¢¢¢¢¢¢¢¢¢¢¢¢¢¢¢££££¢£¢¢¢¢¢£¢¢¢	777777777413731					48					EAI1-SOM	SDN	SDN	2005	1	M	21	?	Sharaf-Eldin GS	Khartoum
SDN012005126556	1	¢¢¢¢¢¢¢¢¢¢¢¢¢¢¢¢¢¢¢¢¢¢¢¢¢¢¢¢££££¢£¢¢¢¢¢£¢¢¢	777777777413731					48					EAI1-SOM	SDN	SDN	2005	1	F	40	?	Sharaf-Eldin GS	Khartoum
GUF0X2003027831	1	¢¢¢¢¢¢¢¢¢¢¢¢¢¢¢¢¢¢¢¢¢¢¢¢¢¢¢¢££££¢£¢¢¢¢¢£¢¢¢	777777777413731				94265	48				89	EAI1-SOM	?	GUF	2003	0	?	?	?	Rastogi N	Cayenne
GUF0X2003027854	1	¢¢¢¢¢¢¢¢¢¢¢¢¢¢¢¢¢¢¢¢¢¢¢¢¢¢¢¢££££¢£¢¢¢¢¢£¢¢¢	777777777413731				94255	48				240	EAI1-SOM	BRA	GUF	2003	0	?	?	?	Rastogi N	Cayenne
USA192004128604	1	¢¢¢¢¢¢¢¢¢¢¢¢¢¢¢¢¢¢¢¢¢¢¢¢¢¢¢¢££££¢£¢¢¢¢¢£¢¢¢	777777777413731	214225223533				48	875				EAI1-SOM	USA	USA	2004	1	?	?	?	Counter M	Kent
USA192005128745	1	¢¢¢¢¢¢¢¢¢¢¢¢¢¢¢¢¢¢¢¢¢¢¢¢¢¢¢¢££££¢£¢¢¢¢¢£¢¢¢	777777777413731	274225223533				48	429				EAI1-SOM	KHM	USA	2005	1	?	?	?	Counter M	Elma
USA192006028853	1	¢¢¢¢¢¢¢¢¢¢¢¢¢¢¢¢¢¢¢¢¢¢¢¢¢¢¢¢££££¢£¢¢¢¢¢£¢¢¢	777777777413731	274225223533				48	429				EAI1-SOM	KHM	USA	2006	0	?	?	?	Counter M	Vancouver
BGD022001029186	1	¢¢¢¢¢¢¢¢¢¢¢¢¢¢¢¢¢¢¢¢¢¢¢¢¢¢¢¢££££¢£¢¢¢¢¢£¢¢¢	777777777413731					48					EAI1-SOM	BGD	BGD	2001	0	?	?	?	Rahim MA	Dhaka
BGD022001029203	1	¢¢¢¢¢¢¢¢¢¢¢¢¢¢¢¢¢¢¢¢¢¢¢¢¢¢¢¢££££¢£¢¢¢¢¢£¢¢¢	777777777413731					48					EAI1-SOM	BGD	BGD	2001	0	?	?	?	Rahim MA	Dhaka
BGD022001029226	1	¢¢¢¢¢¢¢¢¢¢¢¢¢¢¢¢¢¢¢¢¢¢¢¢¢¢¢¢££££¢£¢¢¢¢¢£¢¢¢	777777777413731					48					EAI1-SOM	BGD	BGD	2001	0	?	?	?	Rahim MA	Dhaka
BGD022001029238	1	¢¢¢¢¢¢¢¢¢¢¢¢¢¢¢¢¢¢¢¢¢¢¢¢¢¢¢¢££££¢£¢¢¢¢¢£¢¢¢	777777777413731					48					EAI1-SOM	BGD	BGD	2001	0	?	?	?	Rahim MA	Dhaka
BGD022001029243	1	¢¢¢¢¢¢¢¢¢¢¢¢¢¢¢¢¢¢¢¢¢¢¢¢¢¢¢¢££££¢£¢¢¢¢¢£¢¢¢	777777777413731					48					EAI1-SOM	BGD	BGD	2001	0	?	?	?	Rahim MA	Dhaka
BGD022002029253	1	¢¢¢¢¢¢¢¢¢¢¢¢¢¢¢¢¢¢¢¢¢¢¢¢¢¢¢¢££££¢£¢¢¢¢¢£¢¢¢	777777777413731					48					EAI1-SOM	BGD	BGD	2002	0	?	?	?	Rahim MA	Dhaka
BGD022002029259	1	¢¢¢¢¢¢¢¢¢¢¢¢¢¢¢¢¢¢¢¢¢¢¢¢¢¢¢¢££££¢£¢¢¢¢¢£¢¢¢	777777777413731					48					EAI1-SOM	BGD	BGD	2002	0	?	?	?	Rahim MA	Dhaka
BGD022002029293	1	¢¢¢¢¢¢¢¢¢¢¢¢¢¢¢¢¢¢¢¢¢¢¢¢¢¢¢¢££££¢£¢¢¢¢¢£¢¢¢	777777777413731					48					EAI1-SOM	?	BGD	2002	0	?	?	?	Rahim MA	Dhaka
BGD022002029302	1	¢¢¢¢¢¢¢¢¢¢¢¢¢¢¢¢¢¢¢¢¢¢¢¢¢¢¢¢££££¢£¢¢¢¢¢£¢¢¢	777777777413731					48					EAI1-SOM	BGD	BGD	2002	0	?	?	?	Rahim MA	Dhaka
BGD022002029319	1	¢¢¢¢¢¢¢¢¢¢¢¢¢¢¢¢¢¢¢¢¢¢¢¢¢¢¢¢££££¢£¢¢¢¢¢£¢¢¢	777777777413731					48					EAI1-SOM	BGD	BGD	2002	0	?	?	?	Rahim MA	Dhaka
BGD022002029353	1	¢¢¢¢¢¢¢¢¢¢¢¢¢¢¢¢¢¢¢¢¢¢¢¢¢¢¢¢££££¢£¢¢¢¢¢£¢¢¢	777777777413731					48					EAI1-SOM	BGD	BGD	2002	0	?	?	?	Rahim MA	Dhaka
BGD022003029391	24	¢¢¢¢¢¢¢¢¢¢¢¢¢¢¢¢¢¢¢¢¢¢¢¢¢¢¢¢££££¢£¢¢¢¢¢£¢¢¢	777777777413731					48					EAI1-SOM	?	BGD	2003	0	?	?	?	Rahim MA	Dhaka
BGD022004029531	1	¢¢¢¢¢¢¢¢¢¢¢¢¢¢¢¢¢¢¢¢¢¢¢¢¢¢¢¢££££¢£¢¢¢¢¢£¢¢¢	777777777413731					48					EAI1-SOM	?	BGD	2004	0	?	?	?	Rahim MA	Dhaka
PAK010000030055	1	¢¢¢¢¢¢¢¢¢¢¢¢¢¢¢¢¢¢¢¢¢¢¢¢¢¢¢¢££££¢£¢¢¢¢¢£¢¢¢	777777777413731				94265	48				89	EAI1-SOM	?	PAK		0	?	?	?	Gascoyne-Binzi D	Islamabad
MYS022003031283	6	¢¢¢¢¢¢¢¢¢¢¢¢¢¢¢¢¢¢¢¢¢¢¢¢¢¢¢¢££££¢£¢¢¢¢¢£¢¢¢	777777777413731					48					EAI1-SOM	?	MYS	2003	0	?	?	?	Cheong S	Kuala Lumpur
FXX151998031480	1	¢¢¢¢¢¢¢¢¢¢¢¢¢¢¢¢¢¢¢¢¢¢¢¢¢¢¢¢££££¢£¢¢¢¢¢£¢¢¢	777777777413731					48					EAI1-SOM	?	FRA	1998	0	?	?	?	Martin J	Limoges
FXX152003031635	1	¢¢¢¢¢¢¢¢¢¢¢¢¢¢¢¢¢¢¢¢¢¢¢¢¢¢¢¢££££¢£¢¢¢¢¢£¢¢¢	777777777413731					48					EAI1-SOM	?	FRA	2003	0	?	?	?	Martin J	Limoges
SWE042001031694	1	¢¢¢¢¢¢¢¢¢¢¢¢¢¢¢¢¢¢¢¢¢¢¢¢¢¢¢¢££££¢£¢¢¢¢¢£¢¢¢	777777777413731	264226223513				48	1067				EAI1-SOM	SOM	SWE	2001	0	M	26	?	Ridell M	Goteborg
IDN032003031963	1	¢¢¢¢¢¢¢¢¢¢¢¢¢¢¢¢¢¢¢¢¢¢¢¢¢¢¢¢££££¢£¢¢¢¢¢£¢¢¢	777777777413731					48					EAI1-SOM	IDN	IDN	2003	0	?	?	?	Parwati I	Jakarta
IDN032003031964	1	¢¢¢¢¢¢¢¢¢¢¢¢¢¢¢¢¢¢¢¢¢¢¢¢¢¢¢¢££££¢£¢¢¢¢¢£¢¢¢	777777777413731					48					EAI1-SOM	IDN	IDN	2003	0	?	?	?	Parwati I	Jakarta
IDN032003031965	1	¢¢¢¢¢¢¢¢¢¢¢¢¢¢¢¢¢¢¢¢¢¢¢¢¢¢¢¢££££¢£¢¢¢¢¢£¢¢¢	777777777413731					48					EAI1-SOM	IDN	IDN	2003	0	?	?	?	Parwati I	Jakarta
JPN022001032240	1	¢¢¢¢¢¢¢¢¢¢¢¢¢¢¢¢¢¢¢¢¢¢¢¢¢¢¢¢££££¢£¢¢¢¢¢£¢¢¢	777777777413731					48					EAI1-SOM	?	JPN	2001	0	?	?	?	Ohata R	Okayama
FXX011999034008	1	¢¢¢¢¢¢¢¢¢¢¢¢¢¢¢¢¢¢¢¢¢¢¢¢¢¢¢¢££££¢£¢¢¢¢¢£¢¢¢	777777777413731					48					EAI1-SOM	?	FRA	1999	0	?	?	?	Gutierrez MC	Paris
FXX011999034053	1	¢¢¢¢¢¢¢¢¢¢¢¢¢¢¢¢¢¢¢¢¢¢¢¢¢¢¢¢££££¢£¢¢¢¢¢£¢¢¢	777777777413731					48					EAI1-SOM	?	FRA	1999	0	?	?	?	Gutierrez MC	Paris
VNM010000034266	1	¢¢¢¢¢¢¢¢¢¢¢¢¢¢¢¢¢¢¢¢¢¢¢¢¢¢¢¢££££¢£¢¢¢¢¢£¢¢¢	777777777413731					48					EAI1-SOM	?	VNM		0	?	?	?	Anh DD	Hanoi
VNM010000034350	1	¢¢¢¢¢¢¢¢¢¢¢¢¢¢¢¢¢¢¢¢¢¢¢¢¢¢¢¢££££¢£¢¢¢¢¢£¢¢¢	777777777413731					48					EAI1-SOM	?	VNM		0	?	?	?	Anh DD	Hanoi
VNM010000034373	1	¢¢¢¢¢¢¢¢¢¢¢¢¢¢¢¢¢¢¢¢¢¢¢¢¢¢¢¢££££¢£¢¢¢¢¢£¢¢¢	777777777413731					48					EAI1-SOM	?	VNM		0	?	?	?	Anh DD	Hanoi
BRA020000034947	1	¢¢¢¢¢¢¢¢¢¢¢¢¢¢¢¢¢¢¢¢¢¢¢¢¢¢¢¢££££¢£¢¢¢¢¢£¢¢¢	777777777413731					48					EAI1-SOM	BRA	BRA		0	?	?	?	Suffys P	Belem
BRA020000034959	1	¢¢¢¢¢¢¢¢¢¢¢¢¢¢¢¢¢¢¢¢¢¢¢¢¢¢¢¢££££¢£¢¢¢¢¢£¢¢¢	777777777413731					48					EAI1-SOM	BRA	BRA		0	?	?	?	Suffys P	Belem
BRA020000035011	1	¢¢¢¢¢¢¢¢¢¢¢¢¢¢¢¢¢¢¢¢¢¢¢¢¢¢¢¢££££¢£¢¢¢¢¢£¢¢¢	777777777413731					48					EAI1-SOM	BRA	BRA		0	?	?	?	Suffys P	Belem
BRA020000035073	1	¢¢¢¢¢¢¢¢¢¢¢¢¢¢¢¢¢¢¢¢¢¢¢¢¢¢¢¢££££¢£¢¢¢¢¢£¢¢¢	777777777413731					48					EAI1-SOM	BRA	BRA		0	?	?	?	Suffys P	Belem
IND022003036901	1	¢¢¢¢¢¢¢¢¢¢¢¢¢¢¢¢¢¢¢¢¢¢¢¢¢¢¢¢££££¢£¢¢¢¢¢£¢¢¢	777777777413731					48					EAI1-SOM	IND	IND	2003	0	?	?	?	Singh UB	New Delhi
IND022003036909	1	¢¢¢¢¢¢¢¢¢¢¢¢¢¢¢¢¢¢¢¢¢¢¢¢¢¢¢¢££££¢£¢¢¢¢¢£¢¢¢	777777777413731					48					EAI1-SOM	?	IND	2003	0	?	?	?	Singh UB	New Delhi
IND022003037064	1	¢¢¢¢¢¢¢¢¢¢¢¢¢¢¢¢¢¢¢¢¢¢¢¢¢¢¢¢££££¢£¢¢¢¢¢£¢¢¢	777777777413731					48					EAI1-SOM	IND	IND	2003	0	?	?	?	Singh UB	New Delhi
IND022003037221	1	¢¢¢¢¢¢¢¢¢¢¢¢¢¢¢¢¢¢¢¢¢¢¢¢¢¢¢¢££££¢£¢¢¢¢¢£¢¢¢	777777777413731					48					EAI1-SOM	IND	IND	2003	0	?	?	?	Singh UB	New Delhi
IND022003037262	1	¢¢¢¢¢¢¢¢¢¢¢¢¢¢¢¢¢¢¢¢¢¢¢¢¢¢¢¢££££¢£¢¢¢¢¢£¢¢¢	777777777413731					48					EAI1-SOM	IND	IND	2003	0	?	?	?	Singh UB	New Delhi
IND022003037424	1	¢¢¢¢¢¢¢¢¢¢¢¢¢¢¢¢¢¢¢¢¢¢¢¢¢¢¢¢££££¢£¢¢¢¢¢£¢¢¢	777777777413731					48					EAI1-SOM	IND	IND	2003	0	?	?	?	Singh UB	New Delhi
IND022003037457	1	¢¢¢¢¢¢¢¢¢¢¢¢¢¢¢¢¢¢¢¢¢¢¢¢¢¢¢¢££££¢£¢¢¢¢¢£¢¢¢	777777777413731					48					EAI1-SOM	IND	IND	2003	0	?	?	?	Singh UB	New Delhi
IND022003037471	1	¢¢¢¢¢¢¢¢¢¢¢¢¢¢¢¢¢¢¢¢¢¢¢¢¢¢¢¢££££¢£¢¢¢¢¢£¢¢¢	777777777413731					48					EAI1-SOM	IND	IND	2003	0	?	?	?	Singh UB	New Delhi
IND022003037519	1	¢¢¢¢¢¢¢¢¢¢¢¢¢¢¢¢¢¢¢¢¢¢¢¢¢¢¢¢££££¢£¢¢¢¢¢£¢¢¢	777777777413731					48					EAI1-SOM	IND	IND	2003	0	?	?	?	Singh UB	New Delhi
IND022003037525	1	¢¢¢¢¢¢¢¢¢¢¢¢¢¢¢¢¢¢¢¢¢¢¢¢¢¢¢¢££££¢£¢¢¢¢¢£¢¢¢	777777777413731					48					EAI1-SOM	IND	IND	2003	0	?	?	?	Singh UB	New Delhi
IND022003037535	1	¢¢¢¢¢¢¢¢¢¢¢¢¢¢¢¢¢¢¢¢¢¢¢¢¢¢¢¢££££¢£¢¢¢¢¢£¢¢¢	777777777413731					48					EAI1-SOM	IND	IND	2003	0	?	?	?	Singh UB	New Delhi
IND022003037555	1	¢¢¢¢¢¢¢¢¢¢¢¢¢¢¢¢¢¢¢¢¢¢¢¢¢¢¢¢££££¢£¢¢¢¢¢£¢¢¢	777777777413731					48					EAI1-SOM	IND	IND	2003	0	?	?	?	Singh UB	New Delhi
NLD020016837577	1	¢¢¢¢¢¢¢¢¢¢¢¢¢¢¢¢¢¢¢¢¢¢¢¢¢¢¢¢££££¢£¢¢¢¢¢£¢¢¢	777777777413731					48					EAI1-SOM	?	NLD		0	?	?	?	Kremer K	Amsterdam
NLD029400337586	1	¢¢¢¢¢¢¢¢¢¢¢¢¢¢¢¢¢¢¢¢¢¢¢¢¢¢¢¢££££¢£¢¢¢¢¢£¢¢¢	777777777413731					48					EAI1-SOM	?	NLD		0	?	?	?	Kremer K	Amsterdam
NLD029401137597	1	¢¢¢¢¢¢¢¢¢¢¢¢¢¢¢¢¢¢¢¢¢¢¢¢¢¢¢¢££££¢£¢¢¢¢¢£¢¢¢	777777777413731					48					EAI1-SOM	?	NLD		0	?	?	?	Kremer K	Amsterdam
NLD029600737633	1	¢¢¢¢¢¢¢¢¢¢¢¢¢¢¢¢¢¢¢¢¢¢¢¢¢¢¢¢££££¢£¢¢¢¢¢£¢¢¢	777777777413731					48					EAI1-SOM	?	NLD		0	?	?	?	Kremer K	Amsterdam
NLD029701337662	1	¢¢¢¢¢¢¢¢¢¢¢¢¢¢¢¢¢¢¢¢¢¢¢¢¢¢¢¢££££¢£¢¢¢¢¢£¢¢¢	777777777413731					48					EAI1-SOM	?	NLD		0	?	?	?	Kremer K	Amsterdam
NLD030016537710	1	¢¢¢¢¢¢¢¢¢¢¢¢¢¢¢¢¢¢¢¢¢¢¢¢¢¢¢¢££££¢£¢¢¢¢¢£¢¢¢	777777777413731					48					EAI1-SOM	?	NLD		0	?	?	?	Kremer K	Amsterdam
NLD039400537787	1	¢¢¢¢¢¢¢¢¢¢¢¢¢¢¢¢¢¢¢¢¢¢¢¢¢¢¢¢££££¢£¢¢¢¢¢£¢¢¢	777777777413731					48					EAI1-SOM	?	NLD		0	?	?	?	Kremer K	Amsterdam
NLD039500737856	1	¢¢¢¢¢¢¢¢¢¢¢¢¢¢¢¢¢¢¢¢¢¢¢¢¢¢¢¢££££¢£¢¢¢¢¢£¢¢¢	777777777413731					48					EAI1-SOM	?	NLD		0	?	?	?	Kremer K	Amsterdam
NLD039600837904	1	¢¢¢¢¢¢¢¢¢¢¢¢¢¢¢¢¢¢¢¢¢¢¢¢¢¢¢¢££££¢£¢¢¢¢¢£¢¢¢	777777777413731					48					EAI1-SOM	?	NLD		0	?	?	?	Kremer K	Amsterdam
NLD039700837929	1	¢¢¢¢¢¢¢¢¢¢¢¢¢¢¢¢¢¢¢¢¢¢¢¢¢¢¢¢££££¢£¢¢¢¢¢£¢¢¢	777777777413731					48					EAI1-SOM	?	NLD		0	?	?	?	Kremer K	Amsterdam
NLD039701137938	1	¢¢¢¢¢¢¢¢¢¢¢¢¢¢¢¢¢¢¢¢¢¢¢¢¢¢¢¢££££¢£¢¢¢¢¢£¢¢¢	777777777413731					48					EAI1-SOM	?	NLD		0	?	?	?	Kremer K	Amsterdam
NLD039702137948	1	¢¢¢¢¢¢¢¢¢¢¢¢¢¢¢¢¢¢¢¢¢¢¢¢¢¢¢¢££££¢£¢¢¢¢¢£¢¢¢	777777777413731					48					EAI1-SOM	?	NLD		0	?	?	?	Kremer K	Amsterdam
NLD040016837953	1	¢¢¢¢¢¢¢¢¢¢¢¢¢¢¢¢¢¢¢¢¢¢¢¢¢¢¢¢££££¢£¢¢¢¢¢£¢¢¢	777777777413731					48					EAI1-SOM	?	NLD		0	?	?	?	Kremer K	Amsterdam
NLD049601837970	1	¢¢¢¢¢¢¢¢¢¢¢¢¢¢¢¢¢¢¢¢¢¢¢¢¢¢¢¢££££¢£¢¢¢¢¢£¢¢¢	777777777413731					48					EAI1-SOM	?	NLD		0	?	?	?	Kremer K	Amsterdam
NLD05000IN37978	1	¢¢¢¢¢¢¢¢¢¢¢¢¢¢¢¢¢¢¢¢¢¢¢¢¢¢¢¢££££¢£¢¢¢¢¢£¢¢¢	777777777413731					48					EAI1-SOM	?	NLD		0	?	?	?	Kremer K	?
NLD050016937998	1	¢¢¢¢¢¢¢¢¢¢¢¢¢¢¢¢¢¢¢¢¢¢¢¢¢¢¢¢££££¢£¢¢¢¢¢£¢¢¢	777777777413731					48					EAI1-SOM	?	NLD		0	?	?	?	Kremer K	Amsterdam
NLD050018438017	1	¢¢¢¢¢¢¢¢¢¢¢¢¢¢¢¢¢¢¢¢¢¢¢¢¢¢¢¢££££¢£¢¢¢¢¢£¢¢¢	777777777413731					48					EAI1-SOM	?	NLD		0	?	?	?	Kremer K	Amsterdam
NLD059400338026	1	¢¢¢¢¢¢¢¢¢¢¢¢¢¢¢¢¢¢¢¢¢¢¢¢¢¢¢¢££££¢£¢¢¢¢¢£¢¢¢	777777777413731					48					EAI1-SOM	?	NLD		0	?	?	?	Kremer K	Amsterdam
NLD059500038055	1	¢¢¢¢¢¢¢¢¢¢¢¢¢¢¢¢¢¢¢¢¢¢¢¢¢¢¢¢££££¢£¢¢¢¢¢£¢¢¢	777777777413731					48					EAI1-SOM	?	NLD		0	?	?	?	Kremer K	Amsterdam
NLD059501938067	1	¢¢¢¢¢¢¢¢¢¢¢¢¢¢¢¢¢¢¢¢¢¢¢¢¢¢¢¢££££¢£¢¢¢¢¢£¢¢¢	777777777413731					48					EAI1-SOM	?	NLD		0	?	?	?	Kremer K	Amsterdam
NLD059600738081	1	¢¢¢¢¢¢¢¢¢¢¢¢¢¢¢¢¢¢¢¢¢¢¢¢¢¢¢¢££££¢£¢¢¢¢¢£¢¢¢	777777777413731					48					EAI1-SOM	?	NLD		0	?	?	?	Kremer K	Amsterdam
NLD059700738091	1	¢¢¢¢¢¢¢¢¢¢¢¢¢¢¢¢¢¢¢¢¢¢¢¢¢¢¢¢££££¢£¢¢¢¢¢£¢¢¢	777777777413731					48					EAI1-SOM	?	NLD		0	?	?	?	Kremer K	Amsterdam
NLD060016838127	1	¢¢¢¢¢¢¢¢¢¢¢¢¢¢¢¢¢¢¢¢¢¢¢¢¢¢¢¢££££¢£¢¢¢¢¢£¢¢¢	777777777413731					48					EAI1-SOM	?	NLD		0	?	?	?	Kremer K	Amsterdam
NLD069601338166	1	¢¢¢¢¢¢¢¢¢¢¢¢¢¢¢¢¢¢¢¢¢¢¢¢¢¢¢¢££££¢£¢¢¢¢¢£¢¢¢	777777777413731					48					EAI1-SOM	?	NLD		0	?	?	?	Kremer K	Amsterdam
NLD090016638186	1	¢¢¢¢¢¢¢¢¢¢¢¢¢¢¢¢¢¢¢¢¢¢¢¢¢¢¢¢££££¢£¢¢¢¢¢£¢¢¢	777777777413731					48					EAI1-SOM	?	NLD		0	?	?	?	Kremer K	Amsterdam
NLD099401438234	1	¢¢¢¢¢¢¢¢¢¢¢¢¢¢¢¢¢¢¢¢¢¢¢¢¢¢¢¢££££¢£¢¢¢¢¢£¢¢¢	777777777413731					48					EAI1-SOM	?	NLD		0	?	?	?	Kremer K	Amsterdam
NLD099402338244	1	¢¢¢¢¢¢¢¢¢¢¢¢¢¢¢¢¢¢¢¢¢¢¢¢¢¢¢¢££££¢£¢¢¢¢¢£¢¢¢	777777777413731					48					EAI1-SOM	?	NLD		0	?	?	?	Kremer K	Amsterdam
NLD099500538248	1	¢¢¢¢¢¢¢¢¢¢¢¢¢¢¢¢¢¢¢¢¢¢¢¢¢¢¢¢££££¢£¢¢¢¢¢£¢¢¢	777777777413731					48					EAI1-SOM	?	NLD		0	?	?	?	Kremer K	Amsterdam
NLD099600338261	1	¢¢¢¢¢¢¢¢¢¢¢¢¢¢¢¢¢¢¢¢¢¢¢¢¢¢¢¢££££¢£¢¢¢¢¢£¢¢¢	777777777413731					48					EAI1-SOM	?	NLD		0	?	?	?	Kremer K	Amsterdam
NLD099601838277	1	¢¢¢¢¢¢¢¢¢¢¢¢¢¢¢¢¢¢¢¢¢¢¢¢¢¢¢¢££££¢£¢¢¢¢¢£¢¢¢	777777777413731					48					EAI1-SOM	?	NLD		0	?	?	?	Kremer K	Amsterdam
NLD099700538280	1	¢¢¢¢¢¢¢¢¢¢¢¢¢¢¢¢¢¢¢¢¢¢¢¢¢¢¢¢££££¢£¢¢¢¢¢£¢¢¢	777777777413731					48					EAI1-SOM	?	NLD		0	?	?	?	Kremer K	Amsterdam
NLD100016738303	1	¢¢¢¢¢¢¢¢¢¢¢¢¢¢¢¢¢¢¢¢¢¢¢¢¢¢¢¢££££¢£¢¢¢¢¢£¢¢¢	777777777413731					48					EAI1-SOM	?	NLD		0	?	?	?	Kremer K	Amsterdam
NLD100017138304	1	¢¢¢¢¢¢¢¢¢¢¢¢¢¢¢¢¢¢¢¢¢¢¢¢¢¢¢¢££££¢£¢¢¢¢¢£¢¢¢	777777777413731					48					EAI1-SOM	?	NLD		0	?	?	?	Kremer K	Amsterdam
NLD100017438305	1	¢¢¢¢¢¢¢¢¢¢¢¢¢¢¢¢¢¢¢¢¢¢¢¢¢¢¢¢££££¢£¢¢¢¢¢£¢¢¢	777777777413731					48					EAI1-SOM	?	NLD		0	?	?	?	Kremer K	Amsterdam
NLD109500038344	1	¢¢¢¢¢¢¢¢¢¢¢¢¢¢¢¢¢¢¢¢¢¢¢¢¢¢¢¢££££¢£¢¢¢¢¢£¢¢¢	777777777413731					48					EAI1-SOM	?	NLD		0	?	?	?	Kremer K	Amsterdam
NLD109600038356	1	¢¢¢¢¢¢¢¢¢¢¢¢¢¢¢¢¢¢¢¢¢¢¢¢¢¢¢¢££££¢£¢¢¢¢¢£¢¢¢	777777777413731					48					EAI1-SOM	?	NLD		0	?	?	?	Kremer K	Amsterdam
NLD109601038371	1	¢¢¢¢¢¢¢¢¢¢¢¢¢¢¢¢¢¢¢¢¢¢¢¢¢¢¢¢££££¢£¢¢¢¢¢£¢¢¢	777777777413731					48					EAI1-SOM	?	NLD		0	?	?	?	Kremer K	Amsterdam
NLD109700138374	1	¢¢¢¢¢¢¢¢¢¢¢¢¢¢¢¢¢¢¢¢¢¢¢¢¢¢¢¢££££¢£¢¢¢¢¢£¢¢¢	777777777413731					48					EAI1-SOM	?	NLD		0	?	?	?	Kremer K	Amsterdam
NLD109700738376	1	¢¢¢¢¢¢¢¢¢¢¢¢¢¢¢¢¢¢¢¢¢¢¢¢¢¢¢¢££££¢£¢¢¢¢¢£¢¢¢	777777777413731					48					EAI1-SOM	?	NLD		0	?	?	?	Kremer K	Amsterdam
NLD109700838377	1	¢¢¢¢¢¢¢¢¢¢¢¢¢¢¢¢¢¢¢¢¢¢¢¢¢¢¢¢££££¢£¢¢¢¢¢£¢¢¢	777777777413731					48					EAI1-SOM	?	NLD		0	?	?	?	Kremer K	Amsterdam
NLD109701038380	1	¢¢¢¢¢¢¢¢¢¢¢¢¢¢¢¢¢¢¢¢¢¢¢¢¢¢¢¢££££¢£¢¢¢¢¢£¢¢¢	777777777413731					48					EAI1-SOM	?	NLD		0	?	?	?	Kremer K	Amsterdam
USA080969938476	1	¢¢¢¢¢¢¢¢¢¢¢¢¢¢¢¢¢¢¢¢¢¢¢¢¢¢¢¢££££¢£¢¢¢¢¢£¢¢¢	777777777413731	254323324512				48	Orphan				EAI1-SOM	?	USA		0	?	?	?	Cowan LS	Washington
USA080969938557	1	¢¢¢¢¢¢¢¢¢¢¢¢¢¢¢¢¢¢¢¢¢¢¢¢¢¢¢¢££££¢£¢¢¢¢¢£¢¢¢	777777777413731	154326223513				48	Orphan				EAI1-SOM	?	USA		0	?	?	?	Cowan LS	Washington
USA080969938568	1	¢¢¢¢¢¢¢¢¢¢¢¢¢¢¢¢¢¢¢¢¢¢¢¢¢¢¢¢££££¢£¢¢¢¢¢£¢¢¢	777777777413731	264225223533				48	59				EAI1-SOM	?	USA		0	?	?	?	Cowan LS	Washington
ITA062003040415	1	¢¢¢¢¢¢¢¢¢¢¢¢¢¢¢¢¢¢¢¢¢¢¢¢¢¢¢¢££££¢£¢¢¢¢¢£¢¢¢	777777777413731					48					EAI1-SOM	PAK	ITA	2003	0	?	?	?	Garzelli C	Prato
ITA062005041070	1	¢¢¢¢¢¢¢¢¢¢¢¢¢¢¢¢¢¢¢¢¢¢¢¢¢¢¢¢££££¢£¢¢¢¢¢£¢¢¢	777777777413731					48					EAI1-SOM	LKA	ITA	2005	0	M	47	negative	Garzelli C	Lucca
ZAF052001042819	1	¢¢¢¢¢¢¢¢¢¢¢¢¢¢¢¢¢¢¢¢¢¢¢¢¢¢¢¢££££¢£¢¢¢¢¢£¢¢¢	777777777413731					48					EAI1-SOM	ZAF	ZAF	2001	0	?	?	?	Streicher EM_Victor TC	Pretoria
ZAF052001042929	1	¢¢¢¢¢¢¢¢¢¢¢¢¢¢¢¢¢¢¢¢¢¢¢¢¢¢¢¢££££¢£¢¢¢¢¢£¢¢¢	777777777413731					48					EAI1-SOM	ZAF	ZAF	2001	0	?	?	?	Streicher EM_Victor TC	Pretoria
ZAF052003043127	1	¢¢¢¢¢¢¢¢¢¢¢¢¢¢¢¢¢¢¢¢¢¢¢¢¢¢¢¢££££¢£¢¢¢¢¢£¢¢¢	777777777413731					48					EAI1-SOM	ZAF	ZAF	2003	0	?	?	?	Streicher EM_Victor TC	Pretoria
ZAF052003043258	1	¢¢¢¢¢¢¢¢¢¢¢¢¢¢¢¢¢¢¢¢¢¢¢¢¢¢¢¢££££¢£¢¢¢¢¢£¢¢¢	777777777413731					48					EAI1-SOM	ZAF	ZAF	2003	0	?	?	?	Streicher EM_Victor TC	Pretoria
ZAF052003043316	1	¢¢¢¢¢¢¢¢¢¢¢¢¢¢¢¢¢¢¢¢¢¢¢¢¢¢¢¢££££¢£¢¢¢¢¢£¢¢¢	777777777413731					48					EAI1-SOM	ZAF	ZAF	2003	0	?	?	?	Streicher EM_Victor TC	Pretoria
ZAF052004043343	1	¢¢¢¢¢¢¢¢¢¢¢¢¢¢¢¢¢¢¢¢¢¢¢¢¢¢¢¢££££¢£¢¢¢¢¢£¢¢¢	777777777413731					48					EAI1-SOM	ZAF	ZAF	2004	0	?	?	?	Streicher EM_Victor TC	Pretoria
ZAF052004043348	1	¢¢¢¢¢¢¢¢¢¢¢¢¢¢¢¢¢¢¢¢¢¢¢¢¢¢¢¢££££¢£¢¢¢¢¢£¢¢¢	777777777413731					48					EAI1-SOM	ZAF	ZAF	2004	0	?	?	?	Streicher EM_Victor TC	Pretoria
ZAF052004043361	1	¢¢¢¢¢¢¢¢¢¢¢¢¢¢¢¢¢¢¢¢¢¢¢¢¢¢¢¢££££¢£¢¢¢¢¢£¢¢¢	777777777413731					48					EAI1-SOM	ZAF	ZAF	2004	0	?	?	?	Streicher EM_Victor TC	Pretoria
ZAF052004043372	1	¢¢¢¢¢¢¢¢¢¢¢¢¢¢¢¢¢¢¢¢¢¢¢¢¢¢¢¢££££¢£¢¢¢¢¢£¢¢¢	777777777413731					48					EAI1-SOM	ZAF	ZAF	2004	0	?	?	?	Streicher EM_Victor TC	Pretoria
ZAF052004043688	1	¢¢¢¢¢¢¢¢¢¢¢¢¢¢¢¢¢¢¢¢¢¢¢¢¢¢¢¢££££¢£¢¢¢¢¢£¢¢¢	777777777413731					48					EAI1-SOM	ZAF	ZAF	2004	0	?	?	?	Streicher EM_Victor TC	Pretoria
ZAF052004043885	1	¢¢¢¢¢¢¢¢¢¢¢¢¢¢¢¢¢¢¢¢¢¢¢¢¢¢¢¢££££¢£¢¢¢¢¢£¢¢¢	777777777413731					48					EAI1-SOM	ZAF	ZAF	2004	0	?	?	?	Streicher EM_Victor TC	Pretoria
ZAF052004043889	1	¢¢¢¢¢¢¢¢¢¢¢¢¢¢¢¢¢¢¢¢¢¢¢¢¢¢¢¢££££¢£¢¢¢¢¢£¢¢¢	777777777413731					48					EAI1-SOM	ZAF	ZAF	2004	0	?	?	?	Streicher EM_Victor TC	Pretoria
ZAF052004043891	1	¢¢¢¢¢¢¢¢¢¢¢¢¢¢¢¢¢¢¢¢¢¢¢¢¢¢¢¢££££¢£¢¢¢¢¢£¢¢¢	777777777413731					48					EAI1-SOM	ZAF	ZAF	2004	0	?	?	?	Streicher EM_Victor TC	Pretoria
ZAF052004043908	1	¢¢¢¢¢¢¢¢¢¢¢¢¢¢¢¢¢¢¢¢¢¢¢¢¢¢¢¢££££¢£¢¢¢¢¢£¢¢¢	777777777413731					48					EAI1-SOM	ZAF	ZAF	2004	0	?	?	?	Streicher EM_Victor TC	Pretoria
ZAF052004044185	1	¢¢¢¢¢¢¢¢¢¢¢¢¢¢¢¢¢¢¢¢¢¢¢¢¢¢¢¢££££¢£¢¢¢¢¢£¢¢¢	777777777413731					48					EAI1-SOM	ZAF	ZAF	2004	0	?	?	?	Streicher EM_Victor TC	Pretoria
ZAF052004044200	1	¢¢¢¢¢¢¢¢¢¢¢¢¢¢¢¢¢¢¢¢¢¢¢¢¢¢¢¢££££¢£¢¢¢¢¢£¢¢¢	777777777413731					48					EAI1-SOM	ZAF	ZAF	2004	0	?	?	?	Streicher EM_Victor TC	Pretoria
ZAF052005044860	1	¢¢¢¢¢¢¢¢¢¢¢¢¢¢¢¢¢¢¢¢¢¢¢¢¢¢¢¢££££¢£¢¢¢¢¢£¢¢¢	777777777413731					48					EAI1-SOM	ZAF	ZAF	2005	0	?	?	?	Streicher EM_Victor TC	Pretoria
ZAF062001045197	1	¢¢¢¢¢¢¢¢¢¢¢¢¢¢¢¢¢¢¢¢¢¢¢¢¢¢¢¢££££¢£¢¢¢¢¢£¢¢¢	777777777413731					48					EAI1-SOM	ZAF	ZAF	2001	0	?	?	?	Streicher EM_Victor TC	Pretoria
IND041998045334	1	¢¢¢¢¢¢¢¢¢¢¢¢¢¢¢¢¢¢¢¢¢¢¢¢¢¢¢¢££££¢£¢¢¢¢¢£¢¢¢	777777777413731					48					EAI1-SOM	?	IND	1998	0	?	?	?	Kulkarni S	New Delhi
IND041998045338	1	¢¢¢¢¢¢¢¢¢¢¢¢¢¢¢¢¢¢¢¢¢¢¢¢¢¢¢¢££££¢£¢¢¢¢¢£¢¢¢	777777777413731					48					EAI1-SOM	?	IND	1998	0	?	?	?	Kulkarni S	New Delhi
IND041998045349	1	¢¢¢¢¢¢¢¢¢¢¢¢¢¢¢¢¢¢¢¢¢¢¢¢¢¢¢¢££££¢£¢¢¢¢¢£¢¢¢	777777777413731					48					EAI1-SOM	?	IND	1998	0	?	?	?	Kulkarni S	New Delhi
IND041998045369	1	¢¢¢¢¢¢¢¢¢¢¢¢¢¢¢¢¢¢¢¢¢¢¢¢¢¢¢¢££££¢£¢¢¢¢¢£¢¢¢	777777777413731					48					EAI1-SOM	?	IND	1998	0	?	?	?	Kulkarni S	New Delhi
FXX041997045661	1	¢¢¢¢¢¢¢¢¢¢¢¢¢¢¢¢¢¢¢¢¢¢¢¢¢¢¢¢££££¢£¢¢¢¢¢£¢¢¢	777777777413731	254325223533				48	154				EAI1-SOM	?	FRA	1997	0	?	?	?	Goguet de la Salmoniere YO	Paris
FXX041997045669	1	¢¢¢¢¢¢¢¢¢¢¢¢¢¢¢¢¢¢¢¢¢¢¢¢¢¢¢¢££££¢£¢¢¢¢¢£¢¢¢	777777777413731					48					EAI1-SOM	?	FRA	1997	0	?	?	?	Goguet de la Salmoniere YO	Paris
NLD00005U049138	1	¢¢¢¢¢¢¢¢¢¢¢¢¢¢¢¢¢¢¢¢¢¢¢¢¢¢¢¢££££¢£¢¢¢¢¢£¢¢¢	777777777413731					48					EAI1-SOM	?	NLD		0	?	?	?	Klatser PR	?
NLD00030U249158	1	¢¢¢¢¢¢¢¢¢¢¢¢¢¢¢¢¢¢¢¢¢¢¢¢¢¢¢¢££££¢£¢¢¢¢¢£¢¢¢	777777777413731					48					EAI1-SOM	?	NLD		0	?	?	?	Klatser PR	?
USA212005049903	1	¢¢¢¢¢¢¢¢¢¢¢¢¢¢¢¢¢¢¢¢¢¢¢¢¢¢¢¢££££¢£¢¢¢¢¢£¢¢¢	777777777413731					48					EAI1-SOM	?	USA	2005	0	?	?	?	Alland D	Washington
USA212005049906	1	¢¢¢¢¢¢¢¢¢¢¢¢¢¢¢¢¢¢¢¢¢¢¢¢¢¢¢¢££££¢£¢¢¢¢¢£¢¢¢	777777777413731					48					EAI1-SOM	?	USA	2005	0	?	?	?	Alland D	Washington
IND072001050187	4	¢¢¢¢¢¢¢¢¢¢¢¢¢¢¢¢¢¢¢¢¢¢¢¢¢¢¢¢££££¢£¢¢¢¢¢£¢¢¢	777777777413731					48					EAI1-SOM	IND	IND	2001	0	?	?	?	Almeida D	New Delhi
BGD011997054417	1	¢¢¢¢¢¢¢¢¢¢¢¢¢¢¢¢¢¢¢¢¢¢¢¢¢¢¢¢££££¢£¢¢¢¢¢£¢¢¢	777777777413731					48					EAI1-SOM	BGD	BGD	1997	0	?	?	?	Rigouts L	Dhaka
BGD011998054441	1	¢¢¢¢¢¢¢¢¢¢¢¢¢¢¢¢¢¢¢¢¢¢¢¢¢¢¢¢££££¢£¢¢¢¢¢£¢¢¢	777777777413731					48					EAI1-SOM	BGD	BGD	1998	0	?	?	?	Rigouts L	Dhaka
BGD011998054489	1	¢¢¢¢¢¢¢¢¢¢¢¢¢¢¢¢¢¢¢¢¢¢¢¢¢¢¢¢££££¢£¢¢¢¢¢£¢¢¢	777777777413731					48					EAI1-SOM	BGD	BGD	1998	0	?	?	?	Rigouts L	Dhaka
BGD012000054564	1	¢¢¢¢¢¢¢¢¢¢¢¢¢¢¢¢¢¢¢¢¢¢¢¢¢¢¢¢££££¢£¢¢¢¢¢£¢¢¢	777777777413731					48					EAI1-SOM	BGD	BGD	2000	0	?	?	?	Rigouts L	Dhaka
BGD012000054589	1	¢¢¢¢¢¢¢¢¢¢¢¢¢¢¢¢¢¢¢¢¢¢¢¢¢¢¢¢££££¢£¢¢¢¢¢£¢¢¢	777777777413731					48					EAI1-SOM	BGD	BGD	2000	0	?	?	?	Rigouts L	Dhaka
BGD012000054594	1	¢¢¢¢¢¢¢¢¢¢¢¢¢¢¢¢¢¢¢¢¢¢¢¢¢¢¢¢££££¢£¢¢¢¢¢£¢¢¢	777777777413731					48					EAI1-SOM	BGD	BGD	2000	0	?	?	?	Rigouts L	Dhaka
BGD012001054622	1	¢¢¢¢¢¢¢¢¢¢¢¢¢¢¢¢¢¢¢¢¢¢¢¢¢¢¢¢££££¢£¢¢¢¢¢£¢¢¢	777777777413731					48					EAI1-SOM	BGD	BGD	2001	0	?	?	?	Rigouts L	Dhaka
BGD012001054634	1	¢¢¢¢¢¢¢¢¢¢¢¢¢¢¢¢¢¢¢¢¢¢¢¢¢¢¢¢££££¢£¢¢¢¢¢£¢¢¢	777777777413731					48					EAI1-SOM	BGD	BGD	2001	0	?	?	?	Rigouts L	Dhaka
BGD012001054636	1	¢¢¢¢¢¢¢¢¢¢¢¢¢¢¢¢¢¢¢¢¢¢¢¢¢¢¢¢££££¢£¢¢¢¢¢£¢¢¢	777777777413731					48					EAI1-SOM	BGD	BGD	2001	0	?	?	?	Rigouts L	Dhaka
BGD012001054645	1	¢¢¢¢¢¢¢¢¢¢¢¢¢¢¢¢¢¢¢¢¢¢¢¢¢¢¢¢££££¢£¢¢¢¢¢£¢¢¢	777777777413731					48					EAI1-SOM	BGD	BGD	2001	0	?	?	?	Rigouts L	Dhaka
BGD012002054687	1	¢¢¢¢¢¢¢¢¢¢¢¢¢¢¢¢¢¢¢¢¢¢¢¢¢¢¢¢££££¢£¢¢¢¢¢£¢¢¢	777777777413731					48					EAI1-SOM	BGD	BGD	2002	0	?	?	?	Rigouts L	Dhaka
BGD012002054690	1	¢¢¢¢¢¢¢¢¢¢¢¢¢¢¢¢¢¢¢¢¢¢¢¢¢¢¢¢££££¢£¢¢¢¢¢£¢¢¢	777777777413731					48					EAI1-SOM	BGD	BGD	2002	0	?	?	?	Rigouts L	Dhaka
BGD012002054695	1	¢¢¢¢¢¢¢¢¢¢¢¢¢¢¢¢¢¢¢¢¢¢¢¢¢¢¢¢££££¢£¢¢¢¢¢£¢¢¢	777777777413731					48					EAI1-SOM	BGD	BGD	2002	0	?	?	?	Rigouts L	Dhaka
BGD012002054701	1	¢¢¢¢¢¢¢¢¢¢¢¢¢¢¢¢¢¢¢¢¢¢¢¢¢¢¢¢££££¢£¢¢¢¢¢£¢¢¢	777777777413731					48					EAI1-SOM	BGD	BGD	2002	0	?	?	?	Rigouts L	Dhaka
BGD012002054705	1	¢¢¢¢¢¢¢¢¢¢¢¢¢¢¢¢¢¢¢¢¢¢¢¢¢¢¢¢££££¢£¢¢¢¢¢£¢¢¢	777777777413731					48					EAI1-SOM	BGD	BGD	2002	0	?	?	?	Rigouts L	Dhaka
BGD012002054709	1	¢¢¢¢¢¢¢¢¢¢¢¢¢¢¢¢¢¢¢¢¢¢¢¢¢¢¢¢££££¢£¢¢¢¢¢£¢¢¢	777777777413731					48					EAI1-SOM	BGD	BGD	2002	0	?	?	?	Rigouts L	Dhaka
NOR010000055562	1	¢¢¢¢¢¢¢¢¢¢¢¢¢¢¢¢¢¢¢¢¢¢¢¢¢¢¢¢££££¢£¢¢¢¢¢£¢¢¢	777777777413731					48					EAI1-SOM	?	NOR		0	?	?	?	Dahle UR	Oslo
NOR011999055567	1	¢¢¢¢¢¢¢¢¢¢¢¢¢¢¢¢¢¢¢¢¢¢¢¢¢¢¢¢££££¢£¢¢¢¢¢£¢¢¢	777777777413731					48					EAI1-SOM	SOM	NOR	1999	0	?	?	?	Dahle UR	Oslo
NOR011999055568	1	¢¢¢¢¢¢¢¢¢¢¢¢¢¢¢¢¢¢¢¢¢¢¢¢¢¢¢¢££££¢£¢¢¢¢¢£¢¢¢	777777777413731					48					EAI1-SOM	SOM	NOR	1999	0	?	?	?	Dahle UR	Oslo
NOR011999055569	1	¢¢¢¢¢¢¢¢¢¢¢¢¢¢¢¢¢¢¢¢¢¢¢¢¢¢¢¢££££¢£¢¢¢¢¢£¢¢¢	777777777413731					48					EAI1-SOM	SOM	NOR	1999	0	?	?	?	Dahle UR	Oslo
NOR011999055570	1	¢¢¢¢¢¢¢¢¢¢¢¢¢¢¢¢¢¢¢¢¢¢¢¢¢¢¢¢££££¢£¢¢¢¢¢£¢¢¢	777777777413731					48					EAI1-SOM	NOR	NOR	1999	0	?	?	?	Dahle UR	Oslo
NOR012000055585	1	¢¢¢¢¢¢¢¢¢¢¢¢¢¢¢¢¢¢¢¢¢¢¢¢¢¢¢¢££££¢£¢¢¢¢¢£¢¢¢	777777777413731					48					EAI1-SOM	SOM	NOR	2000	0	?	?	?	Dahle UR	Oslo
NOR012000055586	1	¢¢¢¢¢¢¢¢¢¢¢¢¢¢¢¢¢¢¢¢¢¢¢¢¢¢¢¢££££¢£¢¢¢¢¢£¢¢¢	777777777413731					48					EAI1-SOM	SOM	NOR	2000	0	?	?	?	Dahle UR	Oslo
NOR012001055616	1	¢¢¢¢¢¢¢¢¢¢¢¢¢¢¢¢¢¢¢¢¢¢¢¢¢¢¢¢££££¢£¢¢¢¢¢£¢¢¢	777777777413731					48					EAI1-SOM	SOM	NOR	2001	0	?	?	?	Dahle UR	Oslo
NOR012001055617	1	¢¢¢¢¢¢¢¢¢¢¢¢¢¢¢¢¢¢¢¢¢¢¢¢¢¢¢¢££££¢£¢¢¢¢¢£¢¢¢	777777777413731					48					EAI1-SOM	SOM	NOR	2001	0	?	?	?	Dahle UR	Oslo
GBR101999056250	1	¢¢¢¢¢¢¢¢¢¢¢¢¢¢¢¢¢¢¢¢¢¢¢¢¢¢¢¢££££¢£¢¢¢¢¢£¢¢¢	777777777413731					48					EAI1-SOM	SOM	GBR	1999	0	?	?	?	Shemko M	London
GBR101999056253	1	¢¢¢¢¢¢¢¢¢¢¢¢¢¢¢¢¢¢¢¢¢¢¢¢¢¢¢¢££££¢£¢¢¢¢¢£¢¢¢	777777777413731					48					EAI1-SOM	SOM	GBR	1999	0	?	?	?	Shemko M	London
LKA022007056270	1	¢¢¢¢¢¢¢¢¢¢¢¢¢¢¢¢¢¢¢¢¢¢¢¢¢¢¢¢££££¢£¢¢¢¢¢£¢¢¢	777777777413731					48					EAI1-SOM	LKA	LKA	2007	0	?	?	?	Perera AJ	Polonnaruwa
IDN011999056759	1	¢¢¢¢¢¢¢¢¢¢¢¢¢¢¢¢¢¢¢¢¢¢¢¢¢¢¢¢££££¢£¢¢¢¢¢£¢¢¢	777777777413731					48					EAI1-SOM	?	IDN	1999	0	?	?	?	Van Crevel R	Jakarta
AUT021998058382	1	¢¢¢¢¢¢¢¢¢¢¢¢¢¢¢¢¢¢¢¢¢¢¢¢¢¢¢¢££££¢£¢¢¢¢¢£¢¢¢	777777777413731					48					EAI1-SOM	?	AUT	1998	0	?	?	?	Prodinger WM	Wien
AUT022000058533	1	¢¢¢¢¢¢¢¢¢¢¢¢¢¢¢¢¢¢¢¢¢¢¢¢¢¢¢¢££££¢£¢¢¢¢¢£¢¢¢	777777777413731					48					EAI1-SOM	?	AUT	2000	0	?	?	?	Prodinger WM	Wien
THA052000058917	1	¢¢¢¢¢¢¢¢¢¢¢¢¢¢¢¢¢¢¢¢¢¢¢¢¢¢¢¢££££¢£¢¢¢¢¢£¢¢¢	777777777413731					48					EAI1-SOM	?	THA	2000	0	?	?	?	Prodinger WM	Bangkok
THA052000059074	1	¢¢¢¢¢¢¢¢¢¢¢¢¢¢¢¢¢¢¢¢¢¢¢¢¢¢¢¢££££¢£¢¢¢¢¢£¢¢¢	777777777413731					48					EAI1-SOM	?	THA	2000	0	?	?	?	Prodinger WM	Bangkok
THA052000059081	1	¢¢¢¢¢¢¢¢¢¢¢¢¢¢¢¢¢¢¢¢¢¢¢¢¢¢¢¢££££¢£¢¢¢¢¢£¢¢¢	777777777413731					48					EAI1-SOM	?	THA	2000	0	?	?	?	Prodinger WM	Bangkok
MOZ012007059101	1	¢¢¢¢¢¢¢¢¢¢¢¢¢¢¢¢¢¢¢¢¢¢¢¢¢¢¢¢££££¢£¢¢¢¢¢£¢¢¢	777777777413731					48					EAI1-SOM	MOZ	MOZ	2007	0	M	25	positive	Viegas SO	Maputo
MOZ012007059104	1	¢¢¢¢¢¢¢¢¢¢¢¢¢¢¢¢¢¢¢¢¢¢¢¢¢¢¢¢££££¢£¢¢¢¢¢£¢¢¢	777777777413731					48					EAI1-SOM	MOZ	MOZ	2007	0	M	43	positive	Viegas SO	Maputo
MOZ012007059147	1	¢¢¢¢¢¢¢¢¢¢¢¢¢¢¢¢¢¢¢¢¢¢¢¢¢¢¢¢££££¢£¢¢¢¢¢£¢¢¢	777777777413731					48					EAI1-SOM	MOZ	MOZ	2007	0	F	24	?	Viegas SO	Maputo
MOZ012007059160	1	¢¢¢¢¢¢¢¢¢¢¢¢¢¢¢¢¢¢¢¢¢¢¢¢¢¢¢¢££££¢£¢¢¢¢¢£¢¢¢	777777777413731					48					EAI1-SOM	MOZ	MOZ	2007	0	M	17	negative	Viegas SO	Maputo
MOZ012007059183	1	¢¢¢¢¢¢¢¢¢¢¢¢¢¢¢¢¢¢¢¢¢¢¢¢¢¢¢¢££££¢£¢¢¢¢¢£¢¢¢	777777777413731					48					EAI1-SOM	MOZ	MOZ	2007	0	M	20	negative	Viegas SO	Maputo
MOZ012007059203	1	¢¢¢¢¢¢¢¢¢¢¢¢¢¢¢¢¢¢¢¢¢¢¢¢¢¢¢¢££££¢£¢¢¢¢¢£¢¢¢	777777777413731					48					EAI1-SOM	MOZ	MOZ	2007	0	F	24	positive	Viegas SO	Matola
MOZ012007059221	1	¢¢¢¢¢¢¢¢¢¢¢¢¢¢¢¢¢¢¢¢¢¢¢¢¢¢¢¢££££¢£¢¢¢¢¢£¢¢¢	777777777413731					48					EAI1-SOM	MOZ	MOZ	2007	0	M	35	positive	Viegas SO	Matola
MOZ012007059247	1	¢¢¢¢¢¢¢¢¢¢¢¢¢¢¢¢¢¢¢¢¢¢¢¢¢¢¢¢££££¢£¢¢¢¢¢£¢¢¢	777777777413731					48					EAI1-SOM	MOZ	MOZ	2007	0	M	26	?	Viegas SO	Matola
MOZ012007059248	1	¢¢¢¢¢¢¢¢¢¢¢¢¢¢¢¢¢¢¢¢¢¢¢¢¢¢¢¢££££¢£¢¢¢¢¢£¢¢¢	777777777413731					48					EAI1-SOM	MOZ	MOZ	2007	0	M	30	?	Viegas SO	Matola
MOZ012008059282	1	¢¢¢¢¢¢¢¢¢¢¢¢¢¢¢¢¢¢¢¢¢¢¢¢¢¢¢¢££££¢£¢¢¢¢¢£¢¢¢	777777777413731					48					EAI1-SOM	MOZ	MOZ	2008	0	M	29	positive	Viegas SO	Xai-Xai
MOZ012008059284	1	¢¢¢¢¢¢¢¢¢¢¢¢¢¢¢¢¢¢¢¢¢¢¢¢¢¢¢¢££££¢£¢¢¢¢¢£¢¢¢	777777777413731					48					EAI1-SOM	MOZ	MOZ	2008	0	F	55	negative	Viegas SO	Xai-Xai
MOZ012008059287	1	¢¢¢¢¢¢¢¢¢¢¢¢¢¢¢¢¢¢¢¢¢¢¢¢¢¢¢¢££££¢£¢¢¢¢¢£¢¢¢	777777777413731					48					EAI1-SOM	MOZ	MOZ	2008	0	M	61	negative	Viegas SO	Xai-Xai
MOZ012008059309	1	¢¢¢¢¢¢¢¢¢¢¢¢¢¢¢¢¢¢¢¢¢¢¢¢¢¢¢¢££££¢£¢¢¢¢¢£¢¢¢	777777777413731					48					EAI1-SOM	MOZ	MOZ	2008	0	F	26	?	Viegas SO	Xai-Xai
MOZ012008059316	1	¢¢¢¢¢¢¢¢¢¢¢¢¢¢¢¢¢¢¢¢¢¢¢¢¢¢¢¢££££¢£¢¢¢¢¢£¢¢¢	777777777413731					48					EAI1-SOM	MOZ	MOZ	2008	0	M	41	?	Viegas SO	Xai-Xai
MOZ012008059318	1	¢¢¢¢¢¢¢¢¢¢¢¢¢¢¢¢¢¢¢¢¢¢¢¢¢¢¢¢££££¢£¢¢¢¢¢£¢¢¢	777777777413731					48					EAI1-SOM	MOZ	MOZ	2008	0	F	56	?	Viegas SO	Xai-Xai
MOZ012008059351	1	¢¢¢¢¢¢¢¢¢¢¢¢¢¢¢¢¢¢¢¢¢¢¢¢¢¢¢¢££££¢£¢¢¢¢¢£¢¢¢	777777777413731					48					EAI1-SOM	MOZ	MOZ	2008	0	F	42	?	Viegas SO	Inhambane
MOZ012008059355	1	¢¢¢¢¢¢¢¢¢¢¢¢¢¢¢¢¢¢¢¢¢¢¢¢¢¢¢¢££££¢£¢¢¢¢¢£¢¢¢	777777777413731					48					EAI1-SOM	MOZ	MOZ	2008	0	M	50	negative	Viegas SO	Inhambane
MOZ012008059361	1	¢¢¢¢¢¢¢¢¢¢¢¢¢¢¢¢¢¢¢¢¢¢¢¢¢¢¢¢££££¢£¢¢¢¢¢£¢¢¢	777777777413731					48					EAI1-SOM	MOZ	MOZ	2008	0	M	37	positive	Viegas SO	Inhambane
MOZ012008059369	1	¢¢¢¢¢¢¢¢¢¢¢¢¢¢¢¢¢¢¢¢¢¢¢¢¢¢¢¢££££¢£¢¢¢¢¢£¢¢¢	777777777413731					48					EAI1-SOM	MOZ	MOZ	2008	0	M	53	negative	Viegas SO	Inhambane
MOZ012008059375	1	¢¢¢¢¢¢¢¢¢¢¢¢¢¢¢¢¢¢¢¢¢¢¢¢¢¢¢¢££££¢£¢¢¢¢¢£¢¢¢	777777777413731					48					EAI1-SOM	MOZ	MOZ	2008	0	F	19	positive	Viegas SO	Inhambane
MOZ012008059395	1	¢¢¢¢¢¢¢¢¢¢¢¢¢¢¢¢¢¢¢¢¢¢¢¢¢¢¢¢££££¢£¢¢¢¢¢£¢¢¢	777777777413731					48					EAI1-SOM	MOZ	MOZ	2008	0	M	82	?	Viegas SO	Nampula
MOZ012008059399	1	¢¢¢¢¢¢¢¢¢¢¢¢¢¢¢¢¢¢¢¢¢¢¢¢¢¢¢¢££££¢£¢¢¢¢¢£¢¢¢	777777777413731					48					EAI1-SOM	MOZ	MOZ	2008	0	M	25	?	Viegas SO	Nampula
MOZ012008059401	1	¢¢¢¢¢¢¢¢¢¢¢¢¢¢¢¢¢¢¢¢¢¢¢¢¢¢¢¢££££¢£¢¢¢¢¢£¢¢¢	777777777413731					48					EAI1-SOM	MOZ	MOZ	2008	0	M	32	?	Viegas SO	Nampula
MOZ012008059411	1	¢¢¢¢¢¢¢¢¢¢¢¢¢¢¢¢¢¢¢¢¢¢¢¢¢¢¢¢££££¢£¢¢¢¢¢£¢¢¢	777777777413731					48					EAI1-SOM	MOZ	MOZ	2008	0	F	30	?	Viegas SO	Nampula
MOZ012008059427	1	¢¢¢¢¢¢¢¢¢¢¢¢¢¢¢¢¢¢¢¢¢¢¢¢¢¢¢¢££££¢£¢¢¢¢¢£¢¢¢	777777777413731					48					EAI1-SOM	MOZ	MOZ	2008	0	M	50	?	Viegas SO	Nampula
MOZ012008059436	1	¢¢¢¢¢¢¢¢¢¢¢¢¢¢¢¢¢¢¢¢¢¢¢¢¢¢¢¢££££¢£¢¢¢¢¢£¢¢¢	777777777413731					48					EAI1-SOM	MOZ	MOZ	2008	0	F	?	?	Viegas SO	Nampula
MOZ012008059472	1	¢¢¢¢¢¢¢¢¢¢¢¢¢¢¢¢¢¢¢¢¢¢¢¢¢¢¢¢££££¢£¢¢¢¢¢£¢¢¢	777777777413731					48					EAI1-SOM	MOZ	MOZ	2008	0	M	24	positive	Viegas SO	Pemba
MOZ012008059496	1	¢¢¢¢¢¢¢¢¢¢¢¢¢¢¢¢¢¢¢¢¢¢¢¢¢¢¢¢££££¢£¢¢¢¢¢£¢¢¢	777777777413731					48					EAI1-SOM	MOZ	MOZ	2008	0	M	53	?	Viegas SO	Pemba
MOZ012008059502	1	¢¢¢¢¢¢¢¢¢¢¢¢¢¢¢¢¢¢¢¢¢¢¢¢¢¢¢¢££££¢£¢¢¢¢¢£¢¢¢	777777777413731					48					EAI1-SOM	MOZ	MOZ	2008	0	F	35	?	Viegas SO	Pemba
MOZ012008059539	1	¢¢¢¢¢¢¢¢¢¢¢¢¢¢¢¢¢¢¢¢¢¢¢¢¢¢¢¢££££¢£¢¢¢¢¢£¢¢¢	777777777413731					48					EAI1-SOM	MOZ	MOZ	2008	0	F	18	?	Viegas SO	Lichinga
ZAF012004259562	1	¢¢¢¢¢¢¢¢¢¢¢¢¢¢¢¢¢¢¢¢¢¢¢¢¢¢¢¢££££¢£¢¢¢¢¢£¢¢¢	777777777413731	254226223413		2542262234139423212B3327		48	1209		20		EAI1-SOM	?	ZAF	2004	2	M	?	?	Mlambo CK	Johannesburg
ZAF012004259563	1	¢¢¢¢¢¢¢¢¢¢¢¢¢¢¢¢¢¢¢¢¢¢¢¢¢¢¢¢££££¢£¢¢¢¢¢£¢¢¢	777777777413731	254226223413		2542262234139423212B3327		48	1209		20		EAI1-SOM	?	ZAF	2004	2	F	?	?	Mlambo CK	Johannesburg
ZAF012004259645	1	¢¢¢¢¢¢¢¢¢¢¢¢¢¢¢¢¢¢¢¢¢¢¢¢¢¢¢¢££££¢£¢¢¢¢¢£¢¢¢	777777777413731	255226243413				48	1367				EAI1-SOM	ZAF	ZAF	2004	2	M	?	?	Mlambo CK	?
ZAF012004259656	1	¢¢¢¢¢¢¢¢¢¢¢¢¢¢¢¢¢¢¢¢¢¢¢¢¢¢¢¢££££¢£¢¢¢¢¢£¢¢¢	777777777413731	255226243413				48	1367				EAI1-SOM	ZAF	ZAF	2004	2	M	?	?	Mlambo CK	?
ZAF012004259684	1	¢¢¢¢¢¢¢¢¢¢¢¢¢¢¢¢¢¢¢¢¢¢¢¢¢¢¢¢££££¢£¢¢¢¢¢£¢¢¢	777777777413731	254326223414				48	1210				EAI1-SOM	ZAF	ZAF	2004	2	M	?	?	Mlambo CK	?
ZAF012005259714	1	¢¢¢¢¢¢¢¢¢¢¢¢¢¢¢¢¢¢¢¢¢¢¢¢¢¢¢¢££££¢£¢¢¢¢¢£¢¢¢	777777777413731	254126223413		2541262234139423212B3327		48	1208		19		EAI1-SOM	?	ZAF	2005	2	F	?	?	Mlambo CK	Johannesburg
ZAF012005259715	1	¢¢¢¢¢¢¢¢¢¢¢¢¢¢¢¢¢¢¢¢¢¢¢¢¢¢¢¢££££¢£¢¢¢¢¢£¢¢¢	777777777413731	254226223413		2542262234139423212B3327		48	1209		20		EAI1-SOM	?	ZAF	2005	2	M	?	?	Mlambo CK	Johannesburg
ZAF012005259716	1	¢¢¢¢¢¢¢¢¢¢¢¢¢¢¢¢¢¢¢¢¢¢¢¢¢¢¢¢££££¢£¢¢¢¢¢£¢¢¢	777777777413731	254226223413		2542262234139423212B3327		48	1209		20		EAI1-SOM	?	ZAF	2005	2	M	?	?	Mlambo CK	Johannesburg
ZAF012005259717	1	¢¢¢¢¢¢¢¢¢¢¢¢¢¢¢¢¢¢¢¢¢¢¢¢¢¢¢¢££££¢£¢¢¢¢¢£¢¢¢	777777777413731	254126223413		2541262234139423212B3327		48	1208		19		EAI1-SOM	?	ZAF	2005	2	M	?	?	Mlambo CK	Johannesburg
ZAF012005259718	1	¢¢¢¢¢¢¢¢¢¢¢¢¢¢¢¢¢¢¢¢¢¢¢¢¢¢¢¢££££¢£¢¢¢¢¢£¢¢¢	777777777413731	254126223413		2541262234139423212B3327		48	1208		19		EAI1-SOM	?	ZAF	2005	2	M	?	?	Mlambo CK	Johannesburg
ZAF012005259719	1	¢¢¢¢¢¢¢¢¢¢¢¢¢¢¢¢¢¢¢¢¢¢¢¢¢¢¢¢££££¢£¢¢¢¢¢£¢¢¢	777777777413731	254326223513		2543262235139423312B3326		48	64		Orphan		EAI1-SOM	?	ZAF	2005	2	F	?	?	Mlambo CK	Johannesburg
ZAF012005259720	1	¢¢¢¢¢¢¢¢¢¢¢¢¢¢¢¢¢¢¢¢¢¢¢¢¢¢¢¢££££¢£¢¢¢¢¢£¢¢¢	777777777413731	254126223413		2541262234139423212B3327		48	1208		19		EAI1-SOM	?	ZAF	2005	2	F	?	?	Mlambo CK	Johannesburg
ZAF012005259721	1	¢¢¢¢¢¢¢¢¢¢¢¢¢¢¢¢¢¢¢¢¢¢¢¢¢¢¢¢££££¢£¢¢¢¢¢£¢¢¢	777777777413731	254126223413		2541262234139423212B3327		48	1208		19		EAI1-SOM	?	ZAF	2005	2	M	?	?	Mlambo CK	Johannesburg
ZAF012005259926	1	¢¢¢¢¢¢¢¢¢¢¢¢¢¢¢¢¢¢¢¢¢¢¢¢¢¢¢¢££££¢£¢¢¢¢¢£¢¢¢	777777777413731	254126133413				48	1362				EAI1-SOM	ZAF	ZAF	2005	2	F	?	?	Mlambo CK	?
ZAF012005259930	1	¢¢¢¢¢¢¢¢¢¢¢¢¢¢¢¢¢¢¢¢¢¢¢¢¢¢¢¢££££¢£¢¢¢¢¢£¢¢¢	777777777413731	254126233413				48	Orphan				EAI1-SOM	ZAF	ZAF	2005	2	F	?	?	Mlambo CK	?
ZAF012006259969	1	¢¢¢¢¢¢¢¢¢¢¢¢¢¢¢¢¢¢¢¢¢¢¢¢¢¢¢¢££££¢£¢¢¢¢¢£¢¢¢	777777777413731	254226223413		2542262234139423212B3327		48	1209		20		EAI1-SOM	?	ZAF	2006	2	M	?	?	Mlambo CK	Johannesburg
ZAF012006259970	1	¢¢¢¢¢¢¢¢¢¢¢¢¢¢¢¢¢¢¢¢¢¢¢¢¢¢¢¢££££¢£¢¢¢¢¢£¢¢¢	777777777413731	254126223413		2541262234139423212B3327		48	1208		19		EAI1-SOM	?	ZAF	2006	2	F	?	?	Mlambo CK	Johannesburg
ZAF012006259971	1	¢¢¢¢¢¢¢¢¢¢¢¢¢¢¢¢¢¢¢¢¢¢¢¢¢¢¢¢££££¢£¢¢¢¢¢£¢¢¢	777777777413731	254126223413		2541262234139423212B3327		48	1208		19		EAI1-SOM	?	ZAF	2006	2	M	?	?	Mlambo CK	Johannesburg
ZAF012006260066	1	¢¢¢¢¢¢¢¢¢¢¢¢¢¢¢¢¢¢¢¢¢¢¢¢¢¢¢¢££££¢£¢¢¢¢¢£¢¢¢	777777777413731	254126133413				48	1362				EAI1-SOM	ZAF	ZAF	2006	2	F	?	?	Mlambo CK	?
ZAF012006260102	1	¢¢¢¢¢¢¢¢¢¢¢¢¢¢¢¢¢¢¢¢¢¢¢¢¢¢¢¢££££¢£¢¢¢¢¢£¢¢¢	777777777413731	254226243513				48	Orphan				EAI1-SOM	ZAF	ZAF	2006	2	M	?	?	Mlambo CK	?
ZAF012006260141	1	¢¢¢¢¢¢¢¢¢¢¢¢¢¢¢¢¢¢¢¢¢¢¢¢¢¢¢¢££££¢£¢¢¢¢¢£¢¢¢	777777777413731	255326123513				48	Orphan				EAI1-SOM	ZAF	ZAF	2006	2	M	?	?	Mlambo CK	?
ZAF012006260143	1	¢¢¢¢¢¢¢¢¢¢¢¢¢¢¢¢¢¢¢¢¢¢¢¢¢¢¢¢££££¢£¢¢¢¢¢£¢¢¢	777777777413731	254226123413				48	1380				EAI1-SOM	ZAF	ZAF	2006	2	F	?	?	Mlambo CK	?
ZAF012006260149	1	¢¢¢¢¢¢¢¢¢¢¢¢¢¢¢¢¢¢¢¢¢¢¢¢¢¢¢¢££££¢£¢¢¢¢¢£¢¢¢	777777777413731	254226123413				48	1380				EAI1-SOM	ZAF	ZAF	2006	2	F	?	?	Mlambo CK	?
ZAF012006260157	1	¢¢¢¢¢¢¢¢¢¢¢¢¢¢¢¢¢¢¢¢¢¢¢¢¢¢¢¢££££¢£¢¢¢¢¢£¢¢¢	777777777413731	254326133413				48	Orphan				EAI1-SOM	ZAF	ZAF	2006	2	M	?	?	Mlambo CK	?
ZAF012007260182	1	¢¢¢¢¢¢¢¢¢¢¢¢¢¢¢¢¢¢¢¢¢¢¢¢¢¢¢¢££££¢£¢¢¢¢¢£¢¢¢	777777777413731	254126223413		2541262234139423212B3327		48	1208		19		EAI1-SOM	?	ZAF	2007	2	F	?	?	Mlambo CK	Johannesburg
ZAF012007260183	1	¢¢¢¢¢¢¢¢¢¢¢¢¢¢¢¢¢¢¢¢¢¢¢¢¢¢¢¢££££¢£¢¢¢¢¢£¢¢¢	777777777413731	254_26223513		254_262235139423212B3327		48	Orphan		Orphan		EAI1-SOM	?	ZAF	2007	2	M	?	?	Mlambo CK	Johannesburg
ZAF012007260184	1	¢¢¢¢¢¢¢¢¢¢¢¢¢¢¢¢¢¢¢¢¢¢¢¢¢¢¢¢££££¢£¢¢¢¢¢£¢¢¢	777777777413731	254326223513		2543262235139423312B3327		48	64		Orphan		EAI1-SOM	?	ZAF	2007	2	F	?	?	Mlambo CK	Johannesburg
ZAF012007260185	1	¢¢¢¢¢¢¢¢¢¢¢¢¢¢¢¢¢¢¢¢¢¢¢¢¢¢¢¢££££¢£¢¢¢¢¢£¢¢¢	777777777413731	254226223413		2542262234139423212B3327		48	1209		20		EAI1-SOM	?	ZAF	2007	2	M	?	?	Mlambo CK	Johannesburg
ZAF012007260259	1	¢¢¢¢¢¢¢¢¢¢¢¢¢¢¢¢¢¢¢¢¢¢¢¢¢¢¢¢££££¢£¢¢¢¢¢£¢¢¢	777777777413731	254126123523				48	Orphan				EAI1-SOM	ZAF	ZAF	2007	2	M	?	?	Mlambo CK	?
ZAF012007260263	1	¢¢¢¢¢¢¢¢¢¢¢¢¢¢¢¢¢¢¢¢¢¢¢¢¢¢¢¢££££¢£¢¢¢¢¢£¢¢¢	777777777413731	254326233513				48	Orphan				EAI1-SOM	ZAF	ZAF	2007	2	M	?	?	Mlambo CK	?
ZAF012007260299	1	¢¢¢¢¢¢¢¢¢¢¢¢¢¢¢¢¢¢¢¢¢¢¢¢¢¢¢¢££££¢£¢¢¢¢¢£¢¢¢	777777777413731	254326233512				48	Orphan				EAI1-SOM	ZAF	ZAF	2007	2	M	?	?	Mlambo CK	?
ZAF012007260318	1	¢¢¢¢¢¢¢¢¢¢¢¢¢¢¢¢¢¢¢¢¢¢¢¢¢¢¢¢££££¢£¢¢¢¢¢£¢¢¢	777777777413731	254226233413				48	Orphan				EAI1-SOM	ZAF	ZAF	2007	2	F	?	?	Mlambo CK	?
LKA012006362246	1	¢¢¢¢¢¢¢¢¢¢¢¢¢¢¢¢¢¢¢¢¢¢¢¢¢¢¢¢££££¢£¢¢¢¢¢£¢¢¢	777777777413731					48					EAI1-SOM	LKA	LKA	2006	3	M	50	?	Rajapaksa US	Polonnaruwa
KEN012000062317	2	¢¢¢¢¢¢¢¢¢¢¢¢¢¢¢¢¢¢¢¢¢¢¢¢¢¢¢¢££££¢£¢¢¢¢¢£¢¢¢	777777777413731					48					EAI1-SOM	SOM	KEN	2000	0	?	?	?	Githui WA	Nairobi
DNK011999062402	23	¢¢¢¢¢¢¢¢¢¢¢¢¢¢¢¢¢¢¢¢¢¢¢¢¢¢¢¢££££¢£¢¢¢¢¢£¢¢¢	777777777413731					48					EAI1-SOM	?	DNK	1999	0	?	?	?	Bauer J	Copenhagen
BEL042004063141	1	¢¢¢¢¢¢¢¢¢¢¢¢¢¢¢¢¢¢¢¢¢¢¢¢¢¢¢¢££££¢£¢¢¢¢¢£¢¢¢	777777777413731	254326223413				48	1488				EAI1-SOM	IDN	BEL	2004	0	?	?	?	Allix C	Brussels
BEL042004063310	1	¢¢¢¢¢¢¢¢¢¢¢¢¢¢¢¢¢¢¢¢¢¢¢¢¢¢¢¢££££¢£¢¢¢¢¢£¢¢¢	777777777413731	254325223433				48	403				EAI1-SOM	KHM	BEL	2004	0	?	?	?	Allix C	Brussels
USA022000065000	7	¢¢¢¢¢¢¢¢¢¢¢¢¢¢¢¢¢¢¢¢¢¢¢¢¢¢¢¢££££¢£¢¢¢¢¢£¢¢¢	777777777413731					48					EAI1-SOM	?	USA	2000	0	?	?	?	Soini H	Houston
SWE031995066662	1	¢¢¢¢¢¢¢¢¢¢¢¢¢¢¢¢¢¢¢¢¢¢¢¢¢¢¢¢££££¢£¢¢¢¢¢£¢¢¢	777777777413731					48					EAI1-SOM	?	SWE	1995	0	?	?	?	Koivula T	Stockholm
SWE031996066671	1	¢¢¢¢¢¢¢¢¢¢¢¢¢¢¢¢¢¢¢¢¢¢¢¢¢¢¢¢££££¢£¢¢¢¢¢£¢¢¢	777777777413731					48					EAI1-SOM	?	SWE	1996	0	?	?	?	Koivula T	Stockholm
SWE031997066711	1	¢¢¢¢¢¢¢¢¢¢¢¢¢¢¢¢¢¢¢¢¢¢¢¢¢¢¢¢££££¢£¢¢¢¢¢£¢¢¢	777777777413731					48					EAI1-SOM	?	SWE	1997	0	?	?	?	Koivula T	Stockholm
SWE032001066794	1	¢¢¢¢¢¢¢¢¢¢¢¢¢¢¢¢¢¢¢¢¢¢¢¢¢¢¢¢££££¢£¢¢¢¢¢£¢¢¢	777777777413731					48					EAI1-SOM	?	SWE	2001	0	?	?	?	Koivula T	Stockholm
SWE032001066795	1	¢¢¢¢¢¢¢¢¢¢¢¢¢¢¢¢¢¢¢¢¢¢¢¢¢¢¢¢££££¢£¢¢¢¢¢£¢¢¢	777777777413731					48					EAI1-SOM	?	SWE	2001	0	?	?	?	Koivula T	Stockholm
SWE032001066800	1	¢¢¢¢¢¢¢¢¢¢¢¢¢¢¢¢¢¢¢¢¢¢¢¢¢¢¢¢££££¢£¢¢¢¢¢£¢¢¢	777777777413731					48					EAI1-SOM	?	SWE	2001	0	?	?	?	Koivula T	Stockholm
SWE032002066808	1	¢¢¢¢¢¢¢¢¢¢¢¢¢¢¢¢¢¢¢¢¢¢¢¢¢¢¢¢££££¢£¢¢¢¢¢£¢¢¢	777777777413731					48					EAI1-SOM	?	SWE	2002	0	?	?	?	Koivula T	Stockholm
SWE032002066811	1	¢¢¢¢¢¢¢¢¢¢¢¢¢¢¢¢¢¢¢¢¢¢¢¢¢¢¢¢££££¢£¢¢¢¢¢£¢¢¢	777777777413731					48					EAI1-SOM	?	SWE	2002	0	?	?	?	Koivula T	Stockholm
ETH062010267508	1	¢¢¢¢¢¢¢¢¢¢¢¢¢¢¢¢¢¢¢¢¢¢¢¢¢¢¢¢££££¢£¢¢¢¢¢£¢¢¢	777777777413731					48					EAI1-SOM	ETH	ETH	2010	2	M	33	?	Diriba B_Ameni G	Addis Ababa
FXX162003167916	1	¢¢¢¢¢¢¢¢¢¢¢¢¢¢¢¢¢¢¢¢¢¢¢¢¢¢¢¢££££¢£¢¢¢¢¢£¢¢¢	777777777413731					48					EAI1-SOM	ETH	FRA	2003	1	F	42	?	Carret G	Lyon
FXX162005168226	1	¢¢¢¢¢¢¢¢¢¢¢¢¢¢¢¢¢¢¢¢¢¢¢¢¢¢¢¢££££¢£¢¢¢¢¢£¢¢¢	777777777413731	274225223433	742243---------			48	864	Orphan			EAI1-SOM	KHM	FRA	2005	1	M	22	?	Carret G	Lyon
FXX162008169094	1	¢¢¢¢¢¢¢¢¢¢¢¢¢¢¢¢¢¢¢¢¢¢¢¢¢¢¢¢££££¢£¢¢¢¢¢£¢¢¢	777777777413731	-742---2-5-3	742253642612524			48	Orphan	393			EAI1-SOM	KHM	FRA	2008	1	M	72	?	Carret G	Lyon
FXX162008169163	1	¢¢¢¢¢¢¢¢¢¢¢¢¢¢¢¢¢¢¢¢¢¢¢¢¢¢¢¢££££¢£¢¢¢¢¢£¢¢¢	777777777413731	-742---2-5-3	742253642612524			48	Orphan	393			EAI1-SOM	?	FRA	2008	1	M	82	?	Carret G	Lyon
FXX162008169182	1	¢¢¢¢¢¢¢¢¢¢¢¢¢¢¢¢¢¢¢¢¢¢¢¢¢¢¢¢££££¢£¢¢¢¢¢£¢¢¢	777777777413731	-752---2-5-3	752253642612524			48	Orphan	Orphan			EAI1-SOM	?	FRA	2008	1	M	21	?	Carret G	Lyon
FXX162009169455	1	¢¢¢¢¢¢¢¢¢¢¢¢¢¢¢¢¢¢¢¢¢¢¢¢¢¢¢¢££££¢£¢¢¢¢¢£¢¢¢	777777777413731	-742---2-5-4	742254642612524			48	Orphan	Orphan			EAI1-SOM	LAO	FRA	2009	1	F	50	?	Carret G	Lyon
IND022009270047	1	¢¢¢¢¢¢¢¢¢¢¢¢¢¢¢¢¢¢¢¢¢¢¢¢¢¢¢¢££££¢£¢¢¢¢¢£¢¢¢	777777777413731					48					EAI1-SOM	IND	IND	2009	2	M	28	negative	Singh UB	New Delhi
IND022009270255	1	¢¢¢¢¢¢¢¢¢¢¢¢¢¢¢¢¢¢¢¢¢¢¢¢¢¢¢¢££££¢£¢¢¢¢¢£¢¢¢	777777777413731					48					EAI1-SOM	IND	IND	2009	2	M	21	negative	Singh UB	New Delhi
IND022009270359	1	¢¢¢¢¢¢¢¢¢¢¢¢¢¢¢¢¢¢¢¢¢¢¢¢¢¢¢¢££££¢£¢¢¢¢¢£¢¢¢	777777777413731					48					EAI1-SOM	IND	IND	2009	2	M	32	negative	Singh UB	New Delhi
IND022009270440	1	¢¢¢¢¢¢¢¢¢¢¢¢¢¢¢¢¢¢¢¢¢¢¢¢¢¢¢¢££££¢£¢¢¢¢¢£¢¢¢	777777777413731					48					EAI1-SOM	IND	IND	2009	2	F	35	negative	Singh UB	New Delhi
IND111998370567	1	¢¢¢¢¢¢¢¢¢¢¢¢¢¢¢¢¢¢¢¢¢¢¢¢¢¢¢¢££££¢£¢¢¢¢¢£¢¢¢	777777777413731	254327223413			542--	48	Orphan			Orphan	EAI1-SOM	?	IND	1998	3	M	42	?	Joseph BV	Trivandrum
IND111999070572	1	¢¢¢¢¢¢¢¢¢¢¢¢¢¢¢¢¢¢¢¢¢¢¢¢¢¢¢¢££££¢£¢¢¢¢¢£¢¢¢	777777777413731	254326223513			842--	48	64			Orphan	EAI1-SOM	?	IND	1999	0	M	68	?	Joseph BV	Trivandrum
IND111999370601	1	¢¢¢¢¢¢¢¢¢¢¢¢¢¢¢¢¢¢¢¢¢¢¢¢¢¢¢¢££££¢£¢¢¢¢¢£¢¢¢	777777777413731	254326223513			742--	48	64			Orphan	EAI1-SOM	?	IND	1999	3	M	30	?	Joseph BV	Trivandrum
IND111999370610	1	¢¢¢¢¢¢¢¢¢¢¢¢¢¢¢¢¢¢¢¢¢¢¢¢¢¢¢¢££££¢£¢¢¢¢¢£¢¢¢	777777777413731	254326024513			742--	48	1475			Orphan	EAI1-SOM	?	IND	1999	3	M	57	?	Joseph BV	Trivandrum
IND111999370612	1	¢¢¢¢¢¢¢¢¢¢¢¢¢¢¢¢¢¢¢¢¢¢¢¢¢¢¢¢££££¢£¢¢¢¢¢£¢¢¢	777777777413731	223125153322			223--	48	156			Orphan	EAI1-SOM	?	IND	1999	3	F	22	?	Joseph BV	Trivandrum
IND112003370634	1	¢¢¢¢¢¢¢¢¢¢¢¢¢¢¢¢¢¢¢¢¢¢¢¢¢¢¢¢££££¢£¢¢¢¢¢£¢¢¢	777777777413731	254326223513			865--	48	64			Orphan	EAI1-SOM	?	IND	2003	3	M	48	?	Joseph BV	Trivandrum
IND112005170698	1	¢¢¢¢¢¢¢¢¢¢¢¢¢¢¢¢¢¢¢¢¢¢¢¢¢¢¢¢££££¢£¢¢¢¢¢£¢¢¢	777777777413731	254326223513			811--	48	64			Orphan	EAI1-SOM	?	IND	2005	1	F	20	?	Joseph BV	Trivandrum
IND111999172066	1	¢¢¢¢¢¢¢¢¢¢¢¢¢¢¢¢¢¢¢¢¢¢¢¢¢¢¢¢££££¢£¢¢¢¢¢£¢¢¢	777777777413731	254326024513			742--	48	1475			Orphan	EAI1-SOM	?	IND	1999	1	?	?	?	Joseph BV	Trivandrum
MMR012002173221	1	¢¢¢¢¢¢¢¢¢¢¢¢¢¢¢¢¢¢¢¢¢¢¢¢¢¢¢¢££££¢£¢¢¢¢¢£¢¢¢	777777777413731					48					EAI1-SOM	MMR	MMR	2002	1	M	23	?	Stavrum R, Grewal HM	Yangon
MMR012002373347	1	¢¢¢¢¢¢¢¢¢¢¢¢¢¢¢¢¢¢¢¢¢¢¢¢¢¢¢¢££££¢£¢¢¢¢¢£¢¢¢	777777777413731					48					EAI1-SOM	MMR	MMR	2002	3	M	55	?	Stavrum R, Grewal HM	Yangon
MMR012002373383	1	¢¢¢¢¢¢¢¢¢¢¢¢¢¢¢¢¢¢¢¢¢¢¢¢¢¢¢¢££££¢£¢¢¢¢¢£¢¢¢	777777777413731					48					EAI1-SOM	MMR	MMR	2002	3	F	35	?	Stavrum R, Grewal HM	Yangon
OMN012007073589	1	¢¢¢¢¢¢¢¢¢¢¢¢¢¢¢¢¢¢¢¢¢¢¢¢¢¢¢¢££££¢£¢¢¢¢¢£¢¢¢	777777777413731					48					EAI1-SOM	?	OMN	2007	0	M	25	?	Singh, J. P. N./Al Busaidy, S.	Muscat
OMN012007073592	1	¢¢¢¢¢¢¢¢¢¢¢¢¢¢¢¢¢¢¢¢¢¢¢¢¢¢¢¢££££¢£¢¢¢¢¢£¢¢¢	777777777413731					48					EAI1-SOM	?	OMN	2007	0	M	28	?	Singh, J. P. N./Al Busaidy, S.	Muscat
OMN012008273925	1	¢¢¢¢¢¢¢¢¢¢¢¢¢¢¢¢¢¢¢¢¢¢¢¢¢¢¢¢££££¢£¢¢¢¢¢£¢¢¢	777777777413731					48					EAI1-SOM	?	OMN	2008	2	M	38	?	Singh, J. P. N./Al Busaidy, S.	Muscat
OMN012009173960	1	¢¢¢¢¢¢¢¢¢¢¢¢¢¢¢¢¢¢¢¢¢¢¢¢¢¢¢¢££££¢£¢¢¢¢¢£¢¢¢	777777777413731					48					EAI1-SOM	?	OMN	2009	1	M	32	?	Singh, J. P. N./Al Busaidy, S.	Dakhiliyah
OMN012009173987	1	¢¢¢¢¢¢¢¢¢¢¢¢¢¢¢¢¢¢¢¢¢¢¢¢¢¢¢¢££££¢£¢¢¢¢¢£¢¢¢	777777777413731					48					EAI1-SOM	?	OMN	2009	1	M	27	?	Singh, J. P. N./Al Busaidy, S.	Muscat
OMN012009174009	1	¢¢¢¢¢¢¢¢¢¢¢¢¢¢¢¢¢¢¢¢¢¢¢¢¢¢¢¢££££¢£¢¢¢¢¢£¢¢¢	777777777413731					48					EAI1-SOM	?	OMN	2009	1	M	34	?	Singh, J. P. N./Al Busaidy, S.	Muscat
OMN012009174071	1	¢¢¢¢¢¢¢¢¢¢¢¢¢¢¢¢¢¢¢¢¢¢¢¢¢¢¢¢££££¢£¢¢¢¢¢£¢¢¢	777777777413731					48					EAI1-SOM	OMN	OMN	2009	1	M	35	?	Singh, J. P. N./Al Busaidy, S.	Dhofar
OMN012009174072	1	¢¢¢¢¢¢¢¢¢¢¢¢¢¢¢¢¢¢¢¢¢¢¢¢¢¢¢¢££££¢£¢¢¢¢¢£¢¢¢	777777777413731					48					EAI1-SOM	OMN	OMN	2009	1	M	28	?	Singh, J. P. N./Al Busaidy, S.	Dhofar
OMN012009374139	1	¢¢¢¢¢¢¢¢¢¢¢¢¢¢¢¢¢¢¢¢¢¢¢¢¢¢¢¢££££¢£¢¢¢¢¢£¢¢¢	777777777413731					48					EAI1-SOM	OMN	OMN	2009	3	M	72	?	Singh, J. P. N./Al Busaidy, S.	Muscat
IND122010274741	1	¢¢¢¢¢¢¢¢¢¢¢¢¢¢¢¢¢¢¢¢¢¢¢¢¢¢¢¢££££¢£¢¢¢¢¢£¢¢¢	777777777413731					48					EAI1-SOM	IND	IND	2010	2	F	15	?	Myneedu VP, Arora J	New Delhi
ITA082009375795	1	¢¢¢¢¢¢¢¢¢¢¢¢¢¢¢¢¢¢¢¢¢¢¢¢¢¢¢¢££££¢£¢¢¢¢¢£¢¢¢	777777777413731					48					EAI1-SOM	IND	ITA	2009	3	F	27	?	Manganelli R	Padova
MMR012002175833	1	¢¢¢¢¢¢¢¢¢¢¢¢¢¢¢¢¢¢¢¢¢¢¢¢¢¢¢¢££££¢£¢¢¢¢¢£¢¢¢	777777777413731					48					EAI1-SOM	MMR	MMR	2002	1	M	36	?	Stavrum R, Grewal HM	Yangon
BRB01200613006	1	¢¢¢¢¢¢¢¢¢¢£¢¢¢¢¢¢¢¢¢¢¢¢¢¢¢¢£££££££¢¢¢¢¢£¢¢¢	777577777003731					72					EAI1-SOM	GUY	BRB	2006	1	F	20	?	Baboolal S	Bridgetown
BRB01200713017	1	¢¢¢¢¢¢¢¢¢¢£¢¢¢¢¢¢¢¢¢¢¢¢¢¢¢¢£££££££¢¢¢¢¢£¢¢¢	777577777003731					72					EAI1-SOM	?	BRB	2007	1	F	21	?	Baboolal S	?
GUY01200713056	1	¢¢¢¢¢¢¢¢¢¢£¢¢¢¢¢¢¢¢¢¢¢¢¢¢¢¢£££££££¢¢¢¢¢£¢¢¢	777577777003731					72					EAI1-SOM	?	GUY	2007	1	?	?	?	Baboolal S	Georgetown
GUY01200713073	1	¢¢¢¢¢¢¢¢¢¢£¢¢¢¢¢¢¢¢¢¢¢¢¢¢¢¢£££££££¢¢¢¢¢£¢¢¢	777577777003731					72					EAI1-SOM	?	GUY	2007	1	?	?	?	Baboolal S	Georgetown
GUY01200813087	1	¢¢¢¢¢¢¢¢¢¢£¢¢¢¢¢¢¢¢¢¢¢¢¢¢¢¢£££££££¢¢¢¢¢£¢¢¢	777577777003731					72					EAI1-SOM	?	GUY	2008	1	M	43	?	Baboolal S	?
GUY01200813099	1	¢¢¢¢¢¢¢¢¢¢£¢¢¢¢¢¢¢¢¢¢¢¢¢¢¢¢£££££££¢¢¢¢¢£¢¢¢	777577777003731					72					EAI1-SOM	?	GUY	2008	1	F	33	?	Baboolal S	?
USA012001018764	9	¢¢¢¢¢¢¢¢¢¢£¢¢¢¢¢¢¢¢¢¢¢¢¢¢¢¢£££££££¢¢¢¢¢£¢¢¢	777577777003731					72					EAI1-SOM	?	USA	2001	0	?	?	?	Driscoll J	New York City
GLP0X1994027001	1	¢¢¢¢¢¢¢¢¢¢£¢¢¢¢¢¢¢¢¢¢¢¢¢¢¢¢£££££££¢¢¢¢¢£¢¢¢	777577777003731					72					EAI1-SOM	?	GLP	1994	0	?	?	?	Rastogi N	Basse-Terre
GUF032005127274	1	¢¢¢¢¢¢¢¢¢¢£¢¢¢¢¢¢¢¢¢¢¢¢¢¢¢¢£££££££¢¢¢¢¢£¢¢¢	777577777003731	254326223513				72	64				EAI1-SOM	?	GUF	2005	1	?	?	?	Rastogi N	Cayenne
GUF032005127280	1	¢¢¢¢¢¢¢¢¢¢£¢¢¢¢¢¢¢¢¢¢¢¢¢¢¢¢£££££££¢¢¢¢¢£¢¢¢	777577777003731	254326223513				72	64				EAI1-SOM	?	GUF	2005	1	?	?	?	Rastogi N	Cayenne
GUF032008127405	1	¢¢¢¢¢¢¢¢¢¢£¢¢¢¢¢¢¢¢¢¢¢¢¢¢¢¢£££££££¢¢¢¢¢£¢¢¢	777577777003731	214226153321				72	1455				EAI1-SOM	?	GUF	2008	1	?	?	positive	Rastogi N	?
GUF0X1995027497	1	¢¢¢¢¢¢¢¢¢¢£¢¢¢¢¢¢¢¢¢¢¢¢¢¢¢¢£££££££¢¢¢¢¢£¢¢¢	777577777003731				74265	72				224	EAI1-SOM	?	GUF	1995	0	?	?	?	Rastogi N	Cayenne
GUF0X1999027660	1	¢¢¢¢¢¢¢¢¢¢£¢¢¢¢¢¢¢¢¢¢¢¢¢¢¢¢£££££££¢¢¢¢¢£¢¢¢	777577777003731	254326223513			74265	72	64			224	EAI1-SOM	HTI	GUF	1999	0	?	?	?	Rastogi N	Cayenne
GUF0X1999027681	1	¢¢¢¢¢¢¢¢¢¢£¢¢¢¢¢¢¢¢¢¢¢¢¢¢¢¢£££££££¢¢¢¢¢£¢¢¢	777577777003731					72					EAI1-SOM	FRA	GUF	1999	0	?	?	?	Rastogi N	Cayenne
GUF0X1999127684	1	¢¢¢¢¢¢¢¢¢¢£¢¢¢¢¢¢¢¢¢¢¢¢¢¢¢¢£££££££¢¢¢¢¢£¢¢¢	777577777003731					72					EAI1-SOM	GUF	GUF	1999	1	?	?	?	Rastogi N	Cayenne
GUF0X2001027733	1	¢¢¢¢¢¢¢¢¢¢£¢¢¢¢¢¢¢¢¢¢¢¢¢¢¢¢£££££££¢¢¢¢¢£¢¢¢	777577777003731				74265	72				224	EAI1-SOM	?	GUF	2001	0	?	?	?	Rastogi N	Cayenne
GUF0X2001027757	1	¢¢¢¢¢¢¢¢¢¢£¢¢¢¢¢¢¢¢¢¢¢¢¢¢¢¢£££££££¢¢¢¢¢£¢¢¢	777577777003731				74265	72				224	EAI1-SOM	GUY	GUF	2001	0	?	?	?	Rastogi N	Cayenne
GUF0X2001027764	1	¢¢¢¢¢¢¢¢¢¢£¢¢¢¢¢¢¢¢¢¢¢¢¢¢¢¢£££££££¢¢¢¢¢£¢¢¢	777577777003731				74265	72				224	EAI1-SOM	?	GUF	2001	0	?	?	?	Rastogi N	Cayenne
IND022003036979	1	¢¢¢¢¢¢¢¢¢¢£¢¢¢¢¢¢¢¢¢¢¢¢¢¢¢¢£££££££¢¢¢¢¢£¢¢¢	777577777003731					72					EAI1-SOM	IND	IND	2003	0	?	?	?	Singh UB	New Delhi
USA212005049967	1	¢¢¢¢¢¢¢¢¢¢£¢¢¢¢¢¢¢¢¢¢¢¢¢¢¢¢£££££££¢¢¢¢¢£¢¢¢	777577777003731					72					EAI1-SOM	?	USA	2005	0	?	?	?	Alland D	Washington
USA212005049981	1	¢¢¢¢¢¢¢¢¢¢£¢¢¢¢¢¢¢¢¢¢¢¢¢¢¢¢£££££££¢¢¢¢¢£¢¢¢	777577777003731					72					EAI1-SOM	?	USA	2005	0	?	?	?	Alland D	Washington
USA212005050004	1	¢¢¢¢¢¢¢¢¢¢£¢¢¢¢¢¢¢¢¢¢¢¢¢¢¢¢£££££££¢¢¢¢¢£¢¢¢	777577777003731					72					EAI1-SOM	?	USA	2005	0	?	?	?	Alland D	Washington
GUF032010169851	1	¢¢¢¢¢¢¢¢¢¢£¢¢¢¢¢¢¢¢¢¢¢¢¢¢¢¢£££££££¢¢¢¢¢£¢¢¢	777577777003731	254326223513				72	64				EAI1-SOM	?	GUF	2010	1	M	38	?	Rastogi N	?
NPL022011071558	1	¢¢¢¢¢¢¢¢¢¢£¢¢¢¢¢¢¢¢¢¢¢¢¢¢¢¢£££££££¢¢¢¢¢£¢¢¢	777577777003731					72					EAI1-SOM	NPL	NPL	2011	0	M	60	?	Malla B, Gagneux S	Kathmandu
OMN012006173496	1	¢¢¢¢¢¢¢¢¢¢£¢¢¢¢¢¢¢¢¢¢¢¢¢¢¢¢£££££££¢¢¢¢¢£¢¢¢	777577777003731					72					EAI1-SOM	OMN	OMN	2006	1	M	24	?	Singh, J. P. N./Al Busaidy, S.	Dhahira
OMN012009173976	1	¢¢¢¢¢¢¢¢¢¢£¢¢¢¢¢¢¢¢¢¢¢¢¢¢¢¢£££££££¢¢¢¢¢£¢¢¢	777577777003731					72					EAI1-SOM	OMN	OMN	2009	1	F	25	?	Singh, J. P. N./Al Busaidy, S.	Dhahira
ITA082007175331	1	¢¢¢¢¢¢¢¢¢¢£¢¢¢¢¢¢¢¢¢¢¢¢¢¢¢¢£££££££¢¢¢¢¢£¢¢¢	777577777003731					72					EAI1-SOM	BGD	ITA	2007	1	M	35	?	Manganelli R	Conegliano
MMR012002177025	1	¢¢¢¢¢¢¢¢¢¢£¢¢¢¢¢¢¢¢¢¢¢¢¢¢¢¢£££££££¢¢¢¢¢£¢¢¢	777577777003731		632243725412824			72		Orphan			EAI1-SOM	MMR	MMR	2002	1	M	35	?	Stavrum R, Grewal HM	Yangon
MMR012002177028	1	¢¢¢¢¢¢¢¢¢¢£¢¢¢¢¢¢¢¢¢¢¢¢¢¢¢¢£££££££¢¢¢¢¢£¢¢¢	777577777003731		632243725412B24			72		220			EAI1-SOM	MMR	MMR	2002	1	M	27	?	Stavrum R, Grewal HM	Yangon
MMR012002177029	1	¢¢¢¢¢¢¢¢¢¢£¢¢¢¢¢¢¢¢¢¢¢¢¢¢¢¢£££££££¢¢¢¢¢£¢¢¢	777577777003731		632243725412B24			72		220			EAI1-SOM	MMR	MMR	2002	1	F	23	?	Stavrum R, Grewal HM	Yangon
MMR012002377040	1	¢¢¢¢¢¢¢¢¢¢£¢¢¢¢¢¢¢¢¢¢¢¢¢¢¢¢£££££££¢¢¢¢¢£¢¢¢	777577777003731		632233425412824			72		Orphan			EAI1-SOM	MMR	MMR	2002	3	F	54	?	Stavrum R, Grewal HM	Yangon
TUN030000012873	1	¢££¢¢¢¢££££££££££¢£¢¢¢¢¢¢¢¢¢££££¢£¢¢¢¢¢¢¢¢¢	474001377413771					76					EAI8-MDG	GUF	TUN		0	?	?	?	Karboul A	Tunis
GUF0X1997027594	1	¢££¢¢¢¢££££££££££¢£¢¢¢¢¢¢¢¢¢££££¢£¢¢¢¢¢¢¢¢¢	474001377413771	254326223533			52465	76	57			204	EAI8-MDG	MDG	GUF	1997	0	?	?	?	Rastogi N	Cayenne
GUF0X1997027598	1	¢££¢¢¢¢££££££££££¢£¢¢¢¢¢¢¢¢¢££££¢£¢¢¢¢¢¢¢¢¢	474001377413771					76					EAI8-MDG	FRA	GUF	1997	0	?	?	?	Rastogi N	Cayenne
SGP01199401959	1	¢¢£¢¢¢¢££££££££££££££££££¢¢¢££££¢£¢¢¢¢¢¢¢¢¢	674000003413771	254326223432				89	56				EAI2-nonthaburi	?	SGP	1994	0	?	?	?	Sun YJ	Singapore
SUR01200613224	1	¢¢£¢¢¢¢££££££££££££££££££¢¢¢££££¢£¢¢¢¢¢¢¢¢¢	674000003413771					89					EAI2-nonthaburi	?	SUR	2006	1	M	63	?	Baboolal S	Paramaribo
SUR01200613232	1	¢¢£¢¢¢¢££££££££££££££££££¢¢¢££££¢£¢¢¢¢¢¢¢¢¢	674000003413771					89					EAI2-nonthaburi	?	SUR	2006	1	M	46	?	Baboolal S	Paramaribo
SUR01200713264	1	¢¢£¢¢¢¢££££££££££££££££££¢¢¢££££¢£¢¢¢¢¢¢¢¢¢	674000003413771					89					EAI2-nonthaburi	?	SUR	2007	1	?	?	?	Baboolal S	Paramaribo
SAU03000005069	1	¢¢£¢¢¢¢££££££££££££££££££¢¢¢££££¢£¢¢¢¢¢¢¢¢¢	674000003413771					89					EAI2-nonthaburi	?	SAU		0	?	?	?	Sahal A	Riyadh
SAU03200406004	1	¢¢£¢¢¢¢££££££££££££££££££¢¢¢££££¢£¢¢¢¢¢¢¢¢¢	674000003413771					89					EAI2-nonthaburi	?	SAU	2004	0	?	?	?	Sahal A	Medina
SAU03200406070	1	¢¢£¢¢¢¢££££££££££££££££££¢¢¢££££¢£¢¢¢¢¢¢¢¢¢	674000003413771					89					EAI2-nonthaburi	?	SAU	2004	0	?	?	?	Sahal A	Medina
SAU03200506698	1	¢¢£¢¢¢¢££££££££££££££££££¢¢¢££££¢£¢¢¢¢¢¢¢¢¢	674000003413771					89					EAI2-nonthaburi	?	SAU	2005	0	?	?	?	Sahal A	Ad Dammam
SWE062001110137	1	¢¢£¢¢¢¢££££££££££££££££££¢¢¢££££¢£¢¢¢¢¢¢¢¢¢	674000003413771	254336223432				89	Orphan				EAI2-nonthaburi	THA	SWE	2001	1	F	29	?	Svensson E	Goteborg
SWE062005110349	1	¢¢£¢¢¢¢££££££££££££££££££¢¢¢££££¢£¢¢¢¢¢¢¢¢¢	674000003413771	264326223422				89	Orphan				EAI2-nonthaburi	THA	SWE	2005	1	F	27	?	Svensson E	Goteborg
TWN012002010622	1	¢¢£¢¢¢¢££££££££££££££££££¢¢¢££££¢£¢¢¢¢¢¢¢¢¢	674000003413771					89					EAI2-nonthaburi	?	TWN	2002	0	?	?	?	Jou R	Taipei
NLD019501912013	1	¢¢£¢¢¢¢££££££££££££££££££¢¢¢££££¢£¢¢¢¢¢¢¢¢¢	674000003413771					89					EAI2-nonthaburi	?	NLD		0	?	?	?	Van der Zanden AG	Amsterdam
NLD019701212115	1	¢¢£¢¢¢¢££££££££££££££££££¢¢¢££££¢£¢¢¢¢¢¢¢¢¢	674000003413771					89					EAI2-nonthaburi	?	NLD		0	?	?	?	Van der Zanden AG	Amsterdam
TUN030000012817	1	¢¢£¢¢¢¢££££££££££££££££££¢¢¢££££¢£¢¢¢¢¢¢¢¢¢	674000003413771					89					EAI2-nonthaburi	GUF	TUN		0	?	?	?	Karboul A	Tunis
TUN030000012951	1	¢¢£¢¢¢¢££££££££££££££££££¢¢¢££££¢£¢¢¢¢¢¢¢¢¢	674000003413771					89					EAI2-nonthaburi	GUF	TUN		0	?	?	?	Karboul A	Tunis
AUS010000013493	1	¢¢£¢¢¢¢££££££££££££££££££¢¢¢££££¢£¢¢¢¢¢¢¢¢¢	674000003413771					89					EAI2-nonthaburi	VNM	AUS		0	?	?	?	Cousins D	Canberra
USA171996114840	1	¢¢£¢¢¢¢££££££££££££££££££¢¢¢££££¢£¢¢¢¢¢¢¢¢¢	674000003413771	254326223442				89	Orphan				EAI2-nonthaburi	LAO	USA	1996	1	?	?	?	Kwara A	Woonsocket
USA172002115036	1	¢¢£¢¢¢¢££££££££££££££££££¢¢¢££££¢£¢¢¢¢¢¢¢¢¢	674000003413771	264326223433				89	Orphan				EAI2-nonthaburi	KHM	USA	2002	1	?	?	?	Kwara A	Providence
USA172002115037	1	¢¢£¢¢¢¢££££££££££££££££££¢¢¢££££¢£¢¢¢¢¢¢¢¢¢	674000003413771	254326223432				89	56				EAI2-nonthaburi	LAO	USA	2002	1	?	?	?	Kwara A	Woonsocket
USA172004115109	1	¢¢£¢¢¢¢££££££££££££££££££¢¢¢££££¢£¢¢¢¢¢¢¢¢¢	674000003413771	225325153221				89	741				EAI2-nonthaburi	LAO	USA	2004	1	?	?	?	Kwara A	Woonsocket
THA022000018080	3	¢¢£¢¢¢¢££££££££££££££££££¢¢¢££££¢£¢¢¢¢¢¢¢¢¢	674000003413771					89					EAI2-nonthaburi	?	THA	2000	0	?	?	?	Driscoll J	Bangkok
USA012000018632	7	¢¢£¢¢¢¢££££££££££££££££££¢¢¢££££¢£¢¢¢¢¢¢¢¢¢	674000003413771					89					EAI2-nonthaburi	?	USA	2000	0	?	?	?	Driscoll J	New York City
USA012005019832	1	¢¢£¢¢¢¢££££££££££££££££££¢¢¢££££¢£¢¢¢¢¢¢¢¢¢	674000003413771	254326223432				89	56				EAI2-nonthaburi	USA	USA	2005	0	?	?	?	Driscoll J	New York City
USA012006020081	1	¢¢£¢¢¢¢££££££££££££££££££¢¢¢££££¢£¢¢¢¢¢¢¢¢¢	674000003413771					89					EAI2-nonthaburi	USA	USA	2006	0	?	?	?	Driscoll J	New York City
USA230000025338	1	¢¢£¢¢¢¢££££££££££££££££££¢¢¢££££¢£¢¢¢¢¢¢¢¢¢	674000003413771					89					EAI2-nonthaburi	PHL	USA		0	?	?	?	Gagneux S	San Francisco
GLP0X1994027002	1	¢¢£¢¢¢¢££££££££££££££££££¢¢¢££££¢£¢¢¢¢¢¢¢¢¢	674000003413771	254326223432			46464	89	56			36	EAI2-nonthaburi	?	GLP	1994	0	?	?	?	Rastogi N	Basse-Terre
GUF0X2003027848	1	¢¢£¢¢¢¢££££££££££££££££££¢¢¢££££¢£¢¢¢¢¢¢¢¢¢	674000003413771				46464	89				36	EAI2-nonthaburi	?	GUF	2003	0	?	?	?	Rastogi N	Cayenne
MYS022003031242	4	¢¢£¢¢¢¢££££££££££££££££££¢¢¢££££¢£¢¢¢¢¢¢¢¢¢	674000003413771					89					EAI2-nonthaburi	?	MYS	2003	0	?	?	?	Cheong S	Kuala Lumpur
SWE042001031711	1	¢¢£¢¢¢¢££££££££££££££££££¢¢¢££££¢£¢¢¢¢¢¢¢¢¢	674000003413771	254326223432				89	56				EAI2-nonthaburi	IDN	SWE	2001	0	F	42	?	Ridell M	Goteborg
SWE042001031715	1	¢¢£¢¢¢¢££££££££££££££££££¢¢¢££££¢£¢¢¢¢¢¢¢¢¢	674000003413771	254326223432				89	56				EAI2-nonthaburi	THA	SWE	2001	0	F	34	?	Ridell M	Goteborg
IDN032003031824	1	¢¢£¢¢¢¢££££££££££££££££££¢¢¢££££¢£¢¢¢¢¢¢¢¢¢	674000003413771					89					EAI2-nonthaburi	IDN	IDN	2003	0	?	?	?	Parwati I	Jakarta
IDN032003031825	1	¢¢£¢¢¢¢££££££££££££££££££¢¢¢££££¢£¢¢¢¢¢¢¢¢¢	674000003413771					89					EAI2-nonthaburi	IDN	IDN	2003	0	?	?	?	Parwati I	Jakarta
USA141994032685	1	¢¢£¢¢¢¢££££££££££££££££££¢¢¢££££¢£¢¢¢¢¢¢¢¢¢	674000003413771					89					EAI2-nonthaburi	?	USA	1994	0	?	?	?	Quitugua TN	Washington
USA141994032691	1	¢¢£¢¢¢¢££££££££££££££££££¢¢¢££££¢£¢¢¢¢¢¢¢¢¢	674000003413771					89					EAI2-nonthaburi	?	USA	1994	0	?	?	?	Quitugua TN	Washington
FXX011999034037	1	¢¢£¢¢¢¢££££££££££££££££££¢¢¢££££¢£¢¢¢¢¢¢¢¢¢	674000003413771					89					EAI2-nonthaburi	?	FRA	1999	0	?	?	?	Gutierrez MC	Paris
VNM010000034273	1	¢¢£¢¢¢¢££££££££££££££££££¢¢¢££££¢£¢¢¢¢¢¢¢¢¢	674000003413771					89					EAI2-nonthaburi	?	VNM		0	?	?	?	Anh DD	Hanoi
VNM010000034285	1	¢¢£¢¢¢¢££££££££££££££££££¢¢¢££££¢£¢¢¢¢¢¢¢¢¢	674000003413771					89					EAI2-nonthaburi	?	VNM		0	?	?	?	Anh DD	Hanoi
NLD029501737618	1	¢¢£¢¢¢¢££££££££££££££££££¢¢¢££££¢£¢¢¢¢¢¢¢¢¢	674000003413771					89					EAI2-nonthaburi	?	NLD		0	?	?	?	Kremer K	Amsterdam
NLD039501837868	1	¢¢£¢¢¢¢££££££££££££££££££¢¢¢££££¢£¢¢¢¢¢¢¢¢¢	674000003413771					89					EAI2-nonthaburi	?	NLD		0	?	?	?	Kremer K	Amsterdam
NLD099501738254	1	¢¢£¢¢¢¢££££££££££££££££££¢¢¢££££¢£¢¢¢¢¢¢¢¢¢	674000003413771					89					EAI2-nonthaburi	?	NLD		0	?	?	?	Kremer K	Amsterdam
JPN042007148157	1	¢¢£¢¢¢¢££££££££££££££££££¢¢¢££££¢£¢¢¢¢¢¢¢¢¢	674000003413771		543242441821822			89		Orphan			EAI2-nonthaburi	?	JPN	2007	1	F	34	?	Iwamoto T	Kobe
THA010000049502	1	¢¢£¢¢¢¢££££££££££££££££££¢¢¢££££¢£¢¢¢¢¢¢¢¢¢	674000003413771	254326223432			45464	89	56			200	EAI2-nonthaburi	?	THA		0	?	?	?	Palittapongarnpim P	Bangkok
THA010000049503	1	¢¢£¢¢¢¢££££££££££££££££££¢¢¢££££¢£¢¢¢¢¢¢¢¢¢	674000003413771	254326223432			45464	89	56			200	EAI2-nonthaburi	?	THA		0	?	?	?	Palittapongarnpim P	Bangkok
THA010000049504	1	¢¢£¢¢¢¢££££££££££££££££££¢¢¢££££¢£¢¢¢¢¢¢¢¢¢	674000003413771					89					EAI2-nonthaburi	?	THA		0	?	?	?	Palittapongarnpim P	Bangkok
THA052000058869	1	¢¢£¢¢¢¢££££££££££££££££££¢¢¢££££¢£¢¢¢¢¢¢¢¢¢	674000003413771					89					EAI2-nonthaburi	?	THA	2000	0	?	?	?	Prodinger WM	Bangkok
THA052000058879	1	¢¢£¢¢¢¢££££££££££££££££££¢¢¢££££¢£¢¢¢¢¢¢¢¢¢	674000003413771					89					EAI2-nonthaburi	?	THA	2000	0	?	?	?	Prodinger WM	Bangkok
THA052000058888	1	¢¢£¢¢¢¢££££££££££££££££££¢¢¢££££¢£¢¢¢¢¢¢¢¢¢	674000003413771					89					EAI2-nonthaburi	?	THA	2000	0	?	?	?	Prodinger WM	Bangkok
THA052000058916	1	¢¢£¢¢¢¢££££££££££££££££££¢¢¢££££¢£¢¢¢¢¢¢¢¢¢	674000003413771					89					EAI2-nonthaburi	?	THA	2000	0	?	?	?	Prodinger WM	Bangkok
THA052000058946	1	¢¢£¢¢¢¢££££££££££££££££££¢¢¢££££¢£¢¢¢¢¢¢¢¢¢	674000003413771					89					EAI2-nonthaburi	?	THA	2000	0	?	?	?	Prodinger WM	Bangkok
THA052000058948	1	¢¢£¢¢¢¢££££££££££££££££££¢¢¢££££¢£¢¢¢¢¢¢¢¢¢	674000003413771					89					EAI2-nonthaburi	?	THA	2000	0	?	?	?	Prodinger WM	Bangkok
THA052000058965	1	¢¢£¢¢¢¢££££££££££££££££££¢¢¢££££¢£¢¢¢¢¢¢¢¢¢	674000003413771					89					EAI2-nonthaburi	?	THA	2000	0	?	?	?	Prodinger WM	Bangkok
THA052000058970	1	¢¢£¢¢¢¢££££££££££££££££££¢¢¢££££¢£¢¢¢¢¢¢¢¢¢	674000003413771					89					EAI2-nonthaburi	?	THA	2000	0	?	?	?	Prodinger WM	Bangkok
THA052000058972	1	¢¢£¢¢¢¢££££££££££££££££££¢¢¢££££¢£¢¢¢¢¢¢¢¢¢	674000003413771					89					EAI2-nonthaburi	?	THA	2000	0	?	?	?	Prodinger WM	Bangkok
THA052000058975	1	¢¢£¢¢¢¢££££££££££££££££££¢¢¢££££¢£¢¢¢¢¢¢¢¢¢	674000003413771					89					EAI2-nonthaburi	?	THA	2000	0	?	?	?	Prodinger WM	Bangkok
THA052000058977	1	¢¢£¢¢¢¢££££££££££££££££££¢¢¢££££¢£¢¢¢¢¢¢¢¢¢	674000003413771					89					EAI2-nonthaburi	?	THA	2000	0	?	?	?	Prodinger WM	Bangkok
THA052000058981	1	¢¢£¢¢¢¢££££££££££££££££££¢¢¢££££¢£¢¢¢¢¢¢¢¢¢	674000003413771					89					EAI2-nonthaburi	?	THA	2000	0	?	?	?	Prodinger WM	Bangkok
THA052000058982	1	¢¢£¢¢¢¢££££££££££££££££££¢¢¢££££¢£¢¢¢¢¢¢¢¢¢	674000003413771					89					EAI2-nonthaburi	?	THA	2000	0	?	?	?	Prodinger WM	Bangkok
THA052000058983	1	¢¢£¢¢¢¢££££££££££££££££££¢¢¢££££¢£¢¢¢¢¢¢¢¢¢	674000003413771					89					EAI2-nonthaburi	?	THA	2000	0	?	?	?	Prodinger WM	Bangkok
THA052000058985	1	¢¢£¢¢¢¢££££££££££££££££££¢¢¢££££¢£¢¢¢¢¢¢¢¢¢	674000003413771					89					EAI2-nonthaburi	?	THA	2000	0	?	?	?	Prodinger WM	Bangkok
THA052000058987	1	¢¢£¢¢¢¢££££££££££££££££££¢¢¢££££¢£¢¢¢¢¢¢¢¢¢	674000003413771					89					EAI2-nonthaburi	?	THA	2000	0	?	?	?	Prodinger WM	Bangkok
THA052000058989	1	¢¢£¢¢¢¢££££££££££££££££££¢¢¢££££¢£¢¢¢¢¢¢¢¢¢	674000003413771					89					EAI2-nonthaburi	?	THA	2000	0	?	?	?	Prodinger WM	Bangkok
THA052000058991	1	¢¢£¢¢¢¢££££££££££££££££££¢¢¢££££¢£¢¢¢¢¢¢¢¢¢	674000003413771					89					EAI2-nonthaburi	?	THA	2000	0	?	?	?	Prodinger WM	Bangkok
THA052000059008	1	¢¢£¢¢¢¢££££££££££££££££££¢¢¢££££¢£¢¢¢¢¢¢¢¢¢	674000003413771					89					EAI2-nonthaburi	?	THA	2000	0	?	?	?	Prodinger WM	Bangkok
THA052000059011	1	¢¢£¢¢¢¢££££££££££££££££££¢¢¢££££¢£¢¢¢¢¢¢¢¢¢	674000003413771					89					EAI2-nonthaburi	?	THA	2000	0	?	?	?	Prodinger WM	Bangkok
THA052000059014	1	¢¢£¢¢¢¢££££££££££££££££££¢¢¢££££¢£¢¢¢¢¢¢¢¢¢	674000003413771					89					EAI2-nonthaburi	?	THA	2000	0	?	?	?	Prodinger WM	Bangkok
THA052000059019	1	¢¢£¢¢¢¢££££££££££££££££££¢¢¢££££¢£¢¢¢¢¢¢¢¢¢	674000003413771					89					EAI2-nonthaburi	?	THA	2000	0	?	?	?	Prodinger WM	Bangkok
THA052000059020	1	¢¢£¢¢¢¢££££££££££££££££££¢¢¢££££¢£¢¢¢¢¢¢¢¢¢	674000003413771					89					EAI2-nonthaburi	?	THA	2000	0	?	?	?	Prodinger WM	Bangkok
THA052000059021	1	¢¢£¢¢¢¢££££££££££££££££££¢¢¢££££¢£¢¢¢¢¢¢¢¢¢	674000003413771					89					EAI2-nonthaburi	?	THA	2000	0	?	?	?	Prodinger WM	Bangkok
THA052000059025	1	¢¢£¢¢¢¢££££££££££££££££££¢¢¢££££¢£¢¢¢¢¢¢¢¢¢	674000003413771					89					EAI2-nonthaburi	?	THA	2000	0	?	?	?	Prodinger WM	Bangkok
THA052000059026	1	¢¢£¢¢¢¢££££££££££££££££££¢¢¢££££¢£¢¢¢¢¢¢¢¢¢	674000003413771					89					EAI2-nonthaburi	?	THA	2000	0	?	?	?	Prodinger WM	Bangkok
THA052000059086	1	¢¢£¢¢¢¢££££££££££££££££££¢¢¢££££¢£¢¢¢¢¢¢¢¢¢	674000003413771					89					EAI2-nonthaburi	?	THA	2000	0	?	?	?	Prodinger WM	Bangkok
THA052000059088	1	¢¢£¢¢¢¢££££££££££££££££££¢¢¢££££¢£¢¢¢¢¢¢¢¢¢	674000003413771					89					EAI2-nonthaburi	?	THA	2000	0	?	?	?	Prodinger WM	Bangkok
THA052000059089	1	¢¢£¢¢¢¢££££££££££££££££££¢¢¢££££¢£¢¢¢¢¢¢¢¢¢	674000003413771					89					EAI2-nonthaburi	?	THA	2000	0	?	?	?	Prodinger WM	Bangkok
THA052000059091	1	¢¢£¢¢¢¢££££££££££££££££££¢¢¢££££¢£¢¢¢¢¢¢¢¢¢	674000003413771					89					EAI2-nonthaburi	?	THA	2000	0	?	?	?	Prodinger WM	Bangkok
USA060000062320	1	¢¢£¢¢¢¢££££££££££££££££££¢¢¢££££¢£¢¢¢¢¢¢¢¢¢	674000003413771	254326223432			45464	89	56			200	EAI2-nonthaburi	?	USA		0	?	?	?	Frothingham R	Washington
USA060000062334	1	¢¢£¢¢¢¢££££££££££££££££££¢¢¢££££¢£¢¢¢¢¢¢¢¢¢	674000003413771	254326223432			45464	89	56			200	EAI2-nonthaburi	?	USA		0	?	?	?	Frothingham R	Washington
USA060000062335	1	¢¢£¢¢¢¢££££££££££££££££££¢¢¢££££¢£¢¢¢¢¢¢¢¢¢	674000003413771	254326223432			45464	89	56			200	EAI2-nonthaburi	?	USA		0	?	?	?	Frothingham R	Washington
USA060000062337	1	¢¢£¢¢¢¢££££££££££££££££££¢¢¢££££¢£¢¢¢¢¢¢¢¢¢	674000003413771	254326223432			45464	89	56			200	EAI2-nonthaburi	?	USA		0	?	?	?	Frothingham R	Washington
USA022000064880	1	¢¢£¢¢¢¢££££££££££££££££££¢¢¢££££¢£¢¢¢¢¢¢¢¢¢	674000003413771					89					EAI2-nonthaburi	?	USA	2000	0	?	?	?	Soini H	Houston
SWE031991066626	1	¢¢£¢¢¢¢££££££££££££££££££¢¢¢££££¢£¢¢¢¢¢¢¢¢¢	674000003413771					89					EAI2-nonthaburi	?	SWE	1991	0	?	?	?	Koivula T	Stockholm
FXX162010069558	1	¢¢£¢¢¢¢££££££££££££££££££¢¢¢££££¢£¢¢¢¢¢¢¢¢¢	674000003413771	-553---2-4-2	553242441811222			89	Orphan	Orphan			EAI2-nonthaburi	?	FRA	2010	0	F	51	?	Carret G	Lyon
MMR012002173198	1	¢¢£¢¢¢¢££££££££££££££££££¢¢¢££££¢£¢¢¢¢¢¢¢¢¢	674000003413771					89					EAI2-nonthaburi	MMR	MMR	2002	1	F	20	?	Stavrum R, Grewal HM	Yangon
MMR012002173216	1	¢¢£¢¢¢¢££££££££££££££££££¢¢¢££££¢£¢¢¢¢¢¢¢¢¢	674000003413771					89					EAI2-nonthaburi	MMR	MMR	2002	1	M	36	?	Stavrum R, Grewal HM	Yangon
MMR012002173219	1	¢¢£¢¢¢¢££££££££££££££££££¢¢¢££££¢£¢¢¢¢¢¢¢¢¢	674000003413771					89					EAI2-nonthaburi	MMR	MMR	2002	1	F	18	?	Stavrum R, Grewal HM	Yangon
MMR012002173241	1	¢¢£¢¢¢¢££££££££££££££££££¢¢¢££££¢£¢¢¢¢¢¢¢¢¢	674000003413771					89					EAI2-nonthaburi	MMR	MMR	2002	1	M	65	?	Stavrum R, Grewal HM	Yangon
MMR012002173263	1	¢¢£¢¢¢¢££££££££££££££££££¢¢¢££££¢£¢¢¢¢¢¢¢¢¢	674000003413771					89					EAI2-nonthaburi	MMR	MMR	2002	1	F	27	?	Stavrum R, Grewal HM	Yangon
OMN012007073539	1	¢¢£¢¢¢¢££££££££££££££££££¢¢¢££££¢£¢¢¢¢¢¢¢¢¢	674000003413771					89					EAI2-nonthaburi	?	OMN	2007	0	F	22	?	Singh, J. P. N./Al Busaidy, S.	Muscat
ITA082006175256	1	¢¢£¢¢¢¢££££££££££££££££££¢¢¢££££¢£¢¢¢¢¢¢¢¢¢	674000003413771					89					EAI2-nonthaburi	ITA	ITA	2006	1	F	1	?	Manganelli R	Padova
MMR012002175831	1	¢¢£¢¢¢¢££££££££££££££££££¢¢¢££££¢£¢¢¢¢¢¢¢¢¢	674000003413771					89					EAI2-nonthaburi	MMR	MMR	2002	1	M	48	?	Stavrum R, Grewal HM	Yangon
MMR012002175838	1	¢¢£¢¢¢¢££££££££££££££££££¢¢¢££££¢£¢¢¢¢¢¢¢¢¢	674000003413771					89					EAI2-nonthaburi	MMR	MMR	2002	1	F	43	?	Stavrum R, Grewal HM	Yangon
MMR012002175839	1	¢¢£¢¢¢¢££££££££££££££££££¢¢¢££££¢£¢¢¢¢¢¢¢¢¢	674000003413771					89					EAI2-nonthaburi	MMR	MMR	2002	1	M	38	?	Stavrum R, Grewal HM	Yangon
MMR012002175840	1	¢¢£¢¢¢¢££££££££££££££££££¢¢¢££££¢£¢¢¢¢¢¢¢¢¢	674000003413771					89					EAI2-nonthaburi	MMR	MMR	2002	1	F	55	?	Stavrum R, Grewal HM	Yangon
MMR012002175855	1	¢¢£¢¢¢¢££££££££££££££££££¢¢¢££££¢£¢¢¢¢¢¢¢¢¢	674000003413771					89					EAI2-nonthaburi	MMR	MMR	2002	1	M	47	?	Stavrum R, Grewal HM	Yangon
USA011999018510	2	¢¢¢¢¢¢¢¢¢¢¢¢¢¢¢¢¢¢¢¢¢¢£¢££££££££££¢¢£¢¢¢¢¢¢	777777750003371					96					EAI7-BGD2	?	USA	1999	0	?	?	?	Driscoll J	New York City
GUF0X1997027601	1	¢¢¢¢¢¢¢¢¢¢¢¢¢¢¢¢¢¢¢¢¢¢£¢££££££££££¢¢£¢¢¢¢¢¢	777777750003371				44455	96				198	EAI7-BGD2	FRA	GUF	1997	0	?	?	?	Rastogi N	Cayenne
GUF0X1998027632	1	¢¢¢¢¢¢¢¢¢¢¢¢¢¢¢¢¢¢¢¢¢¢£¢££££££££££¢¢£¢¢¢¢¢¢	777777750003371				44552	96				Orphan	EAI7-BGD2	POL	GUF	1998	0	?	?	?	Rastogi N	Cayenne
GUF0X2001027752	1	¢¢¢¢¢¢¢¢¢¢¢¢¢¢¢¢¢¢¢¢¢¢£¢££££££££££¢¢£¢¢¢¢¢¢	777777750003371				44555	96				Orphan	EAI7-BGD2	FRA	GUF	2001	0	?	?	?	Rastogi N	Cayenne
GUF0X2003027850	1	¢¢¢¢¢¢¢¢¢¢¢¢¢¢¢¢¢¢¢¢¢¢£¢££££££££££¢¢£¢¢¢¢¢¢	777777750003371				44355	96				Orphan	EAI7-BGD2	?	GUF	2003	0	?	?	?	Rastogi N	Cayenne
BGD022001029204	1	¢¢¢¢¢¢¢¢¢¢¢¢¢¢¢¢¢¢¢¢¢¢£¢££££££££££¢¢£¢¢¢¢¢¢	777777750003371					96					EAI7-BGD2	BGD	BGD	2001	0	?	?	?	Rahim MA	Dhaka
BGD022001029248	1	¢¢¢¢¢¢¢¢¢¢¢¢¢¢¢¢¢¢¢¢¢¢£¢££££££££££¢¢£¢¢¢¢¢¢	777777750003371					96					EAI7-BGD2	BGD	BGD	2001	0	?	?	?	Rahim MA	Dhaka
BGD022002029279	1	¢¢¢¢¢¢¢¢¢¢¢¢¢¢¢¢¢¢¢¢¢¢£¢££££££££££¢¢£¢¢¢¢¢¢	777777750003371					96					EAI7-BGD2	?	BGD	2002	0	?	?	?	Rahim MA	Dhaka
BGD022002029283	1	¢¢¢¢¢¢¢¢¢¢¢¢¢¢¢¢¢¢¢¢¢¢£¢££££££££££¢¢£¢¢¢¢¢¢	777777750003371					96					EAI7-BGD2	?	BGD	2002	0	?	?	?	Rahim MA	Dhaka
BGD022003029386	5	¢¢¢¢¢¢¢¢¢¢¢¢¢¢¢¢¢¢¢¢¢¢£¢££££££££££¢¢£¢¢¢¢¢¢	777777750003371					96					EAI7-BGD2	?	BGD	2003	0	?	?	?	Rahim MA	Dhaka
BGD022004029462	1	¢¢¢¢¢¢¢¢¢¢¢¢¢¢¢¢¢¢¢¢¢¢£¢££££££££££¢¢£¢¢¢¢¢¢	777777750003371					96					EAI7-BGD2	?	BGD	2004	0	?	?	?	Rahim MA	Dhaka
BGD011995054372	1	¢¢¢¢¢¢¢¢¢¢¢¢¢¢¢¢¢¢¢¢¢¢£¢££££££££££¢¢£¢¢¢¢¢¢	777777750003371					96					EAI7-BGD2	BGD	BGD	1995	0	?	?	?	Rigouts L	Dhaka
BGD011995054376	1	¢¢¢¢¢¢¢¢¢¢¢¢¢¢¢¢¢¢¢¢¢¢£¢££££££££££¢¢£¢¢¢¢¢¢	777777750003371					96					EAI7-BGD2	BGD	BGD	1995	0	?	?	?	Rigouts L	Dhaka
BGD011996054394	1	¢¢¢¢¢¢¢¢¢¢¢¢¢¢¢¢¢¢¢¢¢¢£¢££££££££££¢¢£¢¢¢¢¢¢	777777750003371					96					EAI7-BGD2	BGD	BGD	1996	0	?	?	?	Rigouts L	Dhaka
BGD011996054395	2	¢¢¢¢¢¢¢¢¢¢¢¢¢¢¢¢¢¢¢¢¢¢£¢££££££££££¢¢£¢¢¢¢¢¢	777777750003371					96					EAI7-BGD2	BGD	BGD	1996	0	?	?	?	Rigouts L	Dhaka
BGD011997054413	1	¢¢¢¢¢¢¢¢¢¢¢¢¢¢¢¢¢¢¢¢¢¢£¢££££££££££¢¢£¢¢¢¢¢¢	777777750003371					96					EAI7-BGD2	BGD	BGD	1997	0	?	?	?	Rigouts L	Dhaka
BGD011998054470	1	¢¢¢¢¢¢¢¢¢¢¢¢¢¢¢¢¢¢¢¢¢¢£¢££££££££££¢¢£¢¢¢¢¢¢	777777750003371					96					EAI7-BGD2	BGD	BGD	1998	0	?	?	?	Rigouts L	Dhaka
BGD011998054484	1	¢¢¢¢¢¢¢¢¢¢¢¢¢¢¢¢¢¢¢¢¢¢£¢££££££££££¢¢£¢¢¢¢¢¢	777777750003371					96					EAI7-BGD2	BGD	BGD	1998	0	?	?	?	Rigouts L	Dhaka
BGD011999054523	1	¢¢¢¢¢¢¢¢¢¢¢¢¢¢¢¢¢¢¢¢¢¢£¢££££££££££¢¢£¢¢¢¢¢¢	777777750003371					96					EAI7-BGD2	BGD	BGD	1999	0	?	?	?	Rigouts L	Dhaka
BGD012000054548	1	¢¢¢¢¢¢¢¢¢¢¢¢¢¢¢¢¢¢¢¢¢¢£¢££££££££££¢¢£¢¢¢¢¢¢	777777750003371					96					EAI7-BGD2	BGD	BGD	2000	0	?	?	?	Rigouts L	Dhaka
BGD012000054556	1	¢¢¢¢¢¢¢¢¢¢¢¢¢¢¢¢¢¢¢¢¢¢£¢££££££££££¢¢£¢¢¢¢¢¢	777777750003371					96					EAI7-BGD2	BGD	BGD	2000	0	?	?	?	Rigouts L	Dhaka
BGD012000054573	1	¢¢¢¢¢¢¢¢¢¢¢¢¢¢¢¢¢¢¢¢¢¢£¢££££££££££¢¢£¢¢¢¢¢¢	777777750003371					96					EAI7-BGD2	BGD	BGD	2000	0	?	?	?	Rigouts L	Dhaka
BGD012000054575	1	¢¢¢¢¢¢¢¢¢¢¢¢¢¢¢¢¢¢¢¢¢¢£¢££££££££££¢¢£¢¢¢¢¢¢	777777750003371					96					EAI7-BGD2	BGD	BGD	2000	0	?	?	?	Rigouts L	Dhaka
BGD012000054577	1	¢¢¢¢¢¢¢¢¢¢¢¢¢¢¢¢¢¢¢¢¢¢£¢££££££££££¢¢£¢¢¢¢¢¢	777777750003371					96					EAI7-BGD2	BGD	BGD	2000	0	?	?	?	Rigouts L	Dhaka
BGD012000054581	1	¢¢¢¢¢¢¢¢¢¢¢¢¢¢¢¢¢¢¢¢¢¢£¢££££££££££¢¢£¢¢¢¢¢¢	777777750003371					96					EAI7-BGD2	BGD	BGD	2000	0	?	?	?	Rigouts L	Dhaka
BGD012000054593	1	¢¢¢¢¢¢¢¢¢¢¢¢¢¢¢¢¢¢¢¢¢¢£¢££££££££££¢¢£¢¢¢¢¢¢	777777750003371					96					EAI7-BGD2	BGD	BGD	2000	0	?	?	?	Rigouts L	Dhaka
BGD012001054627	1	¢¢¢¢¢¢¢¢¢¢¢¢¢¢¢¢¢¢¢¢¢¢£¢££££££££££¢¢£¢¢¢¢¢¢	777777750003371					96					EAI7-BGD2	BGD	BGD	2001	0	?	?	?	Rigouts L	Dhaka
BGD012001054628	1	¢¢¢¢¢¢¢¢¢¢¢¢¢¢¢¢¢¢¢¢¢¢£¢££££££££££¢¢£¢¢¢¢¢¢	777777750003371					96					EAI7-BGD2	BGD	BGD	2001	0	?	?	?	Rigouts L	Dhaka
BGD012001054638	1	¢¢¢¢¢¢¢¢¢¢¢¢¢¢¢¢¢¢¢¢¢¢£¢££££££££££¢¢£¢¢¢¢¢¢	777777750003371					96					EAI7-BGD2	BGD	BGD	2001	0	?	?	?	Rigouts L	Dhaka
BGD012001054644	1	¢¢¢¢¢¢¢¢¢¢¢¢¢¢¢¢¢¢¢¢¢¢£¢££££££££££¢¢£¢¢¢¢¢¢	777777750003371					96					EAI7-BGD2	BGD	BGD	2001	0	?	?	?	Rigouts L	Dhaka
BGD012001054655	1	¢¢¢¢¢¢¢¢¢¢¢¢¢¢¢¢¢¢¢¢¢¢£¢££££££££££¢¢£¢¢¢¢¢¢	777777750003371					96					EAI7-BGD2	BGD	BGD	2001	0	?	?	?	Rigouts L	Dhaka
BGD012002054675	1	¢¢¢¢¢¢¢¢¢¢¢¢¢¢¢¢¢¢¢¢¢¢£¢££££££££££¢¢£¢¢¢¢¢¢	777777750003371					96					EAI7-BGD2	BGD	BGD	2002	0	?	?	?	Rigouts L	Dhaka
BGD012002054685	1	¢¢¢¢¢¢¢¢¢¢¢¢¢¢¢¢¢¢¢¢¢¢£¢££££££££££¢¢£¢¢¢¢¢¢	777777750003371					96					EAI7-BGD2	BGD	BGD	2002	0	?	?	?	Rigouts L	Dhaka
BGD012002054698	1	¢¢¢¢¢¢¢¢¢¢¢¢¢¢¢¢¢¢¢¢¢¢£¢££££££££££¢¢£¢¢¢¢¢¢	777777750003371					96					EAI7-BGD2	BGD	BGD	2002	0	?	?	?	Rigouts L	Dhaka
BGD012002054702	1	¢¢¢¢¢¢¢¢¢¢¢¢¢¢¢¢¢¢¢¢¢¢£¢££££££££££¢¢£¢¢¢¢¢¢	777777750003371					96					EAI7-BGD2	BGD	BGD	2002	0	?	?	?	Rigouts L	Dhaka
BGD012002054707	1	¢¢¢¢¢¢¢¢¢¢¢¢¢¢¢¢¢¢¢¢¢¢£¢££££££££££¢¢£¢¢¢¢¢¢	777777750003371					96					EAI7-BGD2	BGD	BGD	2002	0	?	?	?	Rigouts L	Dhaka
BGD012002054717	1	¢¢¢¢¢¢¢¢¢¢¢¢¢¢¢¢¢¢¢¢¢¢£¢££££££££££¢¢£¢¢¢¢¢¢	777777750003371					96					EAI7-BGD2	BGD	BGD	2002	0	?	?	?	Rigouts L	Dhaka
BGD012002054724	1	¢¢¢¢¢¢¢¢¢¢¢¢¢¢¢¢¢¢¢¢¢¢£¢££££££££££¢¢£¢¢¢¢¢¢	777777750003371					96					EAI7-BGD2	BGD	BGD	2002	0	?	?	?	Rigouts L	Dhaka
BGD012002054738	1	¢¢¢¢¢¢¢¢¢¢¢¢¢¢¢¢¢¢¢¢¢¢£¢££££££££££¢¢£¢¢¢¢¢¢	777777750003371					96					EAI7-BGD2	BGD	BGD	2002	0	?	?	?	Rigouts L	Dhaka
DNK02199604486	1	¢££¢¢¢¢¢¢¢¢¢¢¢¢¢¢¢£¢¢¢¢¢¢¢¢¢££££¢£¢¢¢¢¢¢¢¢¢	477777377413771					109					EAI8-MDG	SOM	DNK	1996	0	?	?	?	Lillebaek T	Copenhagen
SAU03200015157	1	¢££¢¢¢¢¢¢¢¢¢¢¢¢¢¢¢£¢¢¢¢¢¢¢¢¢££££¢£¢¢¢¢¢¢¢¢¢	477777377413771					109					EAI8-MDG	SAU	SAU	2000	1	?	?	?	Sahal A	Riyadh
SAU03200115194	1	¢££¢¢¢¢¢¢¢¢¢¢¢¢¢¢¢£¢¢¢¢¢¢¢¢¢££££¢£¢¢¢¢¢¢¢¢¢	477777377413771					109					EAI8-MDG	SAU	SAU	2001	1	?	?	?	Sahal A	Tabuk
SAU03200205212	1	¢££¢¢¢¢¢¢¢¢¢¢¢¢¢¢¢£¢¢¢¢¢¢¢¢¢££££¢£¢¢¢¢¢¢¢¢¢	477777377413771					109					EAI8-MDG	SAU	SAU	2002	0	?	?	?	Sahal A	Tabuk
SAU03200215248	1	¢££¢¢¢¢¢¢¢¢¢¢¢¢¢¢¢£¢¢¢¢¢¢¢¢¢££££¢£¢¢¢¢¢¢¢¢¢	477777377413771					109					EAI8-MDG	SAU	SAU	2002	1	?	?	?	Sahal A	Riyadh
SAU03200215253	1	¢££¢¢¢¢¢¢¢¢¢¢¢¢¢¢¢£¢¢¢¢¢¢¢¢¢££££¢£¢¢¢¢¢¢¢¢¢	477777377413771					109					EAI8-MDG	SAU	SAU	2002	1	?	?	?	Sahal A	Riyadh
SAU03200215333	1	¢££¢¢¢¢¢¢¢¢¢¢¢¢¢¢¢£¢¢¢¢¢¢¢¢¢££££¢£¢¢¢¢¢¢¢¢¢	477777377413771					109					EAI8-MDG	SAU	SAU	2002	1	?	?	?	Sahal A	Tabuk
SAU03200215336	1	¢££¢¢¢¢¢¢¢¢¢¢¢¢¢¢¢£¢¢¢¢¢¢¢¢¢££££¢£¢¢¢¢¢¢¢¢¢	477777377413771					109					EAI8-MDG	SAU	SAU	2002	1	?	?	?	Sahal A	Tabuk
SAU03200305459	1	¢££¢¢¢¢¢¢¢¢¢¢¢¢¢¢¢£¢¢¢¢¢¢¢¢¢££££¢£¢¢¢¢¢¢¢¢¢	477777377413771					109					EAI8-MDG	SAU	SAU	2003	0	?	?	?	Sahal A	Riyadh
SAU03200315520	1	¢££¢¢¢¢¢¢¢¢¢¢¢¢¢¢¢£¢¢¢¢¢¢¢¢¢££££¢£¢¢¢¢¢¢¢¢¢	477777377413771					109					EAI8-MDG	SAU	SAU	2003	1	?	?	?	Sahal A	Riyadh
SAU03200315542	1	¢££¢¢¢¢¢¢¢¢¢¢¢¢¢¢¢£¢¢¢¢¢¢¢¢¢££££¢£¢¢¢¢¢¢¢¢¢	477777377413771					109					EAI8-MDG	SAU	SAU	2003	1	?	?	?	Sahal A	Riyadh
SAU03200315543	1	¢££¢¢¢¢¢¢¢¢¢¢¢¢¢¢¢£¢¢¢¢¢¢¢¢¢££££¢£¢¢¢¢¢¢¢¢¢	477777377413771					109					EAI8-MDG	SAU	SAU	2003	1	?	?	?	Sahal A	Riyadh
SAU03200315602	1	¢££¢¢¢¢¢¢¢¢¢¢¢¢¢¢¢£¢¢¢¢¢¢¢¢¢££££¢£¢¢¢¢¢¢¢¢¢	477777377413771					109					EAI8-MDG	SAU	SAU	2003	1	?	?	?	Sahal A	Taif
SAU03200315643	1	¢££¢¢¢¢¢¢¢¢¢¢¢¢¢¢¢£¢¢¢¢¢¢¢¢¢££££¢£¢¢¢¢¢¢¢¢¢	477777377413771					109					EAI8-MDG	SAU	SAU	2003	1	?	?	?	Sahal A	Taif
SAU03200315645	1	¢££¢¢¢¢¢¢¢¢¢¢¢¢¢¢¢£¢¢¢¢¢¢¢¢¢££££¢£¢¢¢¢¢¢¢¢¢	477777377413771					109					EAI8-MDG	SAU	SAU	2003	1	?	?	?	Sahal A	Taif
SAU03200315765	1	¢££¢¢¢¢¢¢¢¢¢¢¢¢¢¢¢£¢¢¢¢¢¢¢¢¢££££¢£¢¢¢¢¢¢¢¢¢	477777377413771					109					EAI8-MDG	SAU	SAU	2003	1	?	?	?	Sahal A	Taif
SAU03200405795	1	¢££¢¢¢¢¢¢¢¢¢¢¢¢¢¢¢£¢¢¢¢¢¢¢¢¢££££¢£¢¢¢¢¢¢¢¢¢	477777377413771					109					EAI8-MDG	?	SAU	2004	0	?	?	?	Sahal A	Ad Dammam
SAU03200405845	1	¢££¢¢¢¢¢¢¢¢¢¢¢¢¢¢¢£¢¢¢¢¢¢¢¢¢££££¢£¢¢¢¢¢¢¢¢¢	477777377413771					109					EAI8-MDG	?	SAU	2004	0	?	?	?	Sahal A	Taif
SAU03200405895	1	¢££¢¢¢¢¢¢¢¢¢¢¢¢¢¢¢£¢¢¢¢¢¢¢¢¢££££¢£¢¢¢¢¢¢¢¢¢	477777377413771					109					EAI8-MDG	?	SAU	2004	0	?	?	?	Sahal A	Riyadh
SAU03200406118	1	¢££¢¢¢¢¢¢¢¢¢¢¢¢¢¢¢£¢¢¢¢¢¢¢¢¢££££¢£¢¢¢¢¢¢¢¢¢	477777377413771					109					EAI8-MDG	?	SAU	2004	0	?	?	?	Sahal A	Riyadh
SAU03200406119	1	¢££¢¢¢¢¢¢¢¢¢¢¢¢¢¢¢£¢¢¢¢¢¢¢¢¢££££¢£¢¢¢¢¢¢¢¢¢	477777377413771					109					EAI8-MDG	?	SAU	2004	0	?	?	?	Sahal A	Riyadh
SAU03200406144	1	¢££¢¢¢¢¢¢¢¢¢¢¢¢¢¢¢£¢¢¢¢¢¢¢¢¢££££¢£¢¢¢¢¢¢¢¢¢	477777377413771					109					EAI8-MDG	SAU	SAU	2004	0	?	?	?	Sahal A	Tabuk
SAU03200406145	1	¢££¢¢¢¢¢¢¢¢¢¢¢¢¢¢¢£¢¢¢¢¢¢¢¢¢££££¢£¢¢¢¢¢¢¢¢¢	477777377413771					109					EAI8-MDG	SAU	SAU	2004	0	?	?	?	Sahal A	Tabuk
SAU03200406148	1	¢££¢¢¢¢¢¢¢¢¢¢¢¢¢¢¢£¢¢¢¢¢¢¢¢¢££££¢£¢¢¢¢¢¢¢¢¢	477777377413771					109					EAI8-MDG	SAU	SAU	2004	0	?	?	?	Sahal A	Tabuk
SAU03200406157	1	¢££¢¢¢¢¢¢¢¢¢¢¢¢¢¢¢£¢¢¢¢¢¢¢¢¢££££¢£¢¢¢¢¢¢¢¢¢	477777377413771					109					EAI8-MDG	SAU	SAU	2004	0	?	?	?	Sahal A	Tabuk
SAU03200406162	1	¢££¢¢¢¢¢¢¢¢¢¢¢¢¢¢¢£¢¢¢¢¢¢¢¢¢££££¢£¢¢¢¢¢¢¢¢¢	477777377413771					109					EAI8-MDG	?	SAU	2004	0	?	?	?	Sahal A	Tabuk
SAU03200406163	1	¢££¢¢¢¢¢¢¢¢¢¢¢¢¢¢¢£¢¢¢¢¢¢¢¢¢££££¢£¢¢¢¢¢¢¢¢¢	477777377413771					109					EAI8-MDG	?	SAU	2004	0	?	?	?	Sahal A	Tabuk
SAU03200416274	1	¢££¢¢¢¢¢¢¢¢¢¢¢¢¢¢¢£¢¢¢¢¢¢¢¢¢££££¢£¢¢¢¢¢¢¢¢¢	477777377413771					109					EAI8-MDG	SAU	SAU	2004	1	?	?	?	Sahal A	Ad Dammam
SAU03200416506	1	¢££¢¢¢¢¢¢¢¢¢¢¢¢¢¢¢£¢¢¢¢¢¢¢¢¢££££¢£¢¢¢¢¢¢¢¢¢	477777377413771					109					EAI8-MDG	IDN	SAU	2004	1	?	?	?	Sahal A	Taif
SAU03200416516	1	¢££¢¢¢¢¢¢¢¢¢¢¢¢¢¢¢£¢¢¢¢¢¢¢¢¢££££¢£¢¢¢¢¢¢¢¢¢	477777377413771					109					EAI8-MDG	AFG	SAU	2004	1	?	?	?	Sahal A	Taif
SAU03200416524	1	¢££¢¢¢¢¢¢¢¢¢¢¢¢¢¢¢£¢¢¢¢¢¢¢¢¢££££¢£¢¢¢¢¢¢¢¢¢	477777377413771					109					EAI8-MDG	SAU	SAU	2004	1	?	?	?	Sahal A	Taif
SAU03200416532	1	¢££¢¢¢¢¢¢¢¢¢¢¢¢¢¢¢£¢¢¢¢¢¢¢¢¢££££¢£¢¢¢¢¢¢¢¢¢	477777377413771					109					EAI8-MDG	ETH	SAU	2004	1	?	?	?	Sahal A	Taif
MDG011995011140	1	¢££¢¢¢¢¢¢¢¢¢¢¢¢¢¢¢£¢¢¢¢¢¢¢¢¢££££¢£¢¢¢¢¢¢¢¢¢	477777377413771					109					EAI8-MDG	?	MDG	1995	0	?	?	?	Ferdinand S	Antananarivo
MDG011995011162	1	¢££¢¢¢¢¢¢¢¢¢¢¢¢¢¢¢£¢¢¢¢¢¢¢¢¢££££¢£¢¢¢¢¢¢¢¢¢	477777377413771					109					EAI8-MDG	?	MDG	1995	0	?	?	?	Ferdinand S	Antananarivo
MDG011995011194	1	¢££¢¢¢¢¢¢¢¢¢¢¢¢¢¢¢£¢¢¢¢¢¢¢¢¢££££¢£¢¢¢¢¢¢¢¢¢	477777377413771					109					EAI8-MDG	?	MDG	1995	0	?	?	?	Ferdinand S	Antananarivo
SWE072004316741	1	¢££¢¢¢¢¢¢¢¢¢¢¢¢¢¢¢£¢¢¢¢¢¢¢¢¢££££¢£¢¢¢¢¢¢¢¢¢	477777377413771					109					EAI8-MDG	ERI	SWE	2004	3	F	58	?	Ghebremichael S	Stockholm
USA012000018717	1	¢££¢¢¢¢¢¢¢¢¢¢¢¢¢¢¢£¢¢¢¢¢¢¢¢¢££££¢£¢¢¢¢¢¢¢¢¢	477777377413771					109					EAI8-MDG	?	USA	2000	0	?	?	?	Driscoll J	New York City
YEM012007025200	1	¢££¢¢¢¢¢¢¢¢¢¢¢¢¢¢¢£¢¢¢¢¢¢¢¢¢££££¢£¢¢¢¢¢¢¢¢¢	477777377413771					109					EAI8-MDG	?	YEM	2007	0	?	?	?	Castellanos ME	Sanaa
SDN012005126540	1	¢££¢¢¢¢¢¢¢¢¢¢¢¢¢¢¢£¢¢¢¢¢¢¢¢¢££££¢£¢¢¢¢¢¢¢¢¢	477777377413771					109					EAI8-MDG	SDN	SDN	2005	1	M	23	?	Sharaf-Eldin GS	Khartoum
GRC012004029864	1	¢££¢¢¢¢¢¢¢¢¢¢¢¢¢¢¢£¢¢¢¢¢¢¢¢¢££££¢£¢¢¢¢¢¢¢¢¢	477777377413771				53463	109				Orphan	EAI8-MDG	?	GRC	2004	0	?	?	?	Vrioni G	Athens
FXX011997033895	1	¢££¢¢¢¢¢¢¢¢¢¢¢¢¢¢¢£¢¢¢¢¢¢¢¢¢££££¢£¢¢¢¢¢¢¢¢¢	477777377413771					109					EAI8-MDG	?	FRA	1997	0	?	?	?	Gutierrez MC	Paris
IND022003037502	1	¢££¢¢¢¢¢¢¢¢¢¢¢¢¢¢¢£¢¢¢¢¢¢¢¢¢££££¢£¢¢¢¢¢¢¢¢¢	477777377413771					109					EAI8-MDG	IND	IND	2003	0	?	?	?	Singh UB	New Delhi
NLD029701237659	1	¢££¢¢¢¢¢¢¢¢¢¢¢¢¢¢¢£¢¢¢¢¢¢¢¢¢££££¢£¢¢¢¢¢¢¢¢¢	477777377413771					109					EAI8-MDG	?	NLD		0	?	?	?	Kremer K	Amsterdam
FXX041997045598	1	¢££¢¢¢¢¢¢¢¢¢¢¢¢¢¢¢£¢¢¢¢¢¢¢¢¢££££¢£¢¢¢¢¢¢¢¢¢	477777377413771	244226223532				109	Orphan				EAI8-MDG	?	FRA	1997	0	?	?	?	Goguet de la Salmoniere YO	Paris
MDG011994065051	1	¢££¢¢¢¢¢¢¢¢¢¢¢¢¢¢¢£¢¢¢¢¢¢¢¢¢££££¢£¢¢¢¢¢¢¢¢¢	477777377413771					109					EAI8-MDG	?	MDG	1994	0	?	?	?	Rasolofo Razanamparany V	Antananarivo
MDG011994065054	1	¢££¢¢¢¢¢¢¢¢¢¢¢¢¢¢¢£¢¢¢¢¢¢¢¢¢££££¢£¢¢¢¢¢¢¢¢¢	477777377413771					109					EAI8-MDG	?	MDG	1994	0	?	?	?	Rasolofo Razanamparany V	Antananarivo
MDG011994065059	1	¢££¢¢¢¢¢¢¢¢¢¢¢¢¢¢¢£¢¢¢¢¢¢¢¢¢££££¢£¢¢¢¢¢¢¢¢¢	477777377413771					109					EAI8-MDG	?	MDG	1994	0	?	?	?	Rasolofo Razanamparany V	Antananarivo
MDG011994065060	1	¢££¢¢¢¢¢¢¢¢¢¢¢¢¢¢¢£¢¢¢¢¢¢¢¢¢££££¢£¢¢¢¢¢¢¢¢¢	477777377413771					109					EAI8-MDG	?	MDG	1994	0	?	?	?	Rasolofo Razanamparany V	Antananarivo
MDG011994065061	1	¢££¢¢¢¢¢¢¢¢¢¢¢¢¢¢¢£¢¢¢¢¢¢¢¢¢££££¢£¢¢¢¢¢¢¢¢¢	477777377413771					109					EAI8-MDG	?	MDG	1994	0	?	?	?	Rasolofo Razanamparany V	Antananarivo
MDG011994065063	1	¢££¢¢¢¢¢¢¢¢¢¢¢¢¢¢¢£¢¢¢¢¢¢¢¢¢££££¢£¢¢¢¢¢¢¢¢¢	477777377413771					109					EAI8-MDG	?	MDG	1994	0	?	?	?	Rasolofo Razanamparany V	Antananarivo
MDG011995065066	1	¢££¢¢¢¢¢¢¢¢¢¢¢¢¢¢¢£¢¢¢¢¢¢¢¢¢££££¢£¢¢¢¢¢¢¢¢¢	477777377413771					109					EAI8-MDG	?	MDG	1995	0	?	?	?	Rasolofo Razanamparany V	Antananarivo
MDG011995065067	1	¢££¢¢¢¢¢¢¢¢¢¢¢¢¢¢¢£¢¢¢¢¢¢¢¢¢££££¢£¢¢¢¢¢¢¢¢¢	477777377413771					109					EAI8-MDG	?	MDG	1995	0	?	?	?	Rasolofo Razanamparany V	Antananarivo
MDG011995065069	1	¢££¢¢¢¢¢¢¢¢¢¢¢¢¢¢¢£¢¢¢¢¢¢¢¢¢££££¢£¢¢¢¢¢¢¢¢¢	477777377413771					109					EAI8-MDG	?	MDG	1995	0	?	?	?	Rasolofo Razanamparany V	Antananarivo
MDG011995065070	1	¢££¢¢¢¢¢¢¢¢¢¢¢¢¢¢¢£¢¢¢¢¢¢¢¢¢££££¢£¢¢¢¢¢¢¢¢¢	477777377413771					109					EAI8-MDG	?	MDG	1995	0	?	?	?	Rasolofo Razanamparany V	Antananarivo
MDG011995065071	1	¢££¢¢¢¢¢¢¢¢¢¢¢¢¢¢¢£¢¢¢¢¢¢¢¢¢££££¢£¢¢¢¢¢¢¢¢¢	477777377413771					109					EAI8-MDG	?	MDG	1995	0	?	?	?	Rasolofo Razanamparany V	Antananarivo
MDG011995065073	1	¢££¢¢¢¢¢¢¢¢¢¢¢¢¢¢¢£¢¢¢¢¢¢¢¢¢££££¢£¢¢¢¢¢¢¢¢¢	477777377413771					109					EAI8-MDG	?	MDG	1995	0	?	?	?	Rasolofo Razanamparany V	Antananarivo
MDG011995065074	1	¢££¢¢¢¢¢¢¢¢¢¢¢¢¢¢¢£¢¢¢¢¢¢¢¢¢££££¢£¢¢¢¢¢¢¢¢¢	477777377413771					109					EAI8-MDG	?	MDG	1995	0	?	?	?	Rasolofo Razanamparany V	Antananarivo
MDG011995065076	1	¢££¢¢¢¢¢¢¢¢¢¢¢¢¢¢¢£¢¢¢¢¢¢¢¢¢££££¢£¢¢¢¢¢¢¢¢¢	477777377413771					109					EAI8-MDG	?	MDG	1995	0	?	?	?	Rasolofo Razanamparany V	Antananarivo
MDG011995065077	1	¢££¢¢¢¢¢¢¢¢¢¢¢¢¢¢¢£¢¢¢¢¢¢¢¢¢££££¢£¢¢¢¢¢¢¢¢¢	477777377413771					109					EAI8-MDG	?	MDG	1995	0	?	?	?	Rasolofo Razanamparany V	Antananarivo
MDG011995065084	1	¢££¢¢¢¢¢¢¢¢¢¢¢¢¢¢¢£¢¢¢¢¢¢¢¢¢££££¢£¢¢¢¢¢¢¢¢¢	477777377413771					109					EAI8-MDG	?	MDG	1995	0	?	?	?	Rasolofo Razanamparany V	Antananarivo
MDG011995065085	1	¢££¢¢¢¢¢¢¢¢¢¢¢¢¢¢¢£¢¢¢¢¢¢¢¢¢££££¢£¢¢¢¢¢¢¢¢¢	477777377413771					109					EAI8-MDG	?	MDG	1995	0	?	?	?	Rasolofo Razanamparany V	Antananarivo
MDG011995065087	1	¢££¢¢¢¢¢¢¢¢¢¢¢¢¢¢¢£¢¢¢¢¢¢¢¢¢££££¢£¢¢¢¢¢¢¢¢¢	477777377413771					109					EAI8-MDG	?	MDG	1995	0	?	?	?	Rasolofo Razanamparany V	Antananarivo
MDG011995065096	1	¢££¢¢¢¢¢¢¢¢¢¢¢¢¢¢¢£¢¢¢¢¢¢¢¢¢££££¢£¢¢¢¢¢¢¢¢¢	477777377413771					109					EAI8-MDG	?	MDG	1995	0	?	?	?	Rasolofo Razanamparany V	Antananarivo
MDG011995065097	1	¢££¢¢¢¢¢¢¢¢¢¢¢¢¢¢¢£¢¢¢¢¢¢¢¢¢££££¢£¢¢¢¢¢¢¢¢¢	477777377413771					109					EAI8-MDG	?	MDG	1995	0	?	?	?	Rasolofo Razanamparany V	Antananarivo
MDG011995065099	1	¢££¢¢¢¢¢¢¢¢¢¢¢¢¢¢¢£¢¢¢¢¢¢¢¢¢££££¢£¢¢¢¢¢¢¢¢¢	477777377413771					109					EAI8-MDG	?	MDG	1995	0	?	?	?	Rasolofo Razanamparany V	Antananarivo
MDG011995065100	1	¢££¢¢¢¢¢¢¢¢¢¢¢¢¢¢¢£¢¢¢¢¢¢¢¢¢££££¢£¢¢¢¢¢¢¢¢¢	477777377413771					109					EAI8-MDG	?	MDG	1995	0	?	?	?	Rasolofo Razanamparany V	Antananarivo
MDG011995065102	1	¢££¢¢¢¢¢¢¢¢¢¢¢¢¢¢¢£¢¢¢¢¢¢¢¢¢££££¢£¢¢¢¢¢¢¢¢¢	477777377413771					109					EAI8-MDG	?	MDG	1995	0	?	?	?	Rasolofo Razanamparany V	Antananarivo
MDG011996065129	1	¢££¢¢¢¢¢¢¢¢¢¢¢¢¢¢¢£¢¢¢¢¢¢¢¢¢££££¢£¢¢¢¢¢¢¢¢¢	477777377413771					109					EAI8-MDG	?	MDG	1996	0	?	?	?	Rasolofo Razanamparany V	Antananarivo
MDG011997065193	1	¢££¢¢¢¢¢¢¢¢¢¢¢¢¢¢¢£¢¢¢¢¢¢¢¢¢££££¢£¢¢¢¢¢¢¢¢¢	477777377413771					109					EAI8-MDG	?	MDG	1997	0	?	?	?	Rasolofo Razanamparany V	Antananarivo
MDG011997065201	1	¢££¢¢¢¢¢¢¢¢¢¢¢¢¢¢¢£¢¢¢¢¢¢¢¢¢££££¢£¢¢¢¢¢¢¢¢¢	477777377413771					109					EAI8-MDG	?	MDG	1997	0	?	?	?	Rasolofo Razanamparany V	Antananarivo
MDG011997065204	1	¢££¢¢¢¢¢¢¢¢¢¢¢¢¢¢¢£¢¢¢¢¢¢¢¢¢££££¢£¢¢¢¢¢¢¢¢¢	477777377413771					109					EAI8-MDG	?	MDG	1997	0	?	?	?	Rasolofo Razanamparany V	Antananarivo
MDG011997065212	1	¢££¢¢¢¢¢¢¢¢¢¢¢¢¢¢¢£¢¢¢¢¢¢¢¢¢££££¢£¢¢¢¢¢¢¢¢¢	477777377413771					109					EAI8-MDG	?	MDG	1997	0	?	?	?	Rasolofo Razanamparany V	Antananarivo
MDG011998065230	1	¢££¢¢¢¢¢¢¢¢¢¢¢¢¢¢¢£¢¢¢¢¢¢¢¢¢££££¢£¢¢¢¢¢¢¢¢¢	477777377413771					109					EAI8-MDG	?	MDG	1998	0	?	?	?	Rasolofo Razanamparany V	Antananarivo
MDG011999065233	1	¢££¢¢¢¢¢¢¢¢¢¢¢¢¢¢¢£¢¢¢¢¢¢¢¢¢££££¢£¢¢¢¢¢¢¢¢¢	477777377413771					109					EAI8-MDG	?	MDG	1999	0	?	?	?	Rasolofo Razanamparany V	Antananarivo
MDG011999065243	1	¢££¢¢¢¢¢¢¢¢¢¢¢¢¢¢¢£¢¢¢¢¢¢¢¢¢££££¢£¢¢¢¢¢¢¢¢¢	477777377413771					109					EAI8-MDG	?	MDG	1999	0	?	?	?	Rasolofo Razanamparany V	Antananarivo
MDG011999065251	1	¢££¢¢¢¢¢¢¢¢¢¢¢¢¢¢¢£¢¢¢¢¢¢¢¢¢££££¢£¢¢¢¢¢¢¢¢¢	477777377413771					109					EAI8-MDG	?	MDG	1999	0	?	?	?	Rasolofo Razanamparany V	Antananarivo
MDG011999065265	1	¢££¢¢¢¢¢¢¢¢¢¢¢¢¢¢¢£¢¢¢¢¢¢¢¢¢££££¢£¢¢¢¢¢¢¢¢¢	477777377413771					109					EAI8-MDG	?	MDG	1999	0	?	?	?	Rasolofo Razanamparany V	Antananarivo
MDG011999065283	1	¢££¢¢¢¢¢¢¢¢¢¢¢¢¢¢¢£¢¢¢¢¢¢¢¢¢££££¢£¢¢¢¢¢¢¢¢¢	477777377413771					109					EAI8-MDG	?	MDG	1999	0	?	?	?	Rasolofo Razanamparany V	Antananarivo
MDG011999065289	1	¢££¢¢¢¢¢¢¢¢¢¢¢¢¢¢¢£¢¢¢¢¢¢¢¢¢££££¢£¢¢¢¢¢¢¢¢¢	477777377413771					109					EAI8-MDG	?	MDG	1999	0	?	?	?	Rasolofo Razanamparany V	Antananarivo
MDG012000065303	1	¢££¢¢¢¢¢¢¢¢¢¢¢¢¢¢¢£¢¢¢¢¢¢¢¢¢££££¢£¢¢¢¢¢¢¢¢¢	477777377413771					109					EAI8-MDG	?	MDG	2000	0	?	?	?	Rasolofo Razanamparany V	Antananarivo
MDG012000065306	1	¢££¢¢¢¢¢¢¢¢¢¢¢¢¢¢¢£¢¢¢¢¢¢¢¢¢££££¢£¢¢¢¢¢¢¢¢¢	477777377413771					109					EAI8-MDG	?	MDG	2000	0	?	?	?	Rasolofo Razanamparany V	Antananarivo
MDG012000065307	1	¢££¢¢¢¢¢¢¢¢¢¢¢¢¢¢¢£¢¢¢¢¢¢¢¢¢££££¢£¢¢¢¢¢¢¢¢¢	477777377413771					109					EAI8-MDG	?	MDG	2000	0	?	?	?	Rasolofo Razanamparany V	Antananarivo
MDG012000065308	1	¢££¢¢¢¢¢¢¢¢¢¢¢¢¢¢¢£¢¢¢¢¢¢¢¢¢££££¢£¢¢¢¢¢¢¢¢¢	477777377413771					109					EAI8-MDG	?	MDG	2000	0	?	?	?	Rasolofo Razanamparany V	Antananarivo
MDG012000065310	1	¢££¢¢¢¢¢¢¢¢¢¢¢¢¢¢¢£¢¢¢¢¢¢¢¢¢££££¢£¢¢¢¢¢¢¢¢¢	477777377413771					109					EAI8-MDG	?	MDG	2000	0	?	?	?	Rasolofo Razanamparany V	Antananarivo
MDG012002065321	1	¢££¢¢¢¢¢¢¢¢¢¢¢¢¢¢¢£¢¢¢¢¢¢¢¢¢££££¢£¢¢¢¢¢¢¢¢¢	477777377413771					109					EAI8-MDG	?	MDG	2002	0	?	?	?	Rasolofo Razanamparany V	Antananarivo
MDG012002065322	1	¢££¢¢¢¢¢¢¢¢¢¢¢¢¢¢¢£¢¢¢¢¢¢¢¢¢££££¢£¢¢¢¢¢¢¢¢¢	477777377413771					109					EAI8-MDG	?	MDG	2002	0	?	?	?	Rasolofo Razanamparany V	Antananarivo
MDG012003065324	1	¢££¢¢¢¢¢¢¢¢¢¢¢¢¢¢¢£¢¢¢¢¢¢¢¢¢££££¢£¢¢¢¢¢¢¢¢¢	477777377413771					109					EAI8-MDG	?	MDG	2003	0	?	?	?	Rasolofo Razanamparany V	Antananarivo
MDG120001065338	1	¢££¢¢¢¢¢¢¢¢¢¢¢¢¢¢¢£¢¢¢¢¢¢¢¢¢££££¢£¢¢¢¢¢¢¢¢¢	477777377413771					109					EAI8-MDG	?	MDG		0	M	4	?	Rasolofo Razanamparany V	Antananarivo
MDG120050065347	1	¢££¢¢¢¢¢¢¢¢¢¢¢¢¢¢¢£¢¢¢¢¢¢¢¢¢££££¢£¢¢¢¢¢¢¢¢¢	477777377413771					109					EAI8-MDG	?	MDG		0	M	47	?	Rasolofo Razanamparany V	Antananarivo
MDG120051065361	1	¢££¢¢¢¢¢¢¢¢¢¢¢¢¢¢¢£¢¢¢¢¢¢¢¢¢££££¢£¢¢¢¢¢¢¢¢¢	477777377413771					109					EAI8-MDG	?	MDG		0	M	28	?	Rasolofo Razanamparany V	Antananarivo
MDG120051065365	1	¢££¢¢¢¢¢¢¢¢¢¢¢¢¢¢¢£¢¢¢¢¢¢¢¢¢££££¢£¢¢¢¢¢¢¢¢¢	477777377413771					109					EAI8-MDG	?	MDG		0	M	30	?	Rasolofo Razanamparany V	Mahajanga
MDG120051065382	1	¢££¢¢¢¢¢¢¢¢¢¢¢¢¢¢¢£¢¢¢¢¢¢¢¢¢££££¢£¢¢¢¢¢¢¢¢¢	477777377413771					109					EAI8-MDG	?	MDG		0	M	50	?	Rasolofo Razanamparany V	Antananarivo
MDG120051065385	1	¢££¢¢¢¢¢¢¢¢¢¢¢¢¢¢¢£¢¢¢¢¢¢¢¢¢££££¢£¢¢¢¢¢¢¢¢¢	477777377413771					109					EAI8-MDG	?	MDG		0	F	36	?	Rasolofo Razanamparany V	Antananarivo
MDG120051065386	1	¢££¢¢¢¢¢¢¢¢¢¢¢¢¢¢¢£¢¢¢¢¢¢¢¢¢££££¢£¢¢¢¢¢¢¢¢¢	477777377413771					109					EAI8-MDG	?	MDG		0	M	34	?	Rasolofo Razanamparany V	Antananarivo
MDG120060065399	1	¢££¢¢¢¢¢¢¢¢¢¢¢¢¢¢¢£¢¢¢¢¢¢¢¢¢££££¢£¢¢¢¢¢¢¢¢¢	477777377413771					109					EAI8-MDG	?	MDG		0	?	?	?	Rasolofo Razanamparany V	Fianarantsoa
MDG120060065402	1	¢££¢¢¢¢¢¢¢¢¢¢¢¢¢¢¢£¢¢¢¢¢¢¢¢¢££££¢£¢¢¢¢¢¢¢¢¢	477777377413771					109					EAI8-MDG	?	MDG		0	M	48	?	Rasolofo Razanamparany V	Toliara
MDG120061065423	1	¢££¢¢¢¢¢¢¢¢¢¢¢¢¢¢¢£¢¢¢¢¢¢¢¢¢££££¢£¢¢¢¢¢¢¢¢¢	477777377413771					109					EAI8-MDG	?	MDG		0	M	48	?	Rasolofo Razanamparany V	Antananarivo
MDG120061065430	1	¢££¢¢¢¢¢¢¢¢¢¢¢¢¢¢¢£¢¢¢¢¢¢¢¢¢££££¢£¢¢¢¢¢¢¢¢¢	477777377413771					109					EAI8-MDG	?	MDG		0	M	43	?	Rasolofo Razanamparany V	Toliara
MDG120061065433	1	¢££¢¢¢¢¢¢¢¢¢¢¢¢¢¢¢£¢¢¢¢¢¢¢¢¢££££¢£¢¢¢¢¢¢¢¢¢	477777377413771					109					EAI8-MDG	?	MDG		0	M	40	?	Rasolofo Razanamparany V	Toliara
MDG120061065436	1	¢££¢¢¢¢¢¢¢¢¢¢¢¢¢¢¢£¢¢¢¢¢¢¢¢¢££££¢£¢¢¢¢¢¢¢¢¢	477777377413771					109					EAI8-MDG	?	MDG		0	M	56	?	Rasolofo Razanamparany V	Fianarantsoa
FXX162002167835	1	¢££¢¢¢¢¢¢¢¢¢¢¢¢¢¢¢£¢¢¢¢¢¢¢¢¢££££¢£¢¢¢¢¢¢¢¢¢	477777377413771					109					EAI8-MDG	FRA	FRA	2002	1	M	63	?	Carret G	Lyon
FXX162008068921	1	¢££¢¢¢¢¢¢¢¢¢¢¢¢¢¢¢£¢¢¢¢¢¢¢¢¢££££¢£¢¢¢¢¢¢¢¢¢	477777377413771	-443---2-6-3	443263643612616			109	Orphan	Orphan			EAI8-MDG	?	FRA	2008	0	M	38	?	Carret G	Lyon
FXX162010069516	1	¢££¢¢¢¢¢¢¢¢¢¢¢¢¢¢¢£¢¢¢¢¢¢¢¢¢££££¢£¢¢¢¢¢¢¢¢¢	477777377413771	-443---2-5-3	443253643612614			109	Orphan	Orphan			EAI8-MDG	?	FRA	2010	0	F	30	?	Carret G	Lyon
FXX162010069655	1	¢££¢¢¢¢¢¢¢¢¢¢¢¢¢¢¢£¢¢¢¢¢¢¢¢¢££££¢£¢¢¢¢¢¢¢¢¢	477777377413771	-443---2-5-3	443253643712614			109	Orphan	Orphan			EAI8-MDG	?	FRA	2010	0	F	45	?	Carret G	Lyon
FXX162010169705	1	¢££¢¢¢¢¢¢¢¢¢¢¢¢¢¢¢£¢¢¢¢¢¢¢¢¢££££¢£¢¢¢¢¢¢¢¢¢	477777377413771	-543---2-2-3	543223643512614			109	Orphan	Orphan			EAI8-MDG	?	FRA	2010	1	F	40	?	Carret G	Lyon
FXX162010169751	1	¢££¢¢¢¢¢¢¢¢¢¢¢¢¢¢¢£¢¢¢¢¢¢¢¢¢££££¢£¢¢¢¢¢¢¢¢¢	477777377413771	-433---2-4-3	433243643612514			109	Orphan	Orphan			EAI8-MDG	MDG	FRA	2010	1	M	20	?	Carret G	Lyon
OMN012005173461	1	¢££¢¢¢¢¢¢¢¢¢¢¢¢¢¢¢£¢¢¢¢¢¢¢¢¢££££¢£¢¢¢¢¢¢¢¢¢	477777377413771					109					EAI8-MDG	OMN	OMN	2005	1	M	15	?	Singh, J. P. N./Al Busaidy, S.	Muscat
OMN012005173468	1	¢££¢¢¢¢¢¢¢¢¢¢¢¢¢¢¢£¢¢¢¢¢¢¢¢¢££££¢£¢¢¢¢¢¢¢¢¢	477777377413771					109					EAI8-MDG	OMN	OMN	2005	1	M	18	?	Singh, J. P. N./Al Busaidy, S.	Muscat
OMN012006173514	1	¢££¢¢¢¢¢¢¢¢¢¢¢¢¢¢¢£¢¢¢¢¢¢¢¢¢££££¢£¢¢¢¢¢¢¢¢¢	477777377413771					109					EAI8-MDG	OMN	OMN	2006	1	F	21	?	Singh, J. P. N./Al Busaidy, S.	Muscat
[truncated: 3,321 more rows]
