# Supplementary material for: Two tales: Worldwide distribution of Central Asian (CAS) versus ancestral East-African Indian (EAI) lineages of Mycobacterium tuberculosis underlines a remarkable cleavage for phylogeographical, epidemiological and demographical characteristics
Source: PLoS One. 2019 Jul 12;14(7):e0219706. doi: 10.1371/journal.pone.0219706 (PMC6625721; doi:10.1371/journal.pone.0219706)
Supplement: S3 Table — (XLS) [file pone.0219706.s016.xls]

## Sheet: Feuil1
	EAI Lineage				CAS Lineage				Other Lineages
Sub region	0-20 yrs (%)	21-40 yrs (%)	41-60 yrs (%)	>60 yrs (%)	0-20 yrs (%)	21-40 yrs (%)	41-60 yrs (%)	>60 yrs (%)	0-20 yrs (%)	21-40 yrs (%)	41-60 yrs (%)	>60 yrs (%)
AMER-C	2 (10.00)	7 (35.00)	9 (45.00)	2 (10.00)	0 (0.00)	0 (0.00)	0 (0.00)	0 (0.00)	157 (23.12)	262 (38.59)	173 (25.48)	87 (12.81)
AFRI-E	17 (10.00)	87 (51.18)	54 (31.76)	12 (7.06)	23 (22.33)	68 (66.02)	10 (9.71)	2 (1.94)	77 (14.69)	327 (62.40)	107 (20.42)	13 (2.48)
ASIA-E	1 (4.76)	4 (19.05)	4 (19.05)	12 (57.14)	0 (0.00)	1 (100.00)	0 (0.00)	0 (0.00)	54 (3.15)	396 (23.10)	425 (24.80)	839 (48.95)
AFRI-N	6 (12.24)	32 (65.31)	7 (14.29)	4 (8.16)	9 (9.78)	45 (48.91)	34 (36.96)	4 (4.35)	102 (10.90)	538 (57.48)	232 (24.79)	64 (6.84)
EURO-N	14 (15.38)	47 (51.65)	19 (20.88)	11 (12.09)	9 (12.00)	41 (54.67)	16 (21.33)	9 (12.00)	126 (10.06)	364 (29.07)	200 (15.97)	562 (44.89)
AMER-S	3 (6.12)	19 (38.78)	23 (46.94)	4 (8.16)	0 (0.00)	1 (100.00)	0 (0.00)	0 (0.00)	488 (19.10)	1279 (50.06)	590 (23.09)	198 (7.75)
ASIA-SE	15 (9.80)	83 (54.25)	46 (30.07)	9 (5.88)	0 (0.00)	12 (70.59)	4 (23.53)	1 (5.88)	11 (7.86)	84 (60.00)	41 (29.29)	4 (2.86)
ASIA-S	40 (12.70)	138 (43.81)	95 (30.16)	42 (13.33)	136 (22.63)	299 (49.75)	108 (17.97)	58 (9.65)	121 (19.12)	284 (44.87)	126 (19.91)	102 (16.11)
EURO-S	6 (13.95)	20 (46.51)	13 (30.23)	4 (9.30)	5 (10.64)	29 (61.70)	6 (12.77)	7 (14.89)	92 (7.29)	572 (45.32)	244 (19.33)	354 (28.05)
AFRI-W	1 (16.67)	4 (66.67)	1 (16.67)	0 (0.00)	0 (0.00)	0 (0.00)	1 (100.00)	0 (0.00)	77 (13.39)	366 (63.65)	108 (18.78)	24 (4.17)
CARIB	3 (10.71)	16 (57.14)	7 (25.00)	2 (7.14)	0 (0.00)	0 (0.00)	0 (0.00)	3 (100.00)	13 (5.26)	99 (40.08)	97 (39.27)	38 (15.38)
ASIA-W	27 (10.84)	128 (51.41)	63 (25.30)	31 (12.45)	63 (14.79)	196 (46.01)	124 (29.11)	43 (10.09)	135 (16.85)	369 (46.07)	215 (26.84)	82 (10.24)
EURO-W	2 (2.86)	29 (41.43)	23 (32.86)	16 (22.86)	4 (11.43)	24 (68.57)	4 (11.43)	3 (8.57)	157 (6.52)	869 (36.07)	493 (20.46)	890 (36.94)
